# Supplementary material for: CTCF-mediated chromatin looping in EGR2 regulation and SUZ12 recruitment critical for peripheral myelination and repair
Source: Nat Commun. 2020 Aug 17;11:4133. doi: 10.1038/s41467-020-17955-2 (PMC7431862; doi:10.1038/s41467-020-17955-2)
Supplement: Supplementary file 3 — Supplementary Data 1 [file 41467_2020_17955_MOESM3_ESM.xlsx]

## Sheet: FC>1.2 P value<0.05
chr	start	end	gene	ATAC-seq_control-1	ATAC-seq_siCtcf-1	ATAC-seq_control-2	ATAC-seq_siCtcf-2	Fold change-1	Fold change-2	P value	Ave fold change
chr20	24517928	24518452	Egr2	75.6817	32.7233	40.7106	13.4352	0.432381	0.330018	0.00338582	0.3812
chr19	10743222	10743707	Pllp	89.0223	35.2743	43.9038	14.4352	0.396241	0.328791	0.00139354	0.362516
chr3	72754035	72754491	Itga4	94.6202	25.3027	92.2646	15.2896	0.267413	0.165715	0.00209314	0.216564
chr5	168919941	168920665	Mtor	143.499	100.493	87.2224	55.0005	0.700305	0.630578	0.00534284	0.665442
chr4	242346987	242347521	Sox5	27.6484	58.0703	26.9779	74.2141	2.10031	2.75092	0.0241626	2.42562
chr8	82439699	82440063	Bmp5	88.9618	145.614	77.221	126.309	1.63682	1.63568	4.00018e-07	1.63625
chr1	31347717	31348083	Cenpw	78.761	114.545	76.8045	107.821	1.45434	1.40383	0.001723	1.42909
chr13	109766455	109767023	Tgfb2	38.5799	69.2871	37.6344	92.7755	1.79594	2.46518	0.038775	2.13056
chr1	8608361	8609089	Utrn	40.0941	58.0846	20.0553	36.8025	1.44871	1.83506	0.0399358	1.64188
chr1	9109486	9109914	Phactr2	42.5604	59.2583	33.4117	46.6733	1.39234	1.39691	1.68249e-05	1.39462
chr1	9705494	9706055	.	26.3659	70.1392	13.3638	47.4603	2.66022	3.5514	0.0209876	3.10581
chr1	13583915	13584556	.	50.9502	65.8324	33.4623	51.8273	1.29209	1.54883	0.0409594	1.42046
chr1	17378876	17379310	Mtfr2	41.9858	64.8365	16.9818	31.0279	1.54425	1.82713	0.0200059	1.68569
chr1	17742011	17742393	.	28.939	44.5158	19.1574	35.1155	1.53826	1.833	0.0216129	1.68563
chr1	23334266	23334656	Ctgf	19.2439	57.8309	18.7849	51.1235	3.00515	2.72152	0.00287122	2.86334
chr1	26391501	26391959	.	55.3733	73.5897	61.5774	86.3632	1.32897	1.40251	0.00497841	1.36574
chr1	26472684	26472948	.	68.3782	84.9547	184.912	223.138	1.24242	1.20673	0.00312873	1.22458
chr1	28091245	28091442	.	19.0587	43.1904	106.626	199.459	2.26618	1.87064	0.0162993	2.06841
chr1	31976498	31976915	.	18.0627	87.3707	17.6334	63.5042	4.83708	3.60136	0.0174592	4.21922
chr1	32689263	32689537	Mrpl36	13.9838	61.668	26.3143	72.3437	4.40995	2.74922	0.0449349	3.57959
chr1	32971272	32972280	Ccdc127	57.4693	83.4555	21.6432	26.8574	1.45218	1.24092	0.0408427	1.34655
chr1	32971272	32972280	Sdha	57.4693	83.4555	21.6432	26.8574	1.45218	1.24092	0.0408427	1.34655
chr1	33558994	33559535	Slc12a7	27.3036	62.453	26.6418	49.1779	2.28735	1.84589	0.0201286	2.06662
chr1	35899962	35900449	.	30.2203	63.5781	29.4851	94.66	2.10383	3.21044	0.0478714	2.65713
chr1	38504615	38504899	Adcy2	13.5266	20.5106	98.6917	184.551	1.51631	1.86997	0.0296745	1.69314
chr1	40819151	40819619	.	23.8049	30.5994	119.566	168.078	1.28542	1.40574	0.0144953	1.34558
chr1	41876093	41877421	Mthfd1l	38.5045	55.2418	27.1149	35.3467	1.43469	1.30359	0.015057	1.36914
chr1	43191564	43192039	.	23.4688	53.4938	30.2047	55.8721	2.27935	1.84978	0.0191892	2.06457
chr1	43708387	43708636	.	15.2874	56.6326	28.8559	131.845	3.70453	4.56907	0.00923319	4.1368
chr1	44368594	44369053	.	16.5014	49.2877	31.2227	86.1772	2.98688	2.76008	0.00182187	2.87348
chr1	45053789	45054474	.	37.3547	73.8016	31.3771	67.5875	1.9757	2.15404	0.00346951	2.06487
chr1	45691637	45692695	.	81.7009	108.364	27.2235	44.1119	1.32634	1.62036	0.0422094	1.47335
chr1	47117569	47118503	.	80.9881	95.9209	38.1312	49.8356	1.18438	1.30695	0.0284817	1.24567
chr1	47283228	47283569	.	1	41.6232	1	39.2174	41.6232	39.2174	0.00046496	40.4203
chr1	47845158	47845642	Zdhhc14	1	41.0693	1	27.9259	41.0693	27.9259	0.0182	34.4976
chr1	48516546	48517452	Dynlt1	67.7535	101.912	54.5903	72.9212	1.50417	1.33579	0.0189562	1.41998
chr1	51576984	51577325	Igf2r	21.8655	57.8725	21.3405	58.326	2.64675	2.73311	0.000326132	2.68993
chr1	52838392	52838758	.	1	46.4181	1	36.6069	46.4181	36.6069	0.00717388	41.5125
chr1	53722969	53723313	Pde10a	52.7088	73.4841	61.4893	76.7681	1.39415	1.24848	0.0238681	1.32132
chr1	54608918	54609903	Rps6ka2	84.0701	175.387	64.3756	106.845	2.0862	1.65971	0.0274069	1.87295
chr1	54710088	54710380	Rps6ka2	25.3669	57.9282	24.7538	45.6305	2.28361	1.84337	0.0201349	2.06349
chr1	55641038	55641309	.	27.2551	41.8931	128.973	169.311	1.53707	1.31277	0.0315673	1.42492
chr1	56718454	56719116	.	38.6178	63.7758	95.2976	128.959	1.65146	1.35322	0.0389773	1.50234
chr1	57175333	57175583	.	15.2303	23.164	139.722	261.642	1.52092	1.87259	0.0290917	1.69676
chr1	57467190	57467548	Smoc2	1	47.433	1	73.8051	47.433	73.8051	0.0227986	60.6191
chr1	58063100	58063634	.	14.3242	21.7528	182.846	257.25	1.51861	1.40692	0.00712546	1.46276
chr1	58188642	58188910	Phf10	14.2745	63.0262	26.881	73.941	4.4153	2.75068	0.0450149	3.58299
chr1	58328931	58329171	.	60.2928	104.894	29.9005	55.3005	1.73974	1.84949	0.00236732	1.79461
chr1	58417942	58418522	Psmb1	43.9362	91.7579	48.8353	90.8767	2.08844	1.86088	0.00667743	1.97466
chr1	58419770	58420160	.	55.7318	100.454	36.5698	84.5392	1.80245	2.31172	0.0267087	2.05709
chr1	62477159	62477838	Zfp52	42.9154	98.9265	31.6456	58.5793	2.30515	1.85111	0.0207968	2.07813
chr1	63686776	63687052	Vom2r27	1	11.0381	26.1308	166.262	11.0381	6.36269	0.0405535	8.70037
chr1	65150527	65151242	.	35.8293	59.1225	49.5043	73.907	1.65011	1.49294	0.00919363	1.57153
chr1	66348647	66349446	Ube2m	67.7879	87.6866	53.0859	66.2421	1.29354	1.24783	0.00352785	1.27069
chr1	66428843	66429579	.	73.5048	110.164	29.2722	45.2667	1.49873	1.54641	0.00103714	1.52257
chr1	66692548	66692842	.	25.2011	48.1174	24.5922	67.4904	1.90934	2.74438	0.0431902	2.32686
chr1	71637136	71637833	Zim1	72.4576	108.322	40.8055	75.7898	1.49498	1.85734	0.0324457	1.67616
chr1	72792896	72793983	Zfp444	99.1849	123.341	52.0477	66.9399	1.24354	1.28612	0.00320068	1.26483
chr1	81002799	81003141	.	1	41.5045	1	39.1056	41.5045	39.1056	0.00046496	40.305
chr1	81809927	81811160	.	64.4765	131.324	34.7524	59.1319	2.03677	1.70152	0.0176206	1.86915
chr1	82187210	82187657	Zfp180	40.7938	69.178	32.0341	44.7319	1.6958	1.39639	0.0338091	1.54609
chr1	83765222	83765782	Ccdc97	51.8224	65.3153	38.1577	47.5433	1.26037	1.24597	0.000404013	1.25317
chr1	85866442	85866861	.	43.4531	67.1218	17.554	32.1029	1.5447	1.82881	0.0201121	1.68675
chr1	89807989	89808344	Capns1	21.0426	55.6297	20.5383	56.0653	2.64367	2.72979	0.000325544	2.68673
chr1	93199548	93200293	Dpy19l3	53.5278	86.5324	19.6204	35.9856	1.61659	1.83409	0.0108741	1.72534
chr1	94844440	94844964	.	41.7355	75.0211	40.7106	100.482	1.79754	2.4682	0.0387803	2.13287
chr1	96357923	96358549	.	40.7811	54.1087	45.3202	63.4542	1.32681	1.40013	0.00501049	1.36347
chr1	99525955	99526179	.	32.764	99.9466	31.9648	88.2686	3.0505	2.76143	0.0028507	2.90597
chr1	100638416	100638692	.	26.7795	51.1903	26.1308	48.2178	1.91155	1.84525	0.00071071	1.8784
chr1	100793929	100794303	.	10.5122	52.8544	19.5458	105.536	5.0279	5.39942	0.000968906	5.21366
chr1	101955916	101956788	Fuz	66.2765	89.9612	24.8628	30.8902	1.35736	1.24243	0.0174072	1.29989
chr1	102267348	102267569	.	33.1952	76.2173	95.1554	177.907	2.29604	1.86964	0.0183234	2.08284
chr1	102468345	102468952	Snrnp70	53.7481	128.799	35.2806	76.144	2.39635	2.15824	0.00428815	2.27729
chr1	102528815	102529406	Ftl1	67.2153	155.698	36.2087	67.1529	2.31641	1.85461	0.0211953	2.08551
chr1	102593391	102594165	Ppp1r15a	69.9451	104.804	18.9228	26.256	1.49838	1.38754	0.00764819	1.44296
chr1	102700002	102700274	Rasip1	40.2379	82.4854	26.5004	72.8683	2.04995	2.7497	0.028584	2.39983
chr1	102962690	102963254	Tmem143	45.1542	69.7714	25.5961	35.6599	1.54518	1.39317	0.0126259	1.46918
chr1	102962690	102963254	Syngr4	45.1542	69.7714	25.5961	35.6599	1.54518	1.39317	0.0126259	1.46918
chr1	103965722	103966714	.	76.3114	101.543	70.9205	106.098	1.33063	1.49601	0.0188849	1.41332
chr1	104044305	104044822	Tsg101	49.1682	92.0998	27.8322	64.018	1.87316	2.30014	0.01825	2.08665
chr1	104124480	104124861	.	47.6872	88.26	55.6151	120.718	1.85081	2.17059	0.0120624	2.0107
chr1	105739967	105740210	Nav2	1	69.4075	1	108.26	69.4075	108.26	0.0227986	88.8339
chr1	109038272	109038592	.	1	44.2891	1	82.4507	44.2891	82.4507	0.0411078	63.3699
chr1	114043148	114043672	Gabrb3	21.3677	48.585	27.4737	50.7409	2.27375	1.84689	0.0191052	2.06032
chr1	114261240	114261573	Gabrb3	22.3668	42.5992	21.8292	40.1355	1.90457	1.83862	0.000714278	1.8716
chr1	115668248	115668683	.	41.8916	64.6898	64.7803	90.8767	1.54422	1.40284	0.0107829	1.47353
chr1	118475250	118475529	.	13.7511	50.6506	50.7212	117.775	3.68338	2.32201	0.049356	3.00269
chr1	127854194	127854634	.	33.3415	51.3728	48.2917	89.8553	1.54081	1.86068	0.0241732	1.70074
chr1	128118523	128118999	Chsy1	53.3172	88.3058	30.1433	69.446	1.65624	2.30386	0.0470117	1.98005
chr1	132638809	132639037	.	47.8101	73.908	31.4215	58.1584	1.54587	1.85091	0.0222663	1.69839
chr1	135850044	135850527	Chd2	37.8278	46.8883	29.721	41.4724	1.23952	1.39539	0.0276595	1.31746
chr1	145255119	145255950	Adamtsl3	43.8107	117.688	17.6934	63.7298	2.68628	3.6019	0.0213461	3.14409
chr1	147738982	147739347	Zfand6	30.2403	69.3138	39.0061	72.4089	2.2921	1.85635	0.0193806	2.07423
chr1	149260422	149260771	.	11.1936	16.8768	40.7485	57.012	1.50772	1.39912	0.0070204	1.45342
chr1	150947816	150948015	.	36.7544	42.7664	210.129	262.952	1.16357	1.25138	0.0209916	1.20748
chr1	152169471	152169823	Dnase1l1	51.5336	95.449	20.7049	56.5346	1.85217	2.7305	0.0494062	2.29133
chr1	152180526	152180921	Rpl10	46.0325	92.1812	18.5598	33.9927	2.00252	1.83153	0.00429058	1.91702
chr1	158358935	158359432	.	15.3162	51.1701	14.956	79.6647	3.34092	5.32662	0.0392024	4.33377
chr1	158385613	158386143	Rab38	21.1372	48.0463	40.261	74.7667	2.27307	1.85705	0.0180457	2.06506
chr1	159057955	159058283	.	1	43.2333	1	40.7321	43.2333	40.7321	0.00046496	41.9827
chr1	159406736	159407631	Tmem135	52.6742	69.1018	24.2495	30.1221	1.31187	1.24217	0.00773072	1.27702
chr1	159718142	159718835	.	52.3357	108.942	51.0441	104.43	2.08159	2.04587	0.000140935	2.06373
chr1	163840421	163840660	.	30.7704	58.9604	59.0428	110.055	1.91614	1.86399	0.000428446	1.89007
chr1	163868950	163869592	.	34.2483	61.416	22.6078	31.4489	1.79326	1.39106	0.0492857	1.59216
chr1	171707377	171707925	Ucp2	46.4434	76.835	13.6571	24.7812	1.65438	1.81453	0.00583921	1.73445
chr1	171924840	171925792	Fam168a	86.9496	120.318	44.715	55.7568	1.38377	1.24694	0.0219919	1.31535
chr1	172164177	172165261	.	43.6645	77.6745	26.5945	55.1001	1.77889	2.07186	0.0120769	1.92538
chr1	173496941	173498116	Pgap2	161.469	210.851	65.9338	95.2749	1.30583	1.44501	0.0163422	1.37542
chr1	173496941	173498116	Nup98	161.469	210.851	65.9338	95.2749	1.30583	1.44501	0.0163422	1.37542
chr1	180543262	180543735	.	23.5638	71.2877	30.3282	83.6561	3.0253	2.75836	0.00247015	2.89183
chr1	182894663	182895200	.	14.2498	31.9554	52.6656	146.61	2.24252	2.78379	0.0152662	2.51315
chr1	187655496	187655771	.	26.8732	61.4474	51.4444	166.863	2.28657	3.24356	0.033135	2.76506
chr1	188069106	188069508	.	27.549	69.918	87.27	179.3	2.53795	2.05454	0.0165273	2.29625
chr1	188229222	188230085	.	87.5688	122.992	314.451	386.074	1.40452	1.22777	0.0350156	1.31615
chr1	188353311	188353522	.	51.5815	79.7821	66.7451	124.527	1.54672	1.86571	0.0237043	1.70622
chr1	191308605	191309613	Insc	25.7053	53.2218	21.6432	39.7861	2.07046	1.83827	0.00723846	1.95437
chr1	192114623	192115437	Nucb2	62.1867	130.336	43.6051	81.0499	2.09588	1.85872	0.00720195	1.9773
chr1	195475633	195476244	LOC361635	88.338	123.428	69.1124	118.31	1.39723	1.71186	0.0359521	1.55454
chr1	195655792	195656363	Gprc5b	69.5346	83.4844	25.2946	35.235	1.20062	1.39298	0.0454619	1.2968
chr1	197697617	197698411	.	86.1307	105.679	70.8853	99.4795	1.22696	1.40339	0.0350944	1.31517
chr1	198680992	198681842	.	55.4098	85.7449	66.281	92.9914	1.54747	1.40299	0.0111681	1.47523
chr1	200982796	200983302	.	78.3384	99.5555	55.8309	78.2655	1.27084	1.40183	0.0179461	1.33634
chr1	201979661	201980197	.	34.1863	47.5197	220.989	268.45	1.39002	1.21477	0.0373421	1.3024
chr1	202712258	202712915	.	17.2446	22.0845	53.7862	80.3432	1.28066	1.49375	0.0340363	1.38721
chr1	203825423	203826378	Kdm8	64.3284	96.7347	51.8406	96.5234	1.50376	1.86193	0.0312047	1.68284
chr1	203956304	203956531	.	32.3442	86.4341	62.1111	144.526	2.67232	2.32689	0.00650353	2.4996
chr1	204961119	204961905	Eif3c	114.154	134.943	71.5966	92.1917	1.18211	1.28766	0.0234753	1.23488
chr1	207214376	207215192	Sec23ip	70.7562	82.4854	26.5004	32.9415	1.16577	1.24305	0.0169644	1.20441
chr1	208277136	208277535	Tacc2	18.8324	49.6054	18.3837	49.9929	2.63404	2.71941	0.000323717	2.67673
chr1	211854440	211854940	Abraxas2	22.3454	50.8691	14.8722	27.0642	2.27649	1.81978	0.0221665	2.04814
chr1	215027951	215028228	.	1	71.0128	1	48.0474	71.0128	48.0474	0.0182	59.5301
chr1	216351798	216352133	Mgmt	43.4784	100.242	63.1144	137.156	2.30556	2.17314	0.0014209	2.23935
chr1	216529661	216530096	Ebf3	17.3566	102.904	16.9451	105.856	5.92878	6.24701	0.000488293	6.0879
chr1	216672578	216673813	.	194.002	229.819	107.709	138.18	1.18462	1.2829	0.020728	1.23376
chr1	217652749	217653060	Tcerg1l	35.3174	81.1754	67.9078	126.712	2.29846	1.86594	0.0188451	2.0822
chr1	217666149	217666773	Tcerg1l	46.6098	58.7189	23.2311	32.3272	1.2598	1.39155	0.0192823	1.32567
chr1	218191526	218192498	Bnip3	92.5012	140.665	58.0873	88.1489	1.52069	1.51752	4.64074e-06	1.51911
chr1	218484997	218485344	Lrrc27	11.2524	48.905	20.9888	57.3348	4.3462	2.73169	0.0439794	3.53894
chr1	218505603	218506136	.	47.7223	78.9692	27.0267	62.1263	1.65477	2.2987	0.0468234	1.97673
chr1	218630317	218630550	.	46.8056	84.2341	30.7687	56.9318	1.79966	1.85032	0.00047063	1.82499
chr1	218709125	218709574	Inpp5a	24.7699	56.5335	16.4479	30.0248	2.28234	1.82545	0.0219579	2.05389
chr1	218743262	218743829	Inpp5a	32.3718	79.18	13.233	23.9843	2.44595	1.81246	0.035233	2.12921
chr1	219754004	219754353	.	21.3872	48.6305	20.8742	38.3413	2.27381	1.83678	0.0201514	2.05529
chr1	220560847	220561279	Sirt3	25.7053	65.1321	33.1116	61.3339	2.5338	1.85234	0.0363858	2.19307
chr1	220775775	220776501	.	45.1021	69.6902	29.6616	45.8764	1.54517	1.54666	9.35362e-07	1.54591
chr1	220786159	220786404	.	1	57.5409	1	54.1923	57.5409	54.1923	0.00046496	55.8666
chr1	221120121	221120862	.	97.0207	116.905	75.8838	97.7296	1.20495	1.28789	0.013585	1.24642
chr1	223537450	223537831	Slc22a18	29.0123	59.1733	19.205	35.205	2.03959	1.83312	0.00596947	1.93635
chr1	224605835	224606228	Fadd	46.2617	78.5459	36.2983	50.7409	1.69786	1.39789	0.0337256	1.54788
chr1	225399457	225400225	Mrpl21	33.4257	73.1486	19.0628	43.4223	2.18839	2.27785	0.000656651	2.23312
chr1	225399457	225400225	Ighmbp2	33.4257	73.1486	19.0628	43.4223	2.18839	2.27785	0.000656651	2.23312
chr1	225743962	225744332	Lrp5	49.0752	60.9028	38.4925	53.8329	1.24101	1.39853	0.0278248	1.31977
chr1	226730212	226730817	Rce1	48.0422	60.5315	46.8586	65.6221	1.25997	1.40043	0.0211919	1.3302
chr1	228098399	228098935	.	60.7353	99.2082	39.8215	86.0978	1.63345	2.16209	0.0384127	1.89777
chr1	228344404	228344775	.	58.5348	98.0797	38.3914	53.6905	1.67558	1.3985	0.0302822	1.53704
chr1	229860233	229860762	Pla2g16	54.8006	110.982	27.2235	50.2708	2.0252	1.8466	0.00449113	1.9359
chr1	231709304	231709762	.	24.3028	55.4422	31.2887	57.9088	2.28131	1.85079	0.0192185	2.06605
chr1	231895088	231895959	Nxf1	66.3514	96.425	48.7803	60.849	1.45325	1.24741	0.0382653	1.35033
chr1	231952695	231954345	Hnrnpul2	106.649	167.23	64.0556	91.8299	1.56804	1.4336	0.00877198	1.50082
chr1	231952695	231954345	Ttc9c	106.649	167.23	64.0556	91.8299	1.56804	1.4336	0.00877198	1.50082
chr1	233279494	233280176	Dagla	63.5965	98.4958	21.3405	39.2174	1.54876	1.8377	0.0203954	1.69323
chr1	233518317	233519449	Cpsf7	73.2827	130.714	31.6365	64.3186	1.7837	2.03305	0.00916059	1.90837
chr1	233518317	233519449	Sdhaf2	73.2827	130.714	31.6365	64.3186	1.7837	2.03305	0.00916059	1.90837
chr1	234555689	234556090	Ms4a7	36.487	83.9079	18.297	49.7486	2.29967	2.71894	0.0093756	2.5093
chr1	238743585	238744281	.	62.3374	92.5541	50.8284	85.2594	1.48473	1.6774	0.0132013	1.58106
chr1	240497030	240497425	Gnaq	37.026	57.1115	36.1196	66.9854	1.54247	1.85455	0.0232263	1.69851
chr1	248585957	248586247	.	1	48.7673	1	45.9383	48.7673	45.9383	0.00046496	47.3528
chr1	250778475	250778734	Dmrt1	1	54.4847	1	51.3171	54.4847	51.3171	0.00046496	52.9009
chr1	252143559	252143855	.	25.0376	47.7991	24.4328	67.0411	1.90909	2.7439	0.0431895	2.32649
chr1	254167068	254167331	.	1	53.6712	1	75.3277	53.6712	75.3277	0.0139344	64.4994
chr1	259811949	259812698	Fas	53.2473	74.9788	38.042	61.8977	1.40812	1.62709	0.0209727	1.51761
chr1	262305223	262306031	Pcgf5	93.4615	121.01	95.4273	113.902	1.29475	1.1936	0.0201626	1.24418
chr1	263583625	263584506	Hhex	33.3048	51.3156	40.365	52.7735	1.54079	1.30741	0.0340344	1.4241
chr1	264225072	264226227	Cep55	124.206	173.707	85.0741	108.191	1.39854	1.27172	0.0169925	1.33513
chr1	264592769	264593114	.	21.6236	57.2131	21.1047	57.6614	2.64587	2.73216	0.000325964	2.68902
chr1	268542686	268543916	.	93.5546	124.884	63.0303	91.0593	1.33488	1.44469	0.00963477	1.38979
chr1	268717196	268717698	Ubtd1	29.3471	83.784	42.4509	91.8614	2.85493	2.16395	0.024301	2.50944
chr1	270956335	270957012	Cox15	53.549	66.4772	21.4907	29.8747	1.24143	1.39012	0.0256058	1.31577
chr1	270956335	270957012	Cutc	53.549	66.4772	21.4907	29.8747	1.24143	1.39012	0.0256058	1.31577
chr1	271100303	271101007	.	46.4803	67.9014	40.4097	56.5346	1.46087	1.39903	0.00256529	1.42995
chr1	271138311	271138636	.	33.8391	52.1478	22.3419	41.0988	1.54105	1.83954	0.0218513	1.6903
chr1	271492651	271493155	.	57.4693	72.4614	42.2864	52.7148	1.26087	1.24661	0.000394254	1.25374
chr1	274492815	274493231	Sh3pxd2a	43.7592	80.9184	17.6733	47.9908	1.84917	2.71543	0.0488319	2.2823
chr1	278884186	278884400	.	50.8724	91.624	33.4117	61.8977	1.80105	1.85257	0.00048465	1.82681
chr1	279969151	279969398	.	1	57.0831	1	53.7616	57.0831	53.7616	0.00046496	55.4224
chr1	281342110	281342546	Add3	9.15956	58.1893	16.9085	75.7254	6.35285	4.47854	0.0211057	5.4157
chr1	281543916	281544179	.	1	22.0685	1	25.7759	22.0685	25.7759	0.0032382	23.9222
chr1	282315403	282315600	.	37.1174	71.3174	106.626	166.382	1.9214	1.56043	0.027266	1.74091
chr1	283188771	283189140	.	10.6411	46.0489	19.7971	53.9761	4.32745	2.72647	0.0436974	3.52696
chr1	287933835	287934229	.	37.1174	92.4126	36.2087	67.1529	2.48974	1.85461	0.0330966	2.17217
chr1	289574003	289574644	Sfxn4	62.0503	91.7654	33.4623	41.6618	1.47889	1.24504	0.0452095	1.36196
chr2	110230	110865	.	23.4099	40.267	142.999	308.845	1.72009	2.15977	0.0252951	1.93993
chr2	387080	387486	.	18.525	41.9434	86.4201	177.543	2.26416	2.05442	0.00404178	2.15929
chr2	537175	537951	.	33.0915	68.8345	63.568	135.352	2.08013	2.12924	0.000246883	2.10469
chr2	643554	644050	.	36.8626	56.857	56.9364	119.235	1.5424	2.09418	0.0486771	1.81829
chr2	726787	727323	.	47.4608	73.3639	117.465	171.196	1.54578	1.45742	0.0038341	1.5016
chr2	1271218	1271953	.	25.2011	31.1552	133.116	169.442	1.23626	1.27289	0.00256778	1.25457
chr2	2298342	2298656	.	1	45.1163	1	63.2553	45.1163	63.2553	0.0139344	54.1858
chr2	8046576	8047278	.	51.6776	83.8784	40.522	65.9749	1.62311	1.62813	8.0399e-06	1.62562
chr2	8676412	8676850	.	17.2446	45.2775	32.6717	60.5074	2.6256	1.85198	0.0426106	2.23879
chr2	41442634	41443300	Serinc5	54.4169	67.5587	42.6583	49.9194	1.2415	1.17021	0.014348	1.20586
chr2	46274852	46275367	.	42.4474	108.592	14.4682	38.9576	2.55828	2.69264	0.000851874	2.62546
chr2	47509694	47509936	.	15.7007	58.2418	29.6616	81.7776	3.70951	2.75702	0.0212959	3.23326
chr2	47939902	47940633	.	15.6001	27.5301	86.3967	161.45	1.76474	1.86871	0.00201346	1.81672
chr2	52352282	52352590	.	24.1011	54.9709	23.5198	43.3121	2.28085	1.84151	0.0201395	2.06118
chr2	52921620	52922333	.	40.9166	78.714	30.1842	64.9725	1.92377	2.15253	0.00596146	2.03815
chr2	52970330	52970830	.	36.5757	73.0331	28.7444	53.1285	1.99677	1.8483	0.00320623	1.92254
chr2	53735830	53736127	.	1	38.3132	1	22.9396	38.3132	22.9396	0.0306017	30.6264
chr2	58314863	58315208	.	42.2472	81.3045	21.1047	57.6614	1.9245	2.73216	0.0406559	2.32833
chr2	58399180	58399778	Smim15	60.4911	112.191	24.1977	44.5857	1.85467	1.84256	2.54482e-05	1.84861
chr2	59061143	59061681	.	60.5132	83.3942	26.7848	37.3349	1.37812	1.39388	0.000208453	1.386
chr2	59239217	59239542	.	33.8391	52.1478	43.6838	61.1482	1.54105	1.39979	0.0109038	1.47042
chr2	64921694	64921949	.	28.9025	55.3236	28.2004	52.1063	1.91415	1.84771	0.000709383	1.88093
chr2	70752220	70752551	Ccl28	1	67.9609	1	40.372	67.9609	40.372	0.0306017	54.1664
chr2	70894617	70896204	Zfp131	97.3928	140.66	62.1881	95.4356	1.44425	1.53463	0.00420803	1.48944
chr2	75311016	75311423	.	27.2229	48.65	18.042	33.0199	1.7871	1.83017	0.000354176	1.80863
chr2	77031039	77031379	Wdr70	11.4634	41.7427	21.4003	77.6595	3.64138	3.62889	2.807e-06	3.63514
chr2	78350935	78351523	.	49.4023	85.8114	36.3883	78.5721	1.73699	2.15927	0.0230909	1.94813
chr2	88671973	88672241	.	1	11.3377	26.881	171.196	11.3377	6.36864	0.0435995	8.85317
chr2	98097599	98097895	.	37.0564	57.1589	47.8656	67.0411	1.54248	1.40061	0.0109447	1.47155
chr2	100493089	100493607	.	28.4716	75.8785	27.7804	89.0548	2.66506	3.20568	0.00947698	2.93537
chr2	101594949	101595526	.	31.8281	82.6267	37.063	136.516	2.59603	3.68335	0.029456	3.13969
chr2	103012099	103012376	.	13.8432	51.0091	51.0802	118.618	3.68478	2.3222	0.0493979	3.00349
chr2	103063559	103064144	.	31.4066	76.7745	12.8566	34.4157	2.44454	2.67689	0.00274765	2.56071
chr2	114393229	114393660	.	17.5084	65.2809	17.0931	76.5923	3.72854	4.4809	0.00718259	4.10472
chr2	116908665	116908976	.	23.8782	72.267	23.3026	63.8559	3.02648	2.74029	0.00286156	2.88338
chr2	121049437	121049749	.	12.4025	27.6395	89.9245	147.194	2.22855	1.63686	0.0437965	1.9327
chr2	123728206	123729031	.	169.176	205.849	76.6667	95.779	1.21678	1.24929	0.00241573	1.23303
chr2	123951924	123952299	.	19.9737	52.7161	37.9926	70.5046	2.63928	1.85575	0.0430385	2.24751
chr2	124126832	124128392	RGD1562890	87.6587	119.99	49.9085	76.1853	1.36883	1.5265	0.0148206	1.44766
chr2	126952844	126953223	.	29.1602	59.4803	19.3011	35.3855	2.03978	1.83334	0.00596461	1.93656
chr2	135723822	135724632	.	71.2729	86.5094	26.6893	33.1781	1.21378	1.24312	0.00204993	1.22845
chr2	137340287	137340884	Mecom	60.5907	84.5328	70.7097	99.232	1.39514	1.40337	5.30888e-05	1.39926
chr2	144646882	144647356	.	38.5271	76.9843	30.2663	69.7348	1.99819	2.30404	0.00859777	2.15111
chr2	146998209	146998471	.	28.157	53.8722	27.4737	75.6114	1.91328	2.75214	0.0432018	2.33271
chr2	147289583	147290425	Plk4	72.8274	93.1308	50.426	62.9103	1.27879	1.24758	0.00174881	1.26318
chr2	147875002	147875523	.	69.2834	96.718	54.2523	88.5478	1.39598	1.63215	0.0244636	1.51406
chr2	159435664	159436140	.	38.3694	65.0243	30.1433	55.7568	1.69469	1.84972	0.0049634	1.77221
chr2	162369562	162370475	Proser1	82.8279	107.208	38.9853	50.9588	1.29434	1.30713	0.000225833	1.30074
chr2	162787700	162788440	Ufm1	63.4978	79.6224	75.985	89.0548	1.25394	1.17201	0.0175336	1.21297
chr2	172404248	172404658	.	53.062	75.3306	17.9173	32.7857	1.41967	1.82983	0.0464845	1.62475
chr2	173720270	173720823	Plch1	20.2996	56.1095	51.1708	118.831	2.76406	2.32224	0.00994205	2.54315
chr2	176483049	176484014	.	41.5526	75.6457	36.9384	61.7715	1.82048	1.67228	0.00485629	1.74638
chr2	177619480	177620010	.	14.4248	68.9558	27.174	123.945	4.78037	4.56114	0.000445256	4.67076
chr2	180005810	180006325	.	35.5395	44.037	95.2772	140.178	1.2391	1.47126	0.0461344	1.35518
chr2	180157521	180157804	.	13.5709	20.5795	50.0185	70.0748	1.51645	1.40098	0.00773688	1.45871
chr2	190085747	190086396	.	39.3713	82.1088	22.3748	41.1606	2.0855	1.8396	0.00796353	1.96255
chr2	197800178	197800435	Rxfp1	28.6853	76.4612	54.9775	127.772	2.66552	2.32407	0.00639728	2.49479
chr2	199948522	199948933	.	35.6235	68.4089	51.6286	80.2708	1.92033	1.55478	0.0281392	1.73755
chr2	200071171	200071492	.	23.1655	61.416	22.6078	82.197	2.65118	3.63578	0.0244558	3.14348
chr2	201016633	201017447	.	62.1867	79.2821	26.5631	41.0249	1.27491	1.54444	0.0466573	1.40967
chr2	202552621	202553333	.	50.9658	98.279	20.4835	55.9106	1.92833	2.72955	0.0400525	2.32894
chr2	203064855	203065075	.	33.3415	76.5592	32.5278	60.2369	2.29621	1.85186	0.0201136	2.07404
chr2	205991117	205991349	.	31.6687	60.7092	30.897	57.1729	1.91701	1.85043	0.000707923	1.88372
chr2	207537165	207537672	Syt11	43.1014	72.0386	28.3614	39.5566	1.67138	1.39473	0.0306081	1.53305
chr2	209042748	209043124	Slc39a1	29.3848	59.9469	37.8942	70.3198	2.04006	1.85569	0.00466346	1.94787
chr2	210805051	210805394	.	32.1157	49.4636	21.2219	38.9945	1.54017	1.83747	0.0217756	1.68882
chr2	210972674	210973492	S100a10	44.491	75.5124	26.4381	40.8292	1.69725	1.54433	0.00741598	1.62079
chr2	211281011	211281557	.	20.5471	72.0386	26.407	96.4734	3.50603	3.65333	0.000407048	3.57968
chr2	211285545	211285950	.	18.5682	62.5668	35.2524	129.712	3.36956	3.67953	0.00187385	3.52455
chr2	215034198	215034940	Them4	92.0967	105.547	75.7829	97.5993	1.14605	1.28788	0.0461415	1.21696
chr2	215034198	215034940	RGD1563667	92.0967	105.547	75.7829	97.5993	1.14605	1.28788	0.0461415	1.21696
chr2	215337782	215338468	.	26.9298	65.6182	21.2219	57.9918	2.43664	2.73264	0.00430516	2.58464
chr2	216899882	216900120	.	1	12.6408	30.1433	220.027	12.6408	7.29937	0.0391837	9.97007
chr2	217799446	217799860	Sf3b4	35.3726	94.6886	17.7539	32.4785	2.67689	1.82938	0.048927	2.25313
chr2	218187892	218188970	.	37.3017	67.8211	26.737	55.4012	1.81818	2.07208	0.00878441	1.94513
chr2	219970351	219971309	Phgdh	104.979	136.922	66.1618	82.6208	1.30428	1.24877	0.00496329	1.27653
chr2	221390882	221391300	.	18.0219	47.396	17.5936	32.1773	2.62992	1.82892	0.0458747	2.22942
chr2	222425102	222425707	Man1a2	24.5211	51.3728	23.9293	54.8517	2.09505	2.29224	0.00337708	2.19364
chr2	222881426	222881884	Ptgfrn	32.0705	61.4914	16.1443	29.4544	1.91738	1.82444	0.00141759	1.87091
chr2	223469685	223470254	Atp1a1	69.7755	108.12	74.14	104.066	1.54954	1.40364	0.011318	1.47659
chr2	223469685	223470254	Cd2	69.7755	108.12	74.14	104.066	1.54954	1.40364	0.011318	1.47659
chr2	225023254	225023533	.	26.5023	50.6506	50.7212	117.775	1.91118	2.32201	0.0161084	2.1166
chr2	225092183	225092613	Bcas2	50.6405	65.4304	33.261	46.4609	1.29206	1.39686	0.0111843	1.34446
chr2	225219492	225219985	.	22.6485	45.9575	15.0692	27.4343	2.02916	1.82056	0.00624063	1.92486
chr2	227781952	227782442	LOC100911347	30.0414	74.5032	15.1553	54.1923	2.48002	3.57579	0.032932	3.02791
chr2	227781952	227782442	Tmigd3	30.0414	74.5032	15.1553	54.1923	2.48002	3.57579	0.032932	3.02791
chr2	229259141	229259553	.	18.2697	61.5207	17.8352	48.447	3.36736	2.71637	0.0122412	3.04186
chr2	230341730	230342331	Ampd2	54.2747	93.1965	58.7048	98.5783	1.71713	1.67922	0.000368042	1.69817
chr2	232323092	232323589	Ntng1	8.15808	56.7446	14.956	79.6647	6.95563	5.32662	0.0120963	6.14112
chr2	237036807	237037842	Extl2	73.1825	92.0118	41.2093	57.6614	1.25729	1.39923	0.0218503	1.32826
chr2	237036807	237037842	Slc30a7	73.1825	92.0118	41.2093	57.6614	1.25729	1.39923	0.0218503	1.32826
chr2	246816019	246816419	Sec24d	36.5757	63.3364	18.3403	33.5803	1.73165	1.83096	0.00200722	1.78131
chr2	247014926	247015507	Prss12	49.9854	82.0647	24.8765	57.0762	1.64177	2.29439	0.0486563	1.96808
chr2	251473820	251474239	Tifa	26.4718	53.8975	34.1079	63.2058	2.03603	1.85311	0.00462276	1.94457
chr2	262354840	262355865	Eif4e	70.4159	101.008	41.6016	51.857	1.43445	1.24651	0.0342212	1.34048
chr2	271831763	271832061	.	60.6907	93.97	24.2755	44.7319	1.54834	1.84268	0.020987	1.69551
chr2	277819406	277819978	.	25.8781	63.966	25.2521	69.3503	2.47182	2.74631	0.0035984	2.60907
chr2	281954268	281954895	Negr1	23.6958	71.6987	23.1248	84.1395	3.0258	3.6385	0.00841073	3.33215
chr2	282365913	282366311	Cth	54.6317	63.6496	53.2822	66.488	1.16507	1.24785	0.0189589	1.20646
chr2	284941482	284941760	.	13.797	40.8634	25.95	94.7562	2.96176	3.65149	0.0108154	3.30662
chr3	1520768	1521337	Pax8	19.7569	49.6908	25.38	92.6142	2.5151	3.6491	0.0334059	3.0821
chr3	1914919	1915253	.	32.9542	67.3594	21.7668	59.5275	2.04403	2.73478	0.0282981	2.38941
chr3	2243263	2243713	Nsmf	32.6228	50.2534	16.4136	29.9603	1.54044	1.82533	0.020432	1.68289
chr3	2608214	2609169	Npdc1	94.13	122.844	44.5777	55.5848	1.30505	1.24692	0.00545457	1.27598
chr3	2779610	2780114	Phpt1	92.7626	110.941	28.5243	39.7861	1.19596	1.39482	0.0485391	1.29539
chr3	9347767	9348320	.	52.4657	66.1294	26.0854	36.3493	1.26043	1.39347	0.0194953	1.32695
chr3	10187053	10187321	.	14.2745	32.0131	78.643	195.509	2.24268	2.48603	0.00392999	2.36436
chr3	10947223	10947953	.	49.7338	65.5186	29.5046	36.7044	1.31739	1.24403	0.00832498	1.28071
chr3	11162755	11163513	.	38.5469	63.1353	28.4516	52.5783	1.63788	1.84799	0.00970699	1.74294
chr3	11218803	11219244	Vav2	89.7375	158.058	16.7281	30.5513	1.76134	1.82634	0.000835999	1.79384
chr3	11303880	11304816	Vav2	23.8049	72.0386	15.8208	49.7312	3.02621	3.14342	0.000394629	3.08481
chr3	12772592	12773207	Gtf3c4	58.8466	73.0782	23.5565	32.7857	1.24184	1.39179	0.0258492	1.31682
chr3	14388560	14389348	.	37.1174	64.2857	9.80217	17.5382	1.73195	1.78922	0.000707072	1.76059
chr3	14522306	14522772	.	23.9028	78.2888	30.7687	84.8978	3.2753	2.75922	0.00798565	3.01726
chr3	14807832	14808294	.	39.5018	54.9709	46.0397	57.4161	1.3916	1.2471	0.0237824	1.31935
chr3	14965522	14966146	.	29.5061	54.2789	12.1156	21.8848	1.83958	1.80634	0.000203839	1.82296
chr3	15001853	15002790	Ntmt1	84.5288	137.012	45.4148	63.5875	1.62089	1.40015	0.0218491	1.51052
chr3	16064371	16064879	.	36.0154	71.8988	14.6538	39.4807	1.99633	2.69423	0.0305867	2.34528
chr3	17452632	17453011	.	29.1602	59.4803	19.3011	52.5783	2.03978	2.72411	0.0280936	2.38195
chr3	20193289	20193657	.	10.6673	53.6998	19.8481	89.5334	5.03406	4.51092	0.00238651	4.77249
chr3	21271538	21271903	.	20.4935	31.3617	77.0122	125.966	1.53032	1.63566	0.00403132	1.58299
chr3	27063334	27063635	.	36.4575	65.4304	24.0436	44.2961	1.7947	1.84233	0.000422602	1.81851
chr3	27300195	27300551	Dennd1a	30.9795	55.4762	20.4835	37.6071	1.79074	1.83597	0.000386142	1.81336
chr3	28070491	28071321	Nek6	39.576	77.773	42.7838	71.6561	1.96516	1.67484	0.0149683	1.82
chr3	28519065	28519925	Rpl35	54.7772	87.981	33.261	46.4609	1.60616	1.39686	0.0204461	1.50151
chr3	38112577	38113018	.	57.4693	95.2349	32.4563	60.1026	1.65714	1.8518	0.00811872	1.75447
chr3	40150085	40150416	Kif5c	43.9917	59.5907	42.91	60.0579	1.35459	1.39962	0.00177324	1.37711
chr3	43716771	43717033	.	41.7355	75.0211	27.4737	50.7409	1.79754	1.84689	0.000449741	1.82221
chr3	49927764	49927997	Upp2	1	72.3435	1	112.864	72.3435	112.864	0.0227986	92.6036
chr3	51067017	51067567	Wdsub1	26.8732	106.783	13.6111	48.3895	3.97358	3.55515	0.00283963	3.76437
chr3	54995512	54995912	Dpp4	45.4696	70.2626	35.6806	66.1606	1.54527	1.85425	0.0227228	1.69976
chr3	55946500	55946816	.	12.2581	44.8371	22.9497	104.102	3.65775	4.5361	0.00976161	4.09692
chr3	57023875	57024262	.	19.3854	51.1125	18.9228	34.6747	2.63665	1.83243	0.0458637	2.23454
chr3	58711361	58711987	Csrnp3	40.7811	58.5345	167.201	313.271	1.43533	1.87362	0.0481049	1.65448
chr3	65327454	65327780	.	1	43.4924	1	40.9758	43.4924	40.9758	0.00046496	42.2341
chr3	66648630	66648996	Wipf1	39.8805	61.5575	38.9022	72.2138	1.54355	1.85629	0.0232309	1.69992
chr3	66885559	66885920	.	30.5643	70.0708	39.4272	73.2001	2.29257	1.85659	0.0193876	2.07458
chr3	67420109	67420376	.	1	52.8821	1	49.8094	52.8821	49.8094	0.00046496	51.3458
chr3	71757433	71757830	.	18.9223	49.8502	18.4713	33.8265	2.63448	1.8313	0.0458673	2.23289
chr3	77665142	77665665	.	28.2089	64.568	40.7865	100.672	2.28892	2.46827	0.00210225	2.37859
chr3	77714627	77714966	.	21.9886	41.8629	41.921	116.328	1.90385	2.77494	0.0457338	2.3394
chr3	79029196	79029752	.	39.391	80.7268	50.9001	83.0367	2.04937	1.63137	0.0283241	1.84037
chr3	86277086	86278007	Fnbp4	97.568	139.375	46.1864	57.5999	1.42849	1.24712	0.0325548	1.3378
chr3	86437698	86438032	Ndufs3	22.3028	42.4746	21.7668	40.0183	1.90445	1.8385	0.00071434	1.87148
chr3	86437698	86438032	Kbtbd4	22.3028	42.4746	21.7668	40.0183	1.90445	1.8385	0.00071434	1.87148
chr3	90673634	90674195	.	51.7318	60.2621	38.0915	47.4603	1.1649	1.24596	0.0183956	1.20543
chr3	97245337	97245650	.	35.0981	62.9602	45.3202	63.4542	1.79384	1.40013	0.0468498	1.59698
chr3	100211668	100212084	Abtb2	26.6555	60.9388	17.6733	63.6544	2.28616	3.60172	0.0489808	2.94394
chr3	100608586	100609009	Fbxo3	34.6413	86.1455	17.3974	31.8088	2.48679	1.82836	0.0361145	2.15757
chr3	102049697	102049974	.	26.6864	51.0091	26.0401	48.0474	1.91143	1.84513	0.000710773	1.87828
chr3	103799585	103800162	.	56.4906	77.8251	61.105	80.051	1.37766	1.31006	0.00476302	1.34386
chr3	108050368	108050841	Bbox1	83.7341	106.431	59.6563	83.6561	1.27106	1.4023	0.0179743	1.33668
chr3	110486770	110487183	Katnbl1	26.8419	47.9577	34.5889	48.3321	1.78667	1.39733	0.0466271	1.592
chr3	110842457	110842867	.	35.708	82.088	51.752	96.357	2.29887	1.8619	0.0192739	2.08038
chr3	113917140	113917740	.	60.2928	74.8801	35.6806	44.4404	1.24194	1.24551	2.67446e-05	1.24372
chr3	116794952	116795417	Srp14	23.952	84.4131	30.8327	71.0651	3.52425	2.30486	0.0441008	2.91456
chr3	117647589	117648705	Vps18	36.0656	70.5109	19.6455	41.8713	1.95507	2.13135	0.00353133	2.04321
chr3	118026521	118027317	Rtf1	50.1624	84.5328	27.1411	41.93	1.68518	1.54489	0.00638001	1.61504
chr3	118464431	118464763	Ehd4	22.4311	51.0694	21.8919	40.2534	2.27672	1.83873	0.0201465	2.05773
chr3	120121208	120121537	.	11.8133	26.263	64.2472	179.251	2.22317	2.79002	0.0168075	2.5066
chr3	123584672	123585255	.	49.8174	77.0344	12.8973	23.3535	1.54634	1.81073	0.0179628	1.67854
chr3	126202414	126202967	Ciao1	58.8989	76.1493	51.1708	59.9155	1.29288	1.17089	0.0313725	1.23189
chr3	126202414	126202967	Tmem127	58.8989	76.1493	51.1708	59.9155	1.29288	1.17089	0.0313725	1.23189
chr3	128688258	128688776	Mertk	21.6037	59.8331	14.3902	38.7378	2.76958	2.69196	0.000251222	2.73077
chr3	129030152	129030374	.	17.0251	63.3988	32.2437	89.0548	3.72385	2.76193	0.0215185	3.24289
chr3	129704302	129704827	Ddrgk1	48.4342	85.4344	40.6349	63.0577	1.76393	1.55181	0.0125095	1.65787
chr3	131109528	131110319	Rassf2	41.478	74.5532	27.3064	58.6642	1.79742	2.14837	0.0155131	1.97289
chr3	131379844	131380683	Pcna	102.766	136.388	67.1369	86.431	1.32717	1.28738	0.00208284	1.30728
chr3	131969273	131969730	Mcm8	55.4923	67.6861	76.8874	100.808	1.21974	1.31112	0.0141869	1.26543
chr3	133102405	133102915	.	21.9269	55.3236	14.6002	52.1063	2.5231	3.56887	0.0297706	3.04599
chr3	135452069	135452410	Plcb4	21.8655	65.9972	21.3405	77.4347	3.01833	3.62853	0.00840514	3.32343
chr3	140473522	140473848	.	44.6511	102.982	86.1057	180.891	2.30636	2.1008	0.00360674	2.20358
chr3	142629582	142630256	.	43.2263	66.7687	21.5819	30.0032	1.54463	1.3902	0.0131103	1.46742
chr3	144571635	144571943	.	24.1011	63.966	23.5198	64.4681	2.65407	2.74101	0.000327527	2.69754
chr3	144934480	144935093	.	41.6247	73.3133	23.6301	43.5191	1.76129	1.84169	0.00125292	1.80149
chr3	145027305	145027774	Zfp133	54.098	65.9799	30.5783	42.6805	1.21964	1.39578	0.0365286	1.30771
chr3	146403107	146403947	Rin2	64.528	83.4555	25.7718	39.7861	1.29332	1.54378	0.0395247	1.41855
chr3	147682244	147682660	.	1	47.6191	1	32.3272	47.6191	32.3272	0.0182	39.9731
chr3	153111151	153111650	.	43.7764	106.49	14.9	27.1165	2.4326	1.81989	0.0333375	2.12625
chr3	153383931	153384478	.	40.0227	51.6491	51.7211	72.4741	1.2905	1.40125	0.0123444	1.34587
chr3	154591360	154591847	Hm13	66.7456	114.778	43.7276	94.66	1.71964	2.16477	0.0257616	1.9422
chr3	154618692	154619352	.	22.561	76.5592	32.5278	79.9825	3.39343	2.4589	0.0270582	2.92617
chr3	155374473	155375175	Plagl2	46.6098	75.9852	40.522	75.2571	1.63024	1.85719	0.0112489	1.74371
chr3	155374473	155375175	Pofut1	46.6098	75.9852	40.522	75.2571	1.63024	1.85719	0.0112489	1.74371
chr3	157721188	157721712	.	48.5247	64.4467	40.7106	50.7409	1.32812	1.24638	0.00982398	1.28725
chr3	161969863	161970441	.	25.6198	92.072	25.0004	68.6407	3.59378	2.74559	0.0180736	3.16968
chr3	165603878	165604220	Ift52	21.8045	41.5045	21.281	58.1584	1.90348	2.73288	0.043173	2.31818
chr3	167088864	167089689	.	48.4342	84.9547	26.2222	48.3895	1.75402	1.84536	0.00162283	1.79969
chr3	169732490	169733184	Arfgef2	52.2618	84.8337	20.9888	38.5565	1.62325	1.83701	0.0103818	1.73013
chr3	174583805	174584224	.	17.9812	47.2853	17.554	63.2058	2.6297	3.60066	0.0244258	3.11518
chr3	174815052	174815199	.	49.4023	114.082	48.1844	133.981	2.30924	2.78058	0.0112441	2.54491
chr3	176625214	176625561	Tfap2c	42.0094	56.8892	60.9664	76.1131	1.3542	1.24844	0.0147214	1.30132
chr3	177102339	177102858	.	48.9826	75.7342	27.7288	51.2201	1.54615	1.84718	0.0218235	1.69666
chr3	177635788	177636513	.	45.1629	92.7133	29.7012	63.9137	2.05286	2.15189	0.00100567	2.10238
chr3	178153639	178154063	.	34.562	66.3421	50.0763	77.8403	1.91951	1.55444	0.0281123	1.73697
chr3	178564936	178565322	Nelfcd	37.866	72.7747	36.9384	68.5239	1.9219	1.85509	0.000705429	1.88849
chr3	180575093	180575662	Arfrp1	57.2708	93.5125	13.19	23.9035	1.63281	1.81225	0.00753548	1.72253
chr3	180575093	180575662	Zgpat	57.2708	93.5125	13.19	23.9035	1.63281	1.81225	0.00753548	1.72253
chr3	181507836	181508115	.	1	30.7904	1	24.355	30.7904	24.355	0.00717388	27.5727
chr3	181710072	181710906	.	86.3134	163.775	100.8	180.699	1.89745	1.79265	0.00191156	1.84505
chr3	182804110	182804914	.	58.5228	111.269	52.762	82.0455	1.90129	1.55501	0.0260777	1.72815
chr4	794537	795347	.	27.3523	89.9298	18.1262	41.2226	3.28783	2.2742	0.0361523	2.78101
chr4	2330250	2331029	Lmbr1	64.9357	97.0252	72.2309	134.834	1.49417	1.86671	0.0337224	1.68044
chr4	5797048	5797589	.	53.6073	98.3006	26.6418	49.1779	1.83372	1.84589	2.62657e-05	1.8398
chr4	10518579	10518978	.	18.8324	42.6617	18.3837	33.6619	2.26534	1.83107	0.0201658	2.0482
chr4	14705244	14705679	.	25.5349	58.3208	16.9451	60.9178	2.28396	3.59501	0.0488852	2.93949
chr4	16226847	16227309	.	54.9025	84.9547	16.0132	29.208	1.54737	1.82399	0.0191809	1.68568
chr4	17369997	17370432	Sema3e	1	45.5828	1	30.9589	45.5828	30.9589	0.0182	38.2709
chr4	19264651	19265381	Sema3d	49.7338	65.5186	39.0061	63.4828	1.31739	1.62751	0.0464732	1.47245
chr4	27658089	27658634	Fam133b	53.2212	77.2524	39.1804	60.7804	1.45154	1.55129	0.00487551	1.50141
chr4	28662068	28662328	.	14.6829	54.2789	27.6774	126.309	3.69673	4.56362	0.00932003	4.13017
chr4	29598458	29598775	.	23.4452	53.4386	44.761	103.777	2.2793	2.31847	0.000113666	2.29888
chr4	30071251	30071515	Ppp1r9a	41.4269	63.966	27.2731	50.3641	1.54407	1.84665	0.0221109	1.69536
chr4	31955299	31955795	Sem1	36.8626	62.4427	42.9523	92.9605	1.69393	2.16427	0.0292511	1.9291
chr4	33626212	33626431	Asns	33.4892	64.2535	32.6717	90.2611	1.91864	2.76267	0.0432176	2.34065
chr4	34867647	34867904	Nxph1	28.6853	65.6811	54.9775	102.417	2.28971	1.86289	0.018569	2.0763
chr4	39630544	39631065	.	14.6567	48.859	14.3131	51.0273	3.33356	3.56508	0.00111312	3.44932
chr4	41812644	41813152	Mdfic	29.0123	44.63	41.9613	65.1344	1.53831	1.55225	8.16683e-05	1.54528
chr4	45784348	45784661	ST7	46.4641	62.9602	45.3202	63.4542	1.35503	1.40013	0.00177416	1.37758
chr4	47751394	47751988	.	72.87	94.283	71.0617	88.7584	1.29385	1.24903	0.0033735	1.27144
chr4	49379418	49379860	.	41.244	63.6811	16.6926	30.4844	1.54401	1.82623	0.0199495	1.68512
chr4	49657208	49658435	.	70.5857	100.35	34.9174	48.7951	1.42167	1.39744	0.00043703	1.40956
chr4	49993914	49994176	.	14.5785	64.4467	27.4737	100.482	4.42067	3.65738	0.0077035	4.03902
chr4	50918466	50919401	Slc13a1	46.6586	72.1146	38.0915	70.6905	1.54558	1.85581	0.0228371	1.70069
chr4	51376453	51377474	Ndufa5	84.6255	109.541	48.5541	64.8204	1.29442	1.33501	0.00206664	1.31472
chr4	55461052	55461507	.	71.3695	116.691	31.4884	43.963	1.63503	1.39617	0.0248459	1.5156
chr4	55870661	55870997	Snd1	1	50.4733	1	39.7861	50.4733	39.7861	0.00717388	45.1297
chr4	57950856	57951523	Tsga13	59.6705	79.9199	42.5959	49.846	1.33935	1.17021	0.0473907	1.25478
chr4	57950856	57951523	Copg2	59.6705	79.9199	42.5959	49.846	1.33935	1.17021	0.0473907	1.25478
chr4	59167676	59167953	.	26.6864	61.0109	26.0401	48.0474	2.28622	1.84513	0.0201305	2.06567
chr4	61118613	61118860	.	1	23.4332	1	27.3808	23.4332	27.3808	0.0032382	25.407
chr4	65241182	65241647	.	31.6027	48.6646	15.9164	29.0261	1.53989	1.82366	0.0203434	1.68177
chr4	65587234	65587574	Atp6v0a4	32.3903	49.8913	41.8007	58.4946	1.54032	1.39937	0.0108827	1.46984
chr4	66406246	66406964	Hipk2	40.6386	51.1624	20.3206	28.2259	1.25896	1.38902	0.019004	1.32399
chr4	67077362	67077734	.	48.8168	90.3711	38.2909	71.0651	1.85123	1.85593	3.78168e-06	1.85358
chr4	133382662	133383041	RGD1563986	94.8672	110.651	55.9033	69.7711	1.16637	1.24807	0.0183643	1.20722
chr4	134683223	134683875	.	71.9331	98.7325	32.9146	40.9758	1.37256	1.24491	0.0200891	1.30874
chr4	136625162	136625554	.	37.3017	78.7438	18.6942	34.2452	2.111	1.83187	0.0100116	1.97143
chr4	145364646	145365114	.	31.4066	60.1988	15.8208	28.8464	1.91676	1.82333	0.00143534	1.87004
chr4	145583497	145583929	.	33.9404	71.5453	17.0558	31.1669	2.10797	1.82735	0.0101918	1.96766
chr4	145681889	145682367	.	30.7704	58.9604	15.5107	28.2638	1.91614	1.82222	0.00145316	1.86918
chr4	146808158	146808358	.	54.3635	70.2626	70.3611	98.7409	1.29246	1.40334	0.012234	1.3479
chr4	149428068	149428647	Fkbp14	37.866	58.4198	12.9795	23.508	1.5428	1.81117	0.0185558	1.67699
chr4	151339442	151339835	Pde1c	46.2617	99.6948	18.6491	34.1606	2.15502	1.83175	0.0127338	1.99339
chr4	151671313	151671673	Lsm5	40.5285	62.5668	39.534	73.4007	1.54377	1.85665	0.0232318	1.70021
chr4	154101867	154102438	Fam13a	50.8433	88.3364	37.4419	58.0583	1.73742	1.55062	0.0101958	1.64402
chr4	154367306	154367694	.	28.507	58.1238	18.8766	34.5879	2.03893	1.83232	0.00598645	1.93563
chr4	158037960	158038225	.	14.4248	32.3642	79.522	173.122	2.24365	2.17704	0.000378246	2.21034
chr4	159093751	159094073	Grid2	34.145	44.0203	44.0814	61.7086	1.28921	1.39988	0.0124167	1.34455
chr4	162443330	162443547	Gng12	33.7886	64.8365	32.9636	61.0558	1.91889	1.85222	0.000706966	1.88555
chr4	163489694	163489966	.	27.1586	51.9284	26.5004	48.9122	1.91204	1.84571	0.000710457	1.87888
chr4	164158512	164158974	.	31.8014	48.9741	16.0132	29.208	1.54	1.82399	0.0203611	1.682
chr4	164177150	164177816	.	97.1505	121.638	42.6583	49.9194	1.25205	1.17021	0.0177854	1.21113
chr4	165004687	165005118	.	58.7795	78.137	49.2792	76.5923	1.32932	1.55425	0.0295578	1.44179
chr4	165143010	165143769	.	43.1846	74.0041	28.4155	52.5103	1.71367	1.84795	0.00365648	1.78081
chr4	165586941	165587414	.	31.0851	65.4304	15.6641	42.3281	2.10488	2.70224	0.021212	2.40356
chr4	171136289	171136563	.	26.9676	51.5567	76.9428	119.906	1.9118	1.55838	0.0266084	1.73509
chr4	179452484	179453068	.	61.9172	86.3923	24.7538	34.4729	1.39529	1.39263	5.68129e-06	1.39396
chr4	179589402	179589795	Slc4a5	28.157	50.3474	18.6491	34.1606	1.7881	1.83175	0.000362778	1.80992
chr4	183057323	183057898	Snrnp27	56.6837	87.7289	25.1256	46.3291	1.54769	1.8439	0.0212218	1.6958
chr4	184993424	184993996	Isy1	63.1952	78.4966	49.5043	69.3503	1.24213	1.40089	0.0279495	1.32151
chr4	185136773	185137106	.	54.4169	92.5182	21.8292	40.1355	1.70017	1.83862	0.00399878	1.7694
chr4	186487680	186488470	.	37.026	74.6463	36.1196	58.7372	2.01605	1.62619	0.0260002	1.82112
chr4	191197647	191198044	.	36.8445	56.8288	53.4139	83.0662	1.5424	1.55514	6.74119e-05	1.54877
chr4	194787379	194787674	Mitf	37.1786	66.7408	48.0245	89.3533	1.79514	1.86058	0.000779253	1.82786
chr4	207789991	207790268	.	26.6864	51.0091	26.0401	71.571	1.91143	2.74849	0.0431964	2.32996
chr4	207898248	207898536	Rad18	38.058	49.099	49.1674	68.8756	1.29011	1.40084	0.0123661	1.34547
chr4	208168002	208168605	.	24.5991	79.1071	24.0053	76.6425	3.21585	3.19273	1.37585e-05	3.20429
chr4	208995772	208996115	Sec13	42.4877	81.7727	21.2219	38.9945	1.92462	1.83747	0.00121881	1.88104
chr4	209077051	209077245	Atp2b2	19.338	43.8429	108.259	236.116	2.26719	2.18102	0.000618345	2.2241
chr4	209854264	209854554	.	62.3374	86.9812	144.506	180.753	1.39533	1.25084	0.0232699	1.32308
chr4	211531005	211531341	.	22.176	42.2278	42.2864	117.358	1.90421	2.77532	0.045713	2.33976
chr4	216395431	216395944	Bms1	42.609	76.6083	28.0414	51.8075	1.79794	1.84754	0.000453656	1.82274
chr4	216486027	216486295	.	27.549	52.6885	26.881	73.941	1.91254	2.75068	0.0431996	2.33161
chr4	217304008	217304378	Lrtm2	39.4602	53.415	57.2387	71.4439	1.35364	1.24817	0.0146833	1.30091
chr4	217304008	217304378	Cacna2d4	39.4602	53.415	57.2387	71.4439	1.35364	1.24817	0.0146833	1.30091
chr4	220863567	220863925	Tuba8	30.812	55.1719	39.7492	92.0064	1.7906	2.31467	0.0283727	2.05263
chr4	223727927	223728218	.	1	10.5206	24.8354	202.528	10.5206	8.15478	0.00977046	9.33771
chr4	224909679	224910673	.	54.6856	81.8296	35.8899	46.8877	1.49636	1.30643	0.0258368	1.4014
chr4	224940751	224941341	.	37.1786	104.307	24.5122	67.265	2.80556	2.74414	0.000149638	2.77485
chr4	224983251	224983846	.	36.8746	56.8757	24.3147	33.8541	1.54241	1.39233	0.012411	1.46737
chr4	228192706	228193234	Ybx3	41.4269	58.7189	14.1366	25.682	1.41741	1.81671	0.0453362	1.61706
chr4	229177685	229177939	.	15.0062	77.3525	82.9226	257.538	5.15471	3.10576	0.0462469	4.13024
chr4	230831184	230832029	.	80.9926	119.033	83.0842	147.515	1.46968	1.77549	0.0276779	1.62258
chr4	231714574	231715521	.	102.43	129.725	52.2701	62.9266	1.26647	1.20387	0.00862713	1.23517
chr4	232130406	232131522	Rad51ap1	58.3801	112.714	50.7212	88.5814	1.93069	1.74644	0.00592777	1.83856
chr4	232130406	232131522	RGD1311164	58.3801	112.714	50.7212	88.5814	1.93069	1.74644	0.00592777	1.83856
chr4	232678394	232679275	Borcs5	77.7239	111.065	48.238	60.1697	1.42897	1.24735	0.0325743	1.33816
chr4	235797398	235797962	.	45.1542	59.9469	37.8942	47.2132	1.3276	1.24592	0.00984378	1.28676
chr4	235987079	235987796	Strap	45.6556	74.4165	20.3476	28.2638	1.62995	1.38905	0.0258004	1.5095
chr4	236004727	236005340	.	18.4106	59.7546	34.9451	75.4085	3.24566	2.15791	0.0443754	2.70179
chr4	236255018	236255235	Slc15a5	33.7886	77.6038	32.9636	91.0838	2.29674	2.76316	0.0112273	2.52995
chr4	236318943	236319315	.	29.6901	60.5808	56.9364	88.5814	2.04044	1.5558	0.0405617	1.79812
chr4	239477574	239477835	.	28.261	54.0748	54.1503	100.863	1.9134	1.86265	0.000407838	1.88803
chr4	240657066	240657367	.	36.4575	47.0217	70.1307	87.5921	1.28977	1.24898	0.0028408	1.26938
chr4	242603239	242603611	Sox5	29.6901	68.0284	19.6455	36.0326	2.29128	1.83414	0.0216397	2.06271
chr4	243859463	243859797	Lmntd1	1	9.29493	21.7668	196.092	9.29493	9.00875	0.000153984	9.15184
chr4	245608782	245609114	Mrps35	43.8623	67.7592	21.8919	40.2534	1.54482	1.83873	0.0211435	1.69178
chr5	1481608	1481939	Jph1	22.4959	59.5907	21.955	40.372	2.64896	1.83885	0.0458437	2.24391
chr5	2066034	2066543	.	77.8826	93.5316	28.2539	39.4051	1.20093	1.39468	0.0457604	1.2978
chr5	4538252	4538895	.	34.1966	87.1743	22.5742	51.6692	2.54921	2.28886	0.00415538	2.41904
chr5	10608165	10608554	.	1	65.0991	1	34.5016	65.0991	34.5016	0.042909	49.8003
chr5	18977591	18978219	.	23.6597	58.3512	23.0895	42.5036	2.46627	1.84082	0.033137	2.15355
chr5	24793995	24794381	Tox	37.866	65.5973	36.9384	51.6429	1.73235	1.39808	0.0387104	1.56522
chr5	27082827	27083103	.	1	11.0381	26.1308	189.871	11.0381	7.26618	0.024787	9.15212
chr5	27164445	27164786	Clvs1	32.2982	57.8725	21.3405	39.2174	1.79182	1.8377	0.000395879	1.81476
chr5	28085932	28086625	MGC94199	31.8014	72.9612	21.0176	38.6107	2.29427	1.83706	0.0215334	2.06567
chr5	29947200	29947419	.	65.9784	102.206	127.687	179.522	1.54908	1.40596	0.0108646	1.47752
chr5	29975078	29975794	.	20.8747	47.433	10.6873	28.3019	2.27228	2.64818	0.00808331	2.46023
chr5	34397912	34398387	.	45.9377	82.657	30.2047	69.5901	1.79933	2.30395	0.0265127	2.05164
chr5	36217246	36217734	.	66.6109	86.159	29.4267	41.0577	1.29347	1.39526	0.010576	1.34436
chr5	37839407	37840120	Maged2	55.8853	90.3711	39.9123	55.8336	1.61708	1.39891	0.0215752	1.50799
chr5	37839407	37840120	Cngb3	55.8853	90.3711	39.9123	55.8336	1.61708	1.39891	0.0215752	1.50799
chr5	37933304	37933728	Cngb3	51.3429	79.4105	66.435	108.576	1.54667	1.63433	0.00273193	1.5905
chr5	38622439	38622704	.	14.4248	63.7284	27.174	74.7667	4.41798	2.75141	0.0450549	3.58469
chr5	40597641	40598132	Usp45	44.4733	63.0683	15.1265	27.542	1.41812	1.82078	0.0456932	1.61945
chr5	42684613	42685210	.	12.9181	75.2514	12.6183	77.4027	5.82525	6.13417	0.000480381	5.97971
chr5	61109786	61110666	Topors	41.4269	89.1524	16.7639	52.8323	2.15204	3.15155	0.0403114	2.6518
chr5	61822086	61823143	Nfx1	38.0229	63.9065	33.8104	68.8114	1.68073	2.03522	0.0200622	1.85798
chr5	63871642	63872301	Reck	49.5859	76.6739	22.0504	40.5512	1.54628	1.83902	0.020935	1.69265
chr5	67763925	67764265	.	53.3172	98.7825	41.8007	96.8244	1.85273	2.31634	0.0213862	2.08454
chr5	67898267	67898894	.	29.3698	49.6054	23.1248	42.5698	1.68899	1.84087	0.00485616	1.76493
chr5	71172453	71172973	.	28.3659	38.2953	67.6934	113.778	1.35005	1.68078	0.0446796	1.51541
chr5	79817129	79817537	Lpar1	35.8781	68.9045	52.0008	80.8537	1.92052	1.55485	0.0281454	1.73769
chr5	83497137	83497790	Tmem268	39.1362	64.641	32.8657	50.8933	1.65169	1.54852	0.00365425	1.60011
chr5	84199033	84199483	.	32.6228	56.4101	31.8272	44.4404	1.72916	1.3963	0.038722	1.56273
chr5	90408654	90408940	.	25.8781	59.1225	25.2521	46.5668	2.28465	1.84408	0.0201331	2.06436
chr5	98035175	98035422	.	29.8062	79.5163	29.0814	53.7616	2.66778	1.84866	0.045813	2.25822
chr5	99937870	99938324	.	16.6721	25.4097	77.3889	158.878	1.52409	2.05298	0.0482351	1.78854
chr5	103369215	103369712	.	22.4742	45.5957	14.956	27.2216	2.0288	1.82011	0.00625029	1.92446
chr5	105246113	105246627	.	14.8427	71.0711	27.9888	115.094	4.7883	4.11217	0.00473236	4.45023
chr5	109014476	109014685	.	52.0656	67.28	100.561	156.887	1.29222	1.56011	0.0431025	1.42616
chr5	109758452	109758747	.	1	29.1746	1	45.1767	29.1746	45.1767	0.0227986	37.1756
chr5	109921743	109922040	.	24.9567	56.9698	24.3539	44.8792	2.28275	1.84279	0.0201363	2.06277
chr5	110209896	110210401	.	50.3128	66.8338	55.9395	78.4185	1.32837	1.40185	0.00498742	1.36511
chr5	110290225	110290563	.	22.0507	58.3773	21.521	58.8348	2.64741	2.73383	0.000326258	2.69062
chr5	110390328	110391405	.	73.6708	101.325	58.9619	73.6023	1.37537	1.2483	0.0195464	1.31184
chr5	113169650	113170087	.	41.7044	83.4178	48.6163	75.5544	2.00021	1.5541	0.0367114	1.77716
chr5	117537466	117537968	Ift74	64.7811	94.8219	42.4509	65.901	1.46373	1.55241	0.00376506	1.50807
chr5	117885227	117885856	.	51.9032	97.9016	23.0544	52.797	1.88624	2.2901	0.0163772	2.08817
chr5	126406510	126406773	.	1	64.2054	1	50.5518	64.2054	50.5518	0.00717388	57.3786
chr5	127671904	127672158	.	29.0123	33.7225	82.9226	103.615	1.16235	1.24954	0.021003	1.20595
chr5	131047344	131047585	.	30.5234	69.9752	29.7805	55.0752	2.29251	1.84937	0.0201198	2.07094
chr5	131524195	131524555	Scp2	40.5285	101.046	20.267	37.2003	2.49321	1.83551	0.0356675	2.16436
chr5	132289815	132290653	.	56.189	70.4279	25.8309	32.1029	1.25341	1.24281	0.000228169	1.24811
chr5	135669232	135669581	Slc5a9	21.3872	48.6305	40.7485	113.024	2.27381	2.7737	0.0129333	2.52375
chr5	138464581	138465274	Mob3c	52.3357	76.959	31.0265	48.0134	1.47049	1.5475	0.00283724	1.50899
chr5	139473349	139473826	Hpdl	30.8328	76.5064	30.0822	55.642	2.48133	1.84966	0.033111	2.1655
chr5	139677566	139678072	Eif2b3	29.1231	72.179	14.7077	39.6328	2.47841	2.69469	0.00230676	2.58655
chr5	139782444	139783015	.	88.2258	117.449	37.4419	58.0583	1.33123	1.55062	0.0283426	1.44093
chr5	140459580	140460126	Slc6a9	46.6098	66.9644	13.7035	24.8683	1.4367	1.81474	0.0402015	1.62572
chr5	140515354	140515623	Dph2	14.2252	52.4964	26.7848	73.6698	3.69039	2.75043	0.0209995	3.22041
chr5	141025850	141026064	.	34.2483	65.7314	33.4117	61.8977	1.91926	1.85257	0.000706775	1.88592
chr5	143378748	143379455	Cited4	21.1277	51.9428	10.8106	28.6495	2.45852	2.65012	0.0018887	2.55432
chr5	149599437	149600408	.	107.251	140.809	79.5759	128.503	1.3129	1.61484	0.0458022	1.46387
chr5	150712213	150712626	.	35.4559	81.4989	34.5889	79.8869	2.2986	2.30961	8.90402e-06	2.30411
chr5	155371868	155372296	.	25.9362	59.2583	33.4117	61.8977	2.28477	1.85257	0.0192705	2.06867
chr5	158412340	158413638	.	64.0385	116.26	27.7185	56.2208	1.81547	2.02828	0.00653125	1.92187
chr5	160144823	160145133	.	1	45.6856	1	43.0391	45.6856	43.0391	0.00046496	44.3623
chr5	161311465	161312272	Minos1	40.6755	59.3626	18.1899	25.2233	1.45942	1.38667	0.0036565	1.42304
chr5	163775055	163775361	Spen	47.5041	64.3776	69.0011	86.1772	1.3552	1.24893	0.0147896	1.30206
chr5	164132709	164133313	Efhd2	30.4501	65.217	35.4509	87.3054	2.14177	2.46271	0.00742387	2.30224
chr5	165522199	165523320	Prdm2	108.901	149.288	62.8743	88.1908	1.37085	1.40265	0.000842916	1.38675
chr5	166599408	166600353	Vps13d	83.8217	124.134	81.7378	104.43	1.48092	1.27762	0.0324604	1.37927
chr5	166823150	166823620	Tnfrsf1b	16.1386	65.8416	45.2731	125.776	4.07976	2.77816	0.0324404	3.42896
chr5	167204055	167204519	.	31.6687	60.7092	45.8455	85.2594	1.91701	1.85971	0.000519247	1.88836
chr5	168635858	168636353	Fbxo2	44.122	62.5668	43.037	53.655	1.41804	1.24672	0.0302298	1.33238
chr5	171577380	171578147	Park7	52.0212	98.5276	46.2159	77.4596	1.89399	1.67604	0.00936547	1.78502
chr5	172992662	172993242	Acot7	31.6687	82.2045	24.9176	90.8767	2.59577	3.64708	0.028133	3.12142
chr5	173050565	173051491	.	58.628	108.709	15.9808	29.1471	1.85421	1.82388	0.000163228	1.83905
chr5	175130772	175131065	.	49.5675	57.7339	72.0182	89.9564	1.16475	1.24908	0.0195508	1.20692
chr5	175439252	175439491	.	15.8852	35.7762	88.0642	191.847	2.25217	2.17849	0.000458803	2.21533
chr5	176815207	176815818	Pusl1	65.0478	100.756	23.7041	32.9937	1.54896	1.3919	0.0133765	1.47043
chr5	176815207	176815818	Acap3	65.0478	100.756	23.7041	32.9937	1.54896	1.3919	0.0133765	1.47043
chr6	851951	852383	Crim1	42.1755	65.1321	33.1116	46.2504	1.54431	1.3968	0.0118483	1.47056
chr6	1456562	1456888	Eif2ak2	44.6511	68.9879	22.2764	40.9758	1.54504	1.83943	0.0211804	1.69223
chr6	2948201	2948864	Morn2	65.3903	134.72	42.8468	99.2814	2.06024	2.31712	0.00573765	2.18868
chr6	2948201	2948864	Morn2	65.3903	134.72	42.8468	99.2814	2.06024	2.31712	0.00573765	2.18868
chr6	3106711	3107130	Sos1	26.4718	60.5097	17.554	32.1029	2.28581	1.82881	0.0218344	2.05731
chr6	4379262	4379477	Slc8a1	1	65.4304	1	61.6145	65.4304	61.6145	0.00046496	63.5224
chr6	4426809	4427083	Slc8a1	26.9676	51.5567	26.3143	48.5625	1.9118	1.84548	0.000710584	1.87864
chr6	6082840	6083360	.	14.6829	59.6068	27.6774	138.84	4.0596	5.01637	0.00889812	4.53798
chr6	20899440	20899978	.	34.0629	73.0949	13.8924	37.3349	2.14588	2.68743	0.017323	2.41666
chr6	22005721	22006736	.	85.1198	118.371	42.0016	58.7779	1.39064	1.39942	6.16875e-05	1.39503
chr6	22475326	22475898	Lhcgr	50.7562	63.966	25.2521	35.1751	1.26026	1.39296	0.019438	1.32661
chr6	31678707	31679291	Ttc27	49.7338	67.4162	36.6307	45.6305	1.35554	1.24569	0.0158995	1.30062
chr6	34603921	34604398	.	1	6.80819	30.0822	164.926	6.80819	5.48251	0.00809671	6.14535
chr6	36495196	36495759	Atraid	45.2326	60.0516	25.6398	35.7215	1.32762	1.3932	0.0040885	1.36041
chr6	36495196	36495759	Cad	45.2326	60.0516	25.6398	35.7215	1.32762	1.3932	0.0040885	1.36041
chr6	39337910	39338237	.	11.8794	34.89	85.8454	260.048	2.93701	3.02926	0.00027026	2.98314
chr6	40509849	40510295	Klhl29	56.8362	94.1784	32.1036	59.44	1.65701	1.8515	0.00810955	1.75426
chr6	40608194	40608629	Klhl29	25.5349	58.3208	16.9451	45.9383	2.28396	2.71101	0.00986602	2.49749
chr6	50640561	50641310	.	57.9971	97.1724	47.3025	79.2971	1.67547	1.67638	2.27775e-07	1.67593
chr6	50732484	50733003	Fam49a	55.8373	86.4106	41.0931	63.7751	1.54754	1.55197	8.08922e-06	1.54975
chr6	55956450	55956758	.	24.1011	63.966	23.5198	64.4681	2.65407	2.74101	0.000327527	2.69754
chr6	56606207	56606833	Rps7	46.4641	80.6631	45.3202	73.8633	1.73603	1.62981	0.0029969	1.68292
chr6	57413686	57414109	Myt1l	17.8206	59.9469	17.3974	47.2132	3.3639	2.7138	0.0122437	3.03885
chr6	58209597	58210280	Tmem18	53.0874	69.9584	41.6214	48.7017	1.3178	1.17011	0.040344	1.24395
chr6	58261070	58261408	.	1	58.3773	1	58.8348	58.3773	58.8348	7.88449e-06	58.6061
chr6	60512849	60513373	Taf1b	28.157	90.8828	27.4737	75.6114	3.22772	2.75214	0.00699041	2.98993
chr6	61357578	61357979	.	27.6152	56.2719	18.297	33.499	2.03771	1.83085	0.00601798	1.93428
chr6	62157687	62158294	.	42.0263	60.3354	12.4269	22.4697	1.43566	1.80816	0.0395913	1.62191
chr6	69918691	69919368	.	11.5098	21.4616	103.454	183.873	1.86464	1.77735	0.00140716	1.82099
chr6	74089200	74089638	Nrcam	25.3669	51.6028	32.6717	60.5074	2.03426	1.85198	0.00460492	1.94312
chr6	82453530	82453928	Nubpl	45.693	70.6107	18.4274	33.744	1.54533	1.83119	0.0202615	1.68826
chr6	85209508	85210295	Snx6	28.1225	64.3661	18.6267	42.3981	2.28878	2.2762	1.20218e-05	2.28249
chr6	101136606	101137407	Rn7sl1	72.0625	90.929	52.9559	74.2141	1.26181	1.40143	0.0207873	1.33162
chr6	104529558	104530093	Rtn1	7.64966	52.7851	13.9647	61.8977	6.90033	4.43245	0.031676	5.66639
chr6	107808781	107808951	.	63.7806	82.4854	82.6013	115.989	1.29327	1.40421	0.0121887	1.34874
chr6	112684650	112685290	.	34.3522	74.5915	11.8377	21.3627	2.17138	1.80464	0.0163814	1.98801
chr6	112986037	112986460	Smoc1	17.8206	46.8476	17.3974	47.2132	2.62884	2.7138	0.000322731	2.67132
chr6	114928900	114929340	Dpf3	9.08538	51.3728	16.7639	104.665	5.65445	6.24345	0.00176125	5.94895
chr6	115369201	115369576	.	29.4605	52.7161	37.9926	53.1285	1.78938	1.39839	0.0467113	1.59389
chr6	115746450	115746782	.	1	59.4143	1	118.76	59.4143	118.76	0.0486047	89.0872
chr6	121048492	121049054	.	13.6604	60.1567	13.3418	82.1609	4.40374	6.15814	0.0197578	5.28094
chr6	123891848	123892025	.	41.1985	79.2629	40.1871	74.6278	1.92393	1.85701	0.000704399	1.89047
chr6	124375825	124376173	.	21.4458	56.7286	20.9314	38.4486	2.64521	1.83689	0.0458498	2.24105
chr6	124424968	124425301	.	22.3668	59.2388	42.6583	79.271	2.64852	1.85828	0.0433272	2.2534
chr6	132118804	132119064	.	28.3659	54.2789	27.6774	51.1235	1.91353	1.84713	0.0007097	1.88033
chr6	133446399	133446662	Calm1	55.1075	116.877	27.373	50.5518	2.12089	1.84677	0.00942992	1.98383
chr6	135494762	135495380	Lgmn	70.079	86.1773	23.447	32.6314	1.22972	1.39171	0.0308637	1.31071
chr6	135729044	135729437	Itpk1	10.0523	57.3971	18.6491	67.3212	5.70982	3.60988	0.0366814	4.65985
chr6	136617845	136618765	Ppp4r4	78.3384	124.468	38.6963	57.6614	1.58885	1.4901	0.00413641	1.53948
chr6	137549729	137550092	.	30.4014	46.7935	77.431	162.555	1.53919	2.09936	0.0498505	1.81927
chr6	138807113	138808088	Papola	84.9221	111.82	50.7977	67.8314	1.31674	1.33532	0.000405653	1.32603
chr6	143062737	143063576	.	90.0452	119.877	67.1369	78.6646	1.3313	1.1717	0.0438207	1.2515
chr6	146377618	146379093	.	44.4144	68.6191	29.2147	45.1767	1.54498	1.54637	8.14565e-07	1.54567
chr6	146819493	146820449	.	45.6556	82.1445	44.5321	62.3437	1.79922	1.39997	0.0476337	1.5996
chr6	146970736	146971716	.	51.8224	74.5032	36.3883	67.4904	1.43766	1.85473	0.0451308	1.6462
chr6	149332984	149333300	.	12.2581	44.8371	22.9497	83.4818	3.65775	3.63759	7.24186e-06	3.64767
chr6	154803772	154804074	.	24.56	65.217	23.9673	44.1527	2.65541	1.84221	0.0458332	2.24881
chr7	382511	382833	.	67.2901	95.6446	65.6222	81.9448	1.42138	1.24874	0.0302097	1.33506
chr7	649503	649972	.	23.7563	42.3508	163.681	278.87	1.78272	1.70375	0.00140538	1.74323
chr7	694114	694544	.	17.5468	33.2152	81.6525	122.229	1.89295	1.49694	0.0362324	1.69494
chr7	781113	781477	.	30.3206	39.0564	305.884	430.63	1.28811	1.40782	0.014168	1.34797
chr7	1541435	1541699	.	27.9513	53.4717	79.8194	124.41	1.91303	1.55865	0.026693	1.73584
chr7	2127151	2127596	.	24.9836	50.8068	63.3471	118.143	2.03361	1.86501	0.00389694	1.94931
chr7	2578678	2578937	.	28.4716	54.4847	27.7804	76.4756	1.91365	2.75287	0.0432029	2.33326
chr7	2715930	2716448	Cnpy2	14.7358	54.4847	14.3902	38.7378	3.69744	2.69196	0.0243369	3.1947
chr7	3681320	3682033	.	10.9791	70.9426	10.7281	55.8336	6.46158	5.20444	0.00824874	5.83301
chr7	10534392	10535295	.	71.915	108.384	54.7683	109.24	1.50711	1.99459	0.0455954	1.75085
chr7	11100484	11101074	Ankrd24	31.1489	57.3493	24.5122	56.2208	1.84113	2.29358	0.0210524	2.06736
chr7	11367836	11368711	Fzr1	78.25	118.153	32.7079	45.6815	1.50994	1.39665	0.00762951	1.45329
chr7	11432640	11433722	Cactin	99.6386	131.588	52.2836	61.2224	1.32065	1.17097	0.0407633	1.24581
chr7	11780750	11781883	Gng7	48.0993	62.1321	37.7314	47.0092	1.29175	1.24589	0.00359778	1.26882
chr7	12592685	12594666	.	87.2005	107.289	46.5171	60.207	1.23037	1.2943	0.00726141	1.26233
chr7	12780913	12781253	R3hdm4	32.3903	66.1884	21.4003	58.4946	2.04346	2.73335	0.0282707	2.38841
chr7	12780913	12781253	Arhgap45	32.3903	66.1884	21.4003	58.4946	2.04346	2.73335	0.0282707	2.38841
chr7	12788975	12790072	Med16	49.6449	76.7659	51.5824	96.0382	1.5463	1.86184	0.0233615	1.70407
chr7	12788975	12790072	Arhgap45	49.6449	76.7659	51.5824	96.0382	1.5463	1.86184	0.0233615	1.70407
chr7	12977113	12977818	Fstl3	26.231	95.3151	30.5154	74.9411	3.63368	2.45585	0.0369383	3.04477
chr7	13116424	13116763	.	42.9772	66.3807	21.4605	39.4428	1.54456	1.83793	0.0211006	1.69124
chr7	13203030	13203585	Mier2	58.6903	80.8704	50.99	71.4439	1.37792	1.40114	0.000443462	1.38953
chr7	14465601	14465914	.	57.8301	71.8116	67.4803	84.2723	1.24177	1.24884	0.000103945	1.24531
chr7	18813008	18813441	.	25.6483	64.984	17.0187	46.1459	2.53366	2.71148	0.00149454	2.62257
chr7	21415605	21415880	.	1	11.0746	26.2222	190.558	11.0746	7.26704	0.0251158	9.1708
chr7	22952212	22952542	.	22.561	42.9774	85.0741	237.948	1.90494	2.79695	0.0469475	2.35094
chr7	23702556	23703219	Timp3	76.1221	105.469	32.3851	50.1407	1.38552	1.54826	0.0145292	1.46689
chr7	23702556	23703219	Syn3	76.1221	105.469	32.3851	50.1407	1.38552	1.54826	0.0145292	1.46689
chr7	23864197	23864609	Syn3	35.5395	68.2453	51.5057	80.0784	1.92027	1.55475	0.0281371	1.73751
chr7	24109130	24110007	.	114.583	146.317	64.2713	90.1593	1.27696	1.40279	0.0163008	1.33988
chr7	24351542	24352028	.	15.6402	52.3057	29.5437	94.8527	3.34431	3.21059	0.000430351	3.27745
chr7	24788106	24788744	Mterf2	34.4567	70.4798	33.6149	62.2796	2.04546	1.85273	0.00507576	1.9491
chr7	26784904	26785262	Chst11	10.9373	47.433	20.3746	73.8051	4.3368	3.62241	0.00703441	3.9796
chr7	30505197	30505676	Uhrf1bp1l	67.8436	134.031	29.9608	69.0173	1.97558	2.30359	0.0100448	2.13958
chr7	35137600	35137980	Nr2c1	47.8101	66.6172	55.7588	69.5901	1.39337	1.24806	0.0238418	1.32071
chr7	37869426	37869784	.	40.7493	62.9107	20.3746	37.4026	1.54385	1.83574	0.0209845	1.68979
chr7	41849559	41849885	.	33.7383	68.9879	43.5528	80.9516	2.04479	1.8587	0.00471136	1.95175
chr7	49178830	49179088	Acss3	28.578	33.2152	135.421	177.792	1.16226	1.31289	0.0437519	1.23758
chr7	51527474	51528548	Ppp1r12a	103.686	132.56	39.7492	49.5368	1.27848	1.24623	0.00187802	1.26236
chr7	52384031	52384511	Nav3	45.4696	58.7189	29.9005	41.7254	1.29139	1.39548	0.0111014	1.34343
chr7	52759632	52760150	.	35.3394	59.8331	27.7804	63.8963	1.6931	2.30005	0.0407752	1.99658
chr7	57347071	57347364	Trhde	1	48.2782	1	67.7173	48.2782	67.7173	0.0139344	57.9978
chr7	58351896	58352263	Tmem19	39.7746	68.9415	19.8995	36.5099	1.73331	1.83471	0.00207818	1.78401
chr7	60122654	60123083	Cct2	59.0489	123.703	33.3362	61.7558	2.09493	1.85252	0.00757167	1.97372
chr7	60418841	60419177	Cpsf6	85.704	116.438	62.9296	78.5721	1.3586	1.24857	0.0156529	1.30359
chr7	69868016	69868289	.	14.0314	31.4451	128.035	215.815	2.24106	1.68559	0.037005	1.96333
chr7	73321567	73322237	.	75.3372	96.1069	21.7048	30.1764	1.27569	1.39031	0.0141823	1.333
chr7	73396921	73397467	.	33.5785	66.9644	26.407	60.6709	1.99427	2.29753	0.00853152	2.1459
chr7	73878632	73878986	Stk3	1	71.4366	1	37.8139	71.4366	37.8139	0.042909	54.6252
chr7	73901420	73901874	Stk3	24.5082	37.6146	46.8333	72.7628	1.53478	1.55365	0.000150275	1.54422
chr7	73911830	73912214	Stk3	19.529	80.3634	19.0628	68.8756	4.11508	3.61309	0.00379631	3.86409
chr7	74690711	74691008	Vps13b	1	47.6415	1	44.8792	47.6415	44.8792	0.00046496	46.2603
chr7	75118871	75119523	.	55.5639	81.7356	43.5528	80.9516	1.47102	1.8587	0.0377506	1.66486
chr7	77429051	77430070	.	95.2633	142.38	35.0339	45.7619	1.49459	1.30622	0.0255637	1.40041
chr7	79704025	79704306	Zfpm2	26.3208	50.2972	25.6837	47.3776	1.91093	1.84466	0.000711025	1.8778
chr7	80737557	80737937	Oxr1	29.0861	73.908	37.5058	69.5901	2.54101	1.85545	0.0364958	2.19823
chr7	89922843	89923505	.	49.3657	84.7011	32.4325	79.7439	1.71579	2.45876	0.0498007	2.08728
chr7	91189488	91189952	.	16.3343	72.651	15.9485	71.2162	4.44775	4.46538	3.2524e-06	4.45656
chr7	94447989	94448488	Tnfrsf11b	36.647	56.5211	28.8	53.2329	1.54231	1.84836	0.0225874	1.69534
chr7	94464049	94465095	Tnfrsf11b	58.819	88.406	40.7865	50.836	1.50302	1.24639	0.049992	1.37471
chr7	99818400	99818988	.	19.1509	33.9822	130.757	189.389	1.77445	1.44841	0.0321537	1.61143
chr7	99824546	99825144	.	24.7964	42.6966	151.785	218.928	1.72188	1.44236	0.0265475	1.58212
chr7	99861742	99862151	.	61.8875	102.608	85.7935	160.317	1.65797	1.86864	0.00925746	1.7633
chr7	99892520	99892928	.	27.1586	55.3236	86.0014	144.737	2.03706	1.68296	0.0199329	1.86001
chr7	100643506	100643965	.	24.2521	79.4675	16.1114	43.5886	3.27673	2.70546	0.00998271	2.99109
chr7	107137715	107138263	Lrrc6	39.9515	76.835	38.9714	72.3437	1.92321	1.85633	0.000704764	1.88977
chr7	107405356	107405678	Tg	1	44.0203	1	41.4724	44.0203	41.4724	0.00046496	42.7463
chr7	110064145	110064535	Khdrbs3	55.7318	93.3502	18.7849	34.4157	1.67499	1.83209	0.00534636	1.75354
chr7	112838656	112838976	.	1	44.2891	1	62.0881	44.2891	62.0881	0.0139344	53.1886
chr7	113936201	113936978	Trappc9	19.3144	50.919	27.7804	84.8618	2.63633	3.05474	0.00630378	2.84553
chr7	114021785	114022396	Trappc9	59.2253	100.756	46.4083	75.6521	1.70124	1.63014	0.00141969	1.66569
chr7	114206178	114207046	Trappc9	46.0844	83.9875	56.9364	91.0838	1.82247	1.59975	0.0118291	1.71111
chr7	114826575	114826783	.	52.3111	67.5987	67.6934	94.9816	1.29224	1.40312	0.0122461	1.34768
chr7	115633725	115634212	.	59.4405	74.956	72.2126	94.66	1.26103	1.31085	0.00375282	1.28594
chr7	116606018	116607026	Top1mt	60.9986	91.7011	35.4053	46.2504	1.50333	1.30631	0.0272123	1.40482
chr7	117337638	117338055	Smpd5	9.53134	47.5073	17.6334	63.5042	4.98433	3.60136	0.02069	4.29285
chr7	117381702	117382155	Gpaa1	63.8268	92.7386	31.623	58.5369	1.45297	1.85109	0.0409563	1.65203
chr7	117833981	117834423	Arhgap39	49.2928	69.9492	32.3851	59.9689	1.41906	1.85174	0.0495051	1.6354
chr7	119195135	119195693	Eif3d	71.1312	95.3362	38.2909	47.7101	1.34029	1.24599	0.0124534	1.29314
chr7	120254054	120254624	Gcat	19.724	64.187	25.3372	58.1584	3.25425	2.29537	0.0329235	2.77481
chr7	120560990	120561496	.	43.1846	61.2284	14.7077	26.7552	1.41783	1.81912	0.0455481	1.61848
chr7	123131786	123132238	Polr3h	103.319	154.236	31.6908	44.2482	1.49281	1.39625	0.00579547	1.44453
chr7	125398406	125398721	Phf21b	23.5877	44.9763	23.0194	42.3718	1.90677	1.8407	0.000713156	1.87373
chr7	126753281	126754284	Cerk	68.3916	114.251	28.6615	59.4691	1.67054	2.07488	0.0248493	1.87271
chr7	129793135	129793589	Hdac10	16.6721	43.717	16.2778	44.0577	2.62217	2.70661	0.000321469	2.66439
chr7	129873991	129874418	Ppp6r2	34.3262	52.9064	33.4876	46.7803	1.54129	1.39694	0.0114304	1.46911
chr7	130135797	130136566	.	98.1507	145.11	64.1376	94.2076	1.47844	1.46884	5.13303e-05	1.47364
chr7	130446142	130446577	.	50.0699	102.904	64.7803	150.794	2.0552	2.32778	0.00641649	2.19149
chr7	135559692	135560130	Tmem117	33.4892	64.2535	32.6717	90.2611	1.91864	2.76267	0.0432176	2.34065
chr7	135559692	135560130	Muc19	33.4892	64.2535	32.6717	90.2611	1.91864	2.76267	0.0432176	2.34065
chr7	136469218	136469481	Nell2	14.5269	43.137	27.373	124.879	2.96946	4.56213	0.0369177	3.7658
chr7	140691527	140692286	.	99.4307	132.407	37.5539	52.5103	1.33165	1.39826	0.00411255	1.36496
chr8	5216009	5216447	.	25.3669	51.6028	80.1794	134.892	2.03426	1.68237	0.0197718	1.85832
chr8	5444295	5444644	Dcun1d5	31.5808	72.4457	20.8742	38.3413	2.29398	1.83678	0.0215439	2.06538
chr8	6302740	6303429	.	37.1436	77.4	61.4016	95.5727	2.0838	1.55652	0.0448262	1.82016
chr8	6759051	6759558	.	22.0507	121.219	14.6807	103.817	5.4973	7.0717	0.0107391	6.2845
chr8	6918539	6919148	.	18.525	60.1405	12.3893	33.0988	3.24646	2.67155	0.0104297	2.95901
chr8	7145952	7146534	Pgr	43.7886	67.6445	48.6709	90.5678	1.5448	1.86082	0.0235064	1.70281
chr8	7316324	7317065	.	29.8062	60.822	10.3605	27.3808	2.04058	2.64281	0.0234284	2.3417
chr8	12106700	12107025	.	22.8927	43.6232	22.3419	41.0988	1.90555	1.83954	0.00071378	1.87254
chr8	13244690	13245267	Ankrd49	56.4906	82.6267	61.105	80.051	1.46266	1.31006	0.0184297	1.38636
chr8	13774469	13775103	Med17	51.5017	79.6579	22.8805	42.1108	1.5467	1.84047	0.0210199	1.69359
chr8	14802769	14803286	Fat3	42.287	86.741	27.8322	64.018	2.05124	2.30014	0.00551003	2.17569
chr8	21866403	21866792	Col5a3	83.3087	100.71	54.4919	68.0032	1.20887	1.24795	0.00361909	1.22841
chr8	21962066	21962436	Ppan	39.4602	90.8542	38.4925	71.4439	2.30243	1.85605	0.0201031	2.07924
chr8	22167665	22168451	Raver1	77.9448	124.369	36.2983	59.0311	1.5956	1.62628	0.00031493	1.61094
chr8	28693303	28693645	.	21.8045	49.6054	21.281	58.1584	2.27501	2.73288	0.0111982	2.50394
chr8	33013855	33014045	Kcnj5	57.1721	88.4896	37.5058	69.5901	1.54778	1.85545	0.0224321	1.70161
chr8	33189872	33190493	Kcnj5	46.8302	76.8431	45.677	74.4499	1.64089	1.62992	3.72507e-05	1.6354
chr8	34396079	34396634	.	20.2301	50.919	38.4925	106.666	2.51699	2.77108	0.00295926	2.64404
chr8	36228635	36229298	Kirrel3	43.9269	84.5748	32.3851	59.9689	1.92535	1.85174	0.00085573	1.88855
chr8	36275898	36276377	.	75.2707	128.247	44.4412	96.2242	1.7038	2.1652	0.0279421	1.9345
chr8	36776975	36777668	Ddx25	42.0686	52.972	51.0441	76.2215	1.25918	1.49325	0.0423317	1.37621
chr8	37483737	37483935	.	18.9675	42.9774	106.093	198.456	2.26584	1.8706	0.0162816	2.06822
chr8	39712617	39712938	.	34.2483	61.416	22.6078	41.5985	1.79326	1.84	0.000409101	1.81663
chr8	39960736	39961407	.	54.0189	75.3206	32.0109	39.8439	1.39434	1.2447	0.0253505	1.31952
chr8	40830414	40830777	.	20.6009	39.1612	96.5387	162.555	1.90095	1.68383	0.00912805	1.79239
chr8	40836215	40836678	.	24.0512	42.8867	90.8848	212.103	1.78314	2.33376	0.0307408	2.05845
chr8	44435522	44436123	.	48.3553	65.5376	35.6229	55.2101	1.35533	1.54985	0.0216041	1.45259
chr8	45864185	45865201	.	71.0308	93.7138	28.3075	45.8941	1.31934	1.62127	0.0447155	1.4703
chr8	46267885	46268182	.	24.9567	47.6415	24.3539	44.8792	1.90897	1.84279	0.00071203	1.87588
chr8	48315764	48316079	Fxyd6	34.8816	53.7715	45.0388	83.7436	1.54154	1.85937	0.023904	1.70046
chr8	50365346	50365768	.	17.8605	53.5214	17.4363	47.3227	2.99664	2.71404	0.00287508	2.85534
chr8	51664598	51664978	Zbtb16	19.724	44.7448	37.5058	103.885	2.26854	2.76984	0.0130788	2.51919
chr8	51908652	51909698	Usp28	99.6323	120.19	54.0487	69.5245	1.20634	1.28633	0.0126834	1.24633
chr8	52437214	52438258	.	38.4839	77.9585	40.8627	88.3801	2.02574	2.16285	0.00195099	2.0943
chr8	53876046	53876710	Ppp2r1b	43.8623	76.1041	53.2298	99.1334	1.73507	1.86237	0.00314527	1.79872
chr8	54976955	54977426	Fdx1	23.6597	71.5861	15.7264	42.5036	3.02566	2.7027	0.00371013	2.86418
chr8	59400302	59401172	Tspan3	54.159	71.0588	56.8078	68.4075	1.31204	1.20419	0.0204899	1.25812
chr8	68594061	68594311	.	15.2303	67.4921	28.7444	105.257	4.43145	3.66182	0.00779092	4.04663
chr8	68724909	68725519	.	59.3208	78.2108	35.112	43.7283	1.31844	1.24539	0.00818649	1.28192
chr8	69301739	69302317	Tmem185a	44.0847	68.1057	13.0002	23.5469	1.54488	1.81127	0.0182435	1.67808
chr8	69301739	69302317	Map2k1	44.0847	68.1057	13.0002	23.5469	1.54488	1.81127	0.0182435	1.67808
chr8	74390923	74391941	.	49.9253	88.0886	35.0673	52.2067	1.76441	1.48876	0.0225669	1.62658
chr8	77397331	77397674	.	42.4877	106.005	21.2219	38.9945	2.49495	1.83747	0.0355461	2.16621
chr8	81384457	81384833	.	19.9232	52.5786	37.8942	70.3198	2.63906	1.85569	0.0430317	2.24737
chr8	90050499	90050737	.	15.9478	70.8447	30.1433	83.1352	4.4423	2.758	0.0454176	3.60015
chr8	93343623	93344019	.	63.8863	91.9509	88.5772	132.638	1.43929	1.49742	0.00191471	1.46836
chr8	93389011	93389494	.	23.0967	64.0964	15.3605	54.9632	2.77513	3.57822	0.0161936	3.17668
chr8	96071584	96072185	Mthfs	42.4359	70.1474	24.0819	44.3681	1.65302	1.84238	0.0078298	1.7477
chr8	103462616	103463191	.	25.7483	63.6375	25.1256	46.3291	2.47152	1.8439	0.0331279	2.15771
chr8	103782554	103783365	Rnf7	66.7996	82.9878	35.2102	49.2076	1.24234	1.39754	0.0270493	1.31994
chr8	104217335	104217882	Pxylp1	46.5264	97.2333	39.0408	60.5618	2.08985	1.55124	0.0464713	1.82055
chr8	105839119	105839778	Nmnat3	65.7812	127.123	64.1512	119.654	1.93252	1.86518	0.000700035	1.89885
chr8	107928390	107928695	.	1	46.4181	1	65.0924	46.4181	65.0924	0.0139344	55.7552
chr8	108130352	108130567	.	1	78.3164	1	122.229	78.3164	122.229	0.0227986	100.273
chr8	108906541	108906834	Ppp2r3a	13.1419	67.1895	72.0182	245.63	5.11263	3.41067	0.030913	4.26165
chr8	109320458	109320963	.	22.1341	55.8615	14.7349	26.8062	2.52378	1.81923	0.0398769	2.17151
chr8	114783886	114784299	Rad54l2	35.4559	54.666	17.7945	32.5548	1.5418	1.82949	0.0206523	1.68565
chr8	115527847	115528133	Cacna2d2	38.3171	59.1225	25.2521	46.5668	1.54298	1.84408	0.0220167	1.69353
chr8	116465864	116466278	Gpx1	43.9658	81.3045	17.7539	32.4785	1.84927	1.82938	7.01944e-05	1.83932
chr8	116691220	116691834	Impdh2	35.7645	86.7322	12.2966	32.8374	2.42509	2.67045	0.00311182	2.54777
chr8	116691220	116691834	Qrich1	35.7645	86.7322	12.2966	32.8374	2.42509	2.67045	0.00311182	2.54777
chr8	116946471	116946891	Nckipsd	60.2928	106.543	17.5146	32.0289	1.76709	1.8287	0.00074349	1.7979
chr8	117188075	117188518	.	33.1225	51.0317	16.6571	30.4179	1.5407	1.82612	0.0204735	1.68341
chr8	117546934	117548027	Dhx30	56.3327	74.5084	39.0756	48.693	1.32265	1.24612	0.00881287	1.28439
chr8	120917552	120917939	.	37.7707	58.2714	18.9228	34.6747	1.54277	1.83243	0.0208087	1.6876
chr8	126142382	126143114	.	15.5802	46.4181	143.133	312.56	2.9793	2.1837	0.0289177	2.5815
chr8	127339765	127340363	Exog	66.4402	89.0261	24.1977	33.6893	1.33994	1.39225	0.00253241	1.3661
chr8	128870036	128870454	.	35.0437	54.024	83.9678	141.298	1.54162	1.68276	0.00651488	1.61219
chr9	6501161	6501408	.	29.8062	90.733	141.407	423.093	3.0441	2.99202	8.32175e-05	3.01806
chr9	7583629	7584390	.	29.0491	41.0467	183.289	232.187	1.41301	1.26678	0.0216449	1.33989
chr9	7794739	7795711	.	30.2804	43.7547	165.126	202.113	1.44499	1.22399	0.0469976	1.33449
chr9	7917586	7918568	.	37.2278	46.1406	149.328	173.523	1.23941	1.16202	0.017607	1.20072
chr9	8934875	8935467	.	37.0564	52.479	24.4328	45.0274	1.41619	1.84291	0.049113	1.62955
chr9	9748355	9748940	Uhrf1	43.5692	100.454	12.8566	45.5542	2.30562	3.54326	0.044852	2.92444
chr9	9874200	9875163	.	49.0253	113.201	15.4052	41.5985	2.30904	2.70029	0.00824328	2.50466
chr9	10226689	10227340	Uxs1	82.9716	120.162	54.2727	71.0651	1.44822	1.30941	0.0159851	1.37882
chr9	10515118	10515345	.	32.3442	62.0243	123.222	230.641	1.91763	1.87175	0.000328487	1.89469
chr9	11169892	11170206	.	46.3193	62.7629	221.895	270.773	1.355	1.22027	0.0253564	1.28764
chr9	11412428	11413363	.	46.6586	54.3359	164.203	210.071	1.16454	1.27934	0.0304232	1.22194
chr9	11944221	11944504	.	1	49.9489	1	47.0499	49.9489	47.0499	0.00046496	48.4994
chr9	12326732	12327092	.	30.6464	62.5668	20.267	55.3005	2.04157	2.7286	0.0281796	2.38509
chr9	14076902	14077180	.	26.594	70.7609	25.95	47.8781	2.66078	1.84501	0.0458244	2.2529
chr9	14101217	14101648	Mdfi	25.7626	58.8528	33.1861	61.4739	2.28442	1.8524	0.0192653	2.06841
chr9	14237322	14237798	.	45.8433	59.2039	59.2867	69.446	1.29144	1.17136	0.0306035	1.2314
chr9	14252963	14253286	Usp49	12.0141	52.4645	22.474	81.6942	4.3669	3.63505	0.00727225	4.00097
chr9	15553731	15554586	Mrpl2	75.8961	94.9704	65.8993	92.4535	1.25132	1.40295	0.0248688	1.32714
chr9	15553731	15554586	Klc4	75.8961	94.9704	65.8993	92.4535	1.25132	1.40295	0.0248688	1.32714
chr9	17608671	17609010	Runx2	32.4829	50.0355	62.3815	116.328	1.54036	1.86479	0.0246955	1.70258
chr9	18405940	18406371	Rcan2	34.0169	71.7089	17.0931	31.2369	2.10804	1.82746	0.0101873	1.96775
chr9	19913236	19913499	Opn5	28.0537	43.137	80.1191	149.655	1.53765	1.86791	0.0255097	1.70278
chr9	25923697	25923907	.	1	66.9644	1	63.0577	66.9644	63.0577	0.00046496	65.0111
chr9	25980676	25981058	.	28.939	66.2737	19.1574	69.231	2.29012	3.61381	0.0491528	2.95196
chr9	28973886	28974268	.	28.939	59.0211	19.1574	52.1732	2.0395	2.7234	0.0280801	2.38145
chr9	29761950	29762970	Lmbrd1	123.073	161.255	48.6008	71.2712	1.31023	1.46646	0.0190798	1.38835
chr9	34457202	34457919	.	55.5791	82.1445	59.0428	73.7036	1.47797	1.24831	0.0435629	1.36314
chr9	40278500	40278917	.	35.1253	94.0146	84.1668	172.886	2.67655	2.05409	0.0241166	2.36532
chr9	42325835	42326336	.	22.3028	72.8894	28.6891	144.067	3.26817	5.02167	0.0348465	4.14492
chr9	45978852	45979404	.	20.3346	71.2664	13.5654	36.4134	3.50469	2.68428	0.0181413	3.09448
chr9	47790256	47790587	.	22.4959	51.2206	21.955	40.372	2.27689	1.83885	0.0201462	2.05787
chr9	53192748	53193530	Hibch	101.085	139.171	80.8274	100.991	1.37677	1.24946	0.0194658	1.31312
chr9	59842082	59842509	.	25.9946	65.883	17.2438	62.0404	2.53449	3.59783	0.0301447	3.06616
chr9	61863011	61863319	Plcl1	35.6516	72.9612	46.0397	127.936	2.0465	2.77882	0.030546	2.41266
chr9	70659887	70660650	.	80.2643	128.087	37.3623	69.3204	1.59582	1.85536	0.0152642	1.72559
chr9	79727148	79727499	Smarcal1	11.1355	72.0386	20.761	112.386	6.46926	5.4133	0.00561259	5.94128
chr9	81042843	81043150	Tns1	35.7645	64.1711	46.1864	85.8998	1.79427	1.85985	0.000784108	1.82706
chr9	82205390	82205995	Dnajb2	42.1619	97.1663	12.4646	33.311	2.3046	2.67244	0.00746307	2.48852
chr9	83195682	83196186	.	15.1173	28.4852	69.8106	156.144	1.88427	2.23668	0.0132574	2.06048
chr9	92645310	92645927	Itm2c	58.6591	77.3348	23.4833	32.6826	1.31838	1.39174	0.00525214	1.35506
chr9	96235339	96235957	.	64.3224	86.1773	34.6704	43.1751	1.33977	1.2453	0.0125475	1.29254
chr9	99746162	99747027	Rnpepl1	38.0151	74.6666	25.0559	46.1981	1.96413	1.8438	0.00220012	1.90397
chr9	99746162	99747027	Ppp1r7	38.0151	74.6666	25.0559	46.1981	1.96413	1.8438	0.00220012	1.90397
chr9	100583199	100583565	Dtymk	59.3208	114.545	38.9022	72.2138	1.93095	1.85629	0.000870261	1.89362
chr9	101335577	101336012	.	25.5349	39.2139	64.7803	90.8767	1.53569	1.40284	0.00972692	1.46927
chr9	104331190	104331529	.	11.4943	17.3452	41.921	58.6642	1.50902	1.3994	0.00712596	1.45421
chr9	105561183	105561493	.	12.476	18.8742	90.4982	127.117	1.51284	1.40464	0.00681239	1.45874
chr9	105569976	105570273	.	36.935	47.6415	187.831	264.275	1.28987	1.40698	0.0135494	1.34843
chr9	105961507	105961947	.	33.3415	70.2626	32.5278	60.2369	2.10736	1.85186	0.00829239	1.97961
chr9	113500978	113502009	.	70.012	113.862	81.7307	171.644	1.62633	2.10011	0.0338735	1.86322
chr9	114117681	114117936	.	28.9025	55.3236	28.2004	52.1063	1.91415	1.84771	0.000709383	1.88093
chr9	115768210	115768554	.	32.0253	57.3766	41.3262	95.7102	1.7916	2.31597	0.0283447	2.05378
chr9	118410817	118412534	Dlgap1	112.886	147.835	49.476	61.7204	1.30959	1.24748	0.00610248	1.27854
chr9	118410817	118412534	Dlgap1	112.886	147.835	49.476	61.7204	1.30959	1.24748	0.00610248	1.27854
chr9	118827347	118827743	Myom1	18.9675	56.9698	18.5154	50.3641	3.00355	2.72011	0.00287195	2.86183
chr9	118966159	118966441	.	38.8465	50.1224	50.1923	70.3198	1.29027	1.40101	0.0123571	1.34564
chr9	119476166	119476528	.	20.6551	62.2266	20.1605	55.0005	3.01266	2.72813	0.00286782	2.87039
chr10	2888216	2888748	Snx29	47.8101	110.362	53.1512	98.9858	2.30834	1.86234	0.0198587	2.08534
chr10	2950047	2950543	Snx29	36.8626	68.0284	14.9841	27.2744	1.84546	1.82023	0.000114707	1.83284
chr10	3493436	3493833	.	1	56.8288	1	33.8265	56.8288	33.8265	0.0306017	45.3277
chr10	4203032	4203739	Tekt5	61.383	79.3736	30.4319	47.0825	1.29309	1.54714	0.0402675	1.42011
chr10	4254494	4254912	Emp2	60.5765	80.536	50.7807	78.9433	1.32949	1.55459	0.0295676	1.44204
chr10	5770314	5770647	.	1	50.919	1	59.7032	50.919	59.7032	0.0032382	55.3111
chr10	5842578	5843560	Carhsp1	87.9466	127.958	43.3795	67.355	1.45495	1.55269	0.00463913	1.50382
chr10	5869630	5870238	Pmm2	41.9588	64.7945	35.2242	65.3032	1.54424	1.85393	0.0228609	1.69908
chr10	6492561	6492935	.	20.0244	38.0388	38.0915	70.6905	1.89962	1.85581	0.000311214	1.87771
chr10	10657698	10658545	Naa60	68.2032	102.4	33.7561	47.1586	1.50139	1.39704	0.00661227	1.44922
chr10	11153123	11153496	.	10.5377	15.8553	149.764	228.101	1.50462	1.52307	0.00016113	1.51385
chr10	12682524	12682875	.	1	64.1454	1	75.2571	64.1454	75.2571	0.0032382	69.7012
chr10	14911327	14912271	Rpusd1	65.0664	121.329	52.433	97.6365	1.8647	1.86212	1.1172e-06	1.86341
chr10	14911327	14912271	Chtf18	65.0664	121.329	52.433	97.6365	1.8647	1.86212	1.1172e-06	1.86341
chr10	17975763	17976311	Npm1	72.411	92.002	64.2857	96.1249	1.27055	1.49528	0.0381865	1.38292
chr10	21134468	21134897	Tenm2	9.2927	59.1225	17.1681	76.9447	6.36225	4.48185	0.0211774	5.42205
chr10	23404651	23404938	.	25.7914	39.6133	49.3353	91.8162	1.53591	1.86107	0.0250679	1.69849
chr10	25477758	25478041	.	1	59.7386	1	70.0748	59.7386	70.0748	0.0032382	64.9067
chr10	25699016	25699692	Mat2b	69.4147	132.148	31.7816	78.1131	1.90375	2.45781	0.0254405	2.18078
chr10	26410469	26410923	.	24.5082	49.8195	16.2778	44.0577	2.03277	2.70661	0.0277584	2.36969
chr10	29207646	29208438	Ttc1	54.9025	84.9547	44.7886	58.5914	1.54737	1.30818	0.0350257	1.42778
chr10	30862566	30863370	Lsm11	71.7973	90.5935	44.135	65.8364	1.26179	1.4917	0.0409175	1.37675
chr10	33986723	33987229	.	43.1846	77.6543	28.4155	39.6328	1.79819	1.39476	0.0489327	1.59648
chr10	34999693	34999966	.	53.1255	72.0386	51.814	72.605	1.35601	1.40126	0.00177621	1.37864
chr10	35231623	35231958	.	22.2392	50.621	21.7048	39.9018	2.27621	1.83839	0.0201474	2.0573
chr10	35546472	35547014	Maml1	27.2551	47.0047	26.5945	49.089	1.72462	1.84583	0.00295225	1.78523
chr10	40643509	40644597	G3bp1	193.92	245.456	134.877	162.704	1.26576	1.20631	0.00774685	1.23604
chr10	43041735	43042028	.	25.2837	48.2782	24.6727	45.4782	1.90946	1.84326	0.000711779	1.87636
chr10	43181503	43182275	.	88.5567	148.138	36.9384	51.6429	1.67281	1.39808	0.0299771	1.53544
chr10	43536947	43537598	.	66.5773	94.6269	43.6182	81.0745	1.42131	1.85873	0.0498145	1.64002
chr10	45299522	45300503	Guk1	84.4088	125.263	43.4227	80.7071	1.48401	1.85864	0.0349009	1.67132
chr10	51616403	51616818	.	35.2898	54.4073	34.427	48.104	1.54173	1.39727	0.0114289	1.4695
chr10	52079046	52079908	.	100.051	116.706	57.3257	76.5923	1.16647	1.33609	0.0487696	1.25128
chr10	53760093	53761135	.	62.4551	75.4474	34.2827	44.7739	1.20803	1.30602	0.0172367	1.25702
chr10	54509692	54509963	Ntn1	27.2551	62.3396	26.5945	49.089	2.28726	1.84583	0.0201287	2.06655
chr10	55363913	55364724	.	36.0931	59.0747	26.6576	41.173	1.63673	1.54451	0.00301985	1.59062
chr10	56022187	56023002	Eif4a1	88.3023	130.177	77.5951	128.923	1.47422	1.66148	0.0130631	1.56785
chr10	56405574	56405956	.	19.626	59.0211	19.1574	69.231	3.00729	3.61381	0.0083969	3.31055
chr10	56538531	56539035	.	29.2347	61.4674	28.5243	78.5721	2.10255	2.75457	0.0241673	2.42856
chr10	56930329	56931097	Mink1	65.8515	98.4006	55.1884	77.3601	1.49428	1.40175	0.00524876	1.44801
chr10	57207537	57208050	Rabep1	28.7393	65.8071	14.5207	39.1056	2.2898	2.6931	0.00889694	2.49145
chr10	58082875	58083646	.	74.8276	87.2414	54.9775	68.6115	1.1659	1.24799	0.0185807	1.20695
chr10	58497026	58497336	.	35.4281	81.434	23.3746	85.0782	2.29857	3.63978	0.0495218	2.96918
chr10	58911128	58912517	Ube2g1	59.9086	94.7464	45.9424	80.7502	1.58152	1.75764	0.00843041	1.66958
chr10	59586434	59587201	Trpv3	70.5743	98.5276	28.1295	43.4776	1.39608	1.54562	0.0121504	1.47085
chr10	59627345	59627943	Aspa	36.6946	56.5954	24.1977	33.6893	1.54233	1.39225	0.0124161	1.46729
chr10	61405806	61407232	Mnt	120.75	148.657	59.3684	83.2504	1.23111	1.40227	0.0329431	1.31669
chr10	62010928	62011996	.	87.6074	135.894	46.4614	74.2141	1.55116	1.59733	0.000805901	1.57425
chr10	64175236	64175947	Crk	56.0397	106.209	30.2663	46.8232	1.89525	1.54704	0.0268199	1.72114
chr10	64590830	64591597	.	52.0212	73.2426	64.3022	77.4596	1.40794	1.20462	0.0473848	1.30628
chr10	65216067	65216426	Ksr1	50.5483	62.7383	78.2826	91.7529	1.24116	1.17207	0.0134143	1.20661
chr10	68127010	68127457	Asic2	16.9175	81.574	32.0341	103.041	4.82186	3.21661	0.0319817	4.01924
chr10	68254260	68254853	Asic2	18.9978	57.0642	12.6966	33.9649	3.00372	2.67511	0.00394251	2.83942
chr10	69171131	69171375	Ccl1	44.7406	80.4817	29.4267	54.4103	1.79885	1.84901	0.000462635	1.82393
chr10	69765210	69766100	Lig3	80.9453	103.727	47.7603	59.5713	1.28144	1.2473	0.00207194	1.26437
chr10	70143384	70143792	.	53.3172	96.0664	18.0003	32.9415	1.80179	1.83005	0.000149918	1.81592
chr10	70226578	70226808	Ap2b1	31.9354	61.2284	31.157	85.9921	1.91726	2.75996	0.0432135	2.33861
chr10	71004709	71005480	Synrg	24.0711	62.0877	18.9925	34.8058	2.57934	1.8326	0.0419786	2.20597
chr10	71720151	71720493	Aatf	1	65.8071	1	58.1584	65.8071	58.1584	0.00195489	61.9828
chr10	78072458	78072624	LOC100363423	43.8623	101.139	42.7838	79.5067	2.30583	1.85834	0.0200973	2.08208
chr10	78072458	78072624	Tom1l1	43.8623	101.139	42.7838	79.5067	2.30583	1.85834	0.0200973	2.08208
chr10	81468186	81468510	.	1	43.7547	1	61.3339	43.7547	61.3339	0.0139344	52.5443
chr10	83041008	83041526	Spop	62.811	81.227	41.1705	63.8963	1.2932	1.55199	0.0411713	1.42259
chr10	84580811	84581370	Cdk5rap3	90.0983	159.598	25.8161	59.2832	1.77137	2.29636	0.0294156	2.03387
chr10	86571095	86571843	.	67.5855	82.4854	28.8186	35.8452	1.22046	1.24382	0.00126102	1.23214
chr10	87031267	87031541	.	1	11.1113	26.3143	167.469	11.1113	6.36418	0.0413027	8.73775
chr10	88486649	88487046	Stat5b	36.8445	63.8074	35.9426	83.0662	1.7318	2.31108	0.0359237	2.02144
chr10	88937951	88938658	.	56.3511	67.6175	30.4319	37.866	1.19993	1.24429	0.00491138	1.22211
chr10	89336735	89337082	.	31.7571	56.8892	20.9888	38.5565	1.79139	1.83701	0.000391966	1.8142
chr10	90144443	90145172	Slc25a39	83.9611	115.013	58.0873	72.5068	1.36983	1.24824	0.0182961	1.30903
chr10	93958244	93958717	Kcnh6	23.5638	42.0011	15.6641	28.552	1.78244	1.82277	0.000315352	1.80261
chr10	96120883	96121624	Prkca	49.0103	94.4718	29.0814	80.1424	1.92759	2.75579	0.0417508	2.34169
chr10	101348829	101349237	.	35.8781	62.1141	18.0003	32.9415	1.73125	1.83005	0.00199027	1.78065
chr10	101439825	101440161	Slc39a11	22.176	66.9644	21.6432	59.1791	3.01968	2.73431	0.00286464	2.87699
chr10	103701945	103702822	.	49.6782	102.09	40.5445	97.5892	2.05503	2.40696	0.00991399	2.231
chr10	103834099	103835290	Smim5	45.8056	61.4812	41.7664	50.2397	1.34222	1.20287	0.0297849	1.27255
chr10	103834099	103835290	Recql5	45.8056	61.4812	41.7664	50.2397	1.34222	1.20287	0.0297849	1.27255
chr10	104574897	104575270	Slc9a3r1	20.0754	67.8487	19.5955	105.816	3.37969	5.40002	0.0392448	4.38985
chr10	104590247	104590959	Slc9a3r1	90.9385	144.973	69.1921	110.821	1.59419	1.60165	1.94526e-05	1.59792
chr10	104741384	104741810	Ten1	34.4044	53.0283	33.5639	62.1837	1.54132	1.85269	0.0232214	1.69701
chr10	105263574	105264011	Rhbdf2	49.8453	70.7381	32.7442	45.7327	1.41915	1.39666	0.000379513	1.40791
chr10	105673946	105674384	.	41.6115	64.2535	16.8359	30.7537	1.54413	1.82668	0.0199777	1.6854
chr10	106280022	106280688	.	54.4169	71.7186	53.0729	69.4871	1.31795	1.30928	9.55169e-05	1.31361
chr10	106585398	106585968	.	38.4481	69.0475	25.3372	46.7267	1.79586	1.84419	0.000433605	1.82003
chr10	107829891	107830541	Ccdc40	39.3123	60.6724	11.6709	21.0494	1.54335	1.80357	0.0176796	1.67346
chr10	108767580	108767938	Baiap2	30.812	62.9107	20.3746	37.4026	2.04176	1.83574	0.00591363	1.93875
chr10	109062522	109062928	.	44.8124	69.239	35.168	49.1482	1.54509	1.39753	0.0118204	1.47131
chr10	109403216	109404732	Mafg	59.667	92.3755	33.0269	48.2801	1.54818	1.46184	0.00361428	1.50501
chr10	109769780	109770244	Csnk1d	39.3358	54.7382	30.897	43.1297	1.39156	1.39592	1.52955e-05	1.39374
chr10	111458724	111459246	Vom2r4	21.4458	43.4598	14.2876	25.9657	2.0265	1.81737	0.00631062	1.92193
chr11	3762942	3763173	.	16.4007	60.9676	31.0265	85.6241	3.71738	2.75971	0.021418	3.23854
chr11	13355228	13355764	Robo1	47.4608	73.3639	26.881	37.4705	1.54578	1.39394	0.0125645	1.46986
chr11	18397389	18398113	Nrip1	59.9652	73.7066	39.3211	55.0005	1.22916	1.39875	0.0329153	1.31396
chr11	19127651	19127934	Usp25	51.2836	79.3182	25.5092	47.0499	1.54666	1.84443	0.0214467	1.69554
chr11	23956359	23956804	Ncam2	16.9891	63.2585	16.5868	44.9285	3.72349	2.70869	0.0243152	3.21609
chr11	24482247	24482681	.	33.7886	64.8365	48.9455	76.0698	1.91889	1.55417	0.0280916	1.73653
chr11	27817316	27817831	.	28.6316	49.4166	27.9364	51.6102	1.72595	1.84742	0.00295396	1.78668
chr11	37500401	37500905	Cbr3	15.1173	50.4733	14.7621	39.7861	3.33877	2.69514	0.0122624	3.01696
chr11	38383374	38384649	Dscr3	95.8684	118.339	55.4009	77.6595	1.23439	1.40177	0.0313903	1.31808
chr11	39339038	39339154	.	31.6687	48.7673	180.382	338.038	1.53992	1.87401	0.0257748	1.70697
chr11	39867280	39867869	.	49.3201	118.594	24.5522	78.4404	2.40457	3.19485	0.022489	2.79971
chr11	40119896	40120365	.	23.7563	42.3508	30.5783	42.6805	1.78272	1.39578	0.046504	1.58925
chr11	41259414	41259687	.	27.0628	72.0386	26.407	48.7367	2.66191	1.8456	0.0458226	2.25375
chr11	41699840	41700200	.	20.7643	85.6543	58.8009	163.901	4.12508	2.7874	0.0334024	3.45624
chr11	42121580	42122360	.	23.8049	36.5193	63.2472	117.955	1.53411	1.86498	0.0258178	1.69955
chr11	42429808	42430299	.	8.24555	12.2852	43.3795	54.084	1.48991	1.24676	0.0469278	1.36834
chr11	52258042	52258283	.	15.7617	23.9917	58.5611	82.1128	1.52216	1.40217	0.00821763	1.46216
chr11	56016613	56016902	.	25.6198	58.5191	25.0004	46.0938	2.28413	1.84372	0.020134	2.06393
chr11	57841756	57842544	.	37.1174	60.7698	27.4065	58.8838	1.63723	2.14853	0.036552	1.89288
chr11	63280150	63280652	Lsamp	15.1736	56.1893	14.817	78.8812	3.70311	5.32371	0.0246456	4.51341
chr11	66983691	66984172	Gsk3b	45.3771	87.3983	15.4202	28.0938	1.92604	1.82188	0.00176607	1.87396
chr11	68235770	68236312	.	40.3827	72.5629	26.5945	49.089	1.79688	1.84583	0.000443382	1.82136
chr11	69029188	69029925	.	34.7896	46.11	19.8226	27.524	1.32539	1.38852	0.00386382	1.35696
chr11	73704129	73704730	Zfp148	66.1135	83.9769	24.0819	33.5261	1.27019	1.39217	0.0161401	1.33118
chr11	77415411	77416371	.	41.7638	67.3767	44.3507	62.0881	1.61328	1.39993	0.0207953	1.50661
chr11	80250211	80250636	.	17.7415	46.6319	17.3203	46.9957	2.62841	2.71334	0.000322649	2.67087
chr11	80903009	80903693	Lppos	37.4078	69.8576	31.4215	48.632	1.86746	1.54773	0.0237202	1.70759
chr11	84417951	84418536	Eif4a2	49.6505	90.9822	36.5698	67.8314	1.83245	1.85485	8.80414e-05	1.84365
chr11	90730079	90730738	Klhl22	76.578	93.4903	53.626	70.2146	1.22085	1.30934	0.0133714	1.26509
chr11	91398344	91398972	Ppm1f	34.9895	71.5861	12.0448	32.1277	2.04593	2.66736	0.024329	2.35664
chr11	91429464	91430086	Top3b	69.6347	85.6296	23.3026	32.4279	1.2297	1.3916	0.0308452	1.31065
chr11	93513537	93514179	.	61.9552	195.194	11.8039	31.4489	3.15057	2.66428	0.00793207	2.90742
chr12	239169	239539	.	29.8451	45.9271	94.7312	141.888	1.53885	1.49779	0.000782383	1.51832
chr12	310533	311104	.	25.9217	44.6682	110.326	160.763	1.7232	1.45717	0.0236133	1.59018
chr12	405357	405590	.	1	12.8906	30.7687	252.693	12.8906	8.21267	0.0275292	10.5516
chr12	434249	434573	.	22.9603	52.3057	43.8155	121.668	2.27809	2.77682	0.0128159	2.52746
chr12	490578	490990	.	35.5395	74.9698	17.8352	48.447	2.10948	2.71637	0.0215797	2.41292
chr12	704193	704573	Pds5b	19.724	59.3264	37.5058	86.7376	3.00782	2.31264	0.0205732	2.66023
chr12	3949342	3949743	Insr	9.87174	42.4539	35.5941	114.747	4.30055	3.22376	0.0179785	3.76216
chr12	4692669	4693487	Snapc2	105.378	129.703	51.8761	64.7267	1.23083	1.24772	0.00062136	1.23927
chr12	5553143	5553559	.	18.1037	34.2993	51.02	126.309	1.89461	2.47567	0.0275853	2.18514
chr12	8965008	8965447	Alox5ap	17.2076	51.4876	16.7998	45.5289	2.99214	2.71008	0.00287712	2.85111
chr12	11720126	11720651	.	28.1053	59.0487	27.4233	63.0577	2.10098	2.29942	0.00338247	2.2002
chr12	13334528	13335206	Arpc1b	63.9658	78.6395	21.4605	29.8321	1.2294	1.39009	0.0305883	1.30975
chr12	13334528	13335206	Cyp3a2	63.9658	78.6395	21.4605	29.8321	1.2294	1.39009	0.0305883	1.30975
chr12	14284736	14285273	.	40.7493	57.7515	26.8328	49.5368	1.41724	1.84613	0.0492559	1.63168
chr12	15132924	15133772	Rac1	38.7572	66.3421	17.3588	39.4202	1.71174	2.27091	0.0355787	1.99132
chr12	17889656	17890168	Gna12	160.813	222.857	68.7355	90.0867	1.38582	1.31063	0.00572763	1.34822
chr12	17956811	17957364	Gna12	20.2996	61.1195	26.0854	107.048	3.01086	4.10375	0.021376	3.55731
chr12	18025897	18026810	.	75.0348	113.277	31.3882	58.0958	1.50966	1.85088	0.0287633	1.68027
chr12	18141080	18141710	.	63.1162	80.1573	45.0388	52.7148	1.26999	1.17043	0.0237472	1.22021
chr12	18661214	18661479	Mad1l1	1	63.7284	1	50.1778	63.7284	50.1778	0.00717388	56.9531
chr12	20054848	20055129	.	1	50.2972	1	47.3776	50.2972	47.3776	0.00046496	48.8374
chr12	21638703	21639479	RGD1305455	33.0915	90.256	45.6914	93.3668	2.72747	2.04342	0.0279425	2.38545
chr12	21655814	21656323	Gpc2	91.8612	169.734	69.1347	103.413	1.84772	1.49583	0.0311308	1.67177
chr12	23781956	23782499	Tsc22d4	53.4135	92.84	52.0947	73.0007	1.73814	1.40131	0.0386894	1.56972
chr12	24139946	24140500	Irs3	33.108	91.0164	13.5201	36.2855	2.74908	2.68383	0.000180524	2.71645
chr12	24155568	24156710	Lrch4	159.876	187.803	92.1048	115.117	1.17468	1.24984	0.0149729	1.21226
chr12	24275902	24276865	Pop7	78.5793	101.693	65.8235	82.197	1.29415	1.24875	0.00346027	1.27145
chr12	25474144	25474643	Sh2b2	22.3882	56.5211	14.9	27.1165	2.5246	1.81989	0.0398481	2.17225
chr12	25624415	25624960	.	53.2212	97.5864	26.4536	48.8243	1.8336	1.84566	2.57624e-05	1.83963
chr12	25820936	25821450	.	35.6067	92.6315	14.4944	26.3543	2.60152	1.81824	0.0453724	2.20988
chr12	29127407	29127864	.	47.7077	61.6237	31.355	43.775	1.2917	1.39611	0.0111394	1.3439
chr12	32383057	32383733	.	53.6267	95.2628	62.5631	87.7523	1.7764	1.40262	0.0437574	1.58951
chr12	32782800	32783287	.	44.8304	63.5781	29.4851	41.14	1.41819	1.39528	0.000396116	1.40674
chr12	33261443	33262034	Stx2	55.1761	66.6296	36.2087	45.1019	1.20758	1.24561	0.00348444	1.22659
chr12	33814935	33815706	.	56.3707	80.0546	45.9813	68.6115	1.42015	1.49216	0.00308679	1.45615
chr12	34280680	34281153	Tmem132d	83.7341	106.431	59.6563	83.6561	1.27106	1.4023	0.0179743	1.33668
chr12	38457055	38457532	Bri3bp	15.9164	64.8901	15.5411	55.642	4.07692	3.58031	0.00380905	3.82862
chr12	38491162	38491835	Dhx37	43.2891	87.4496	31.9188	59.0926	2.02013	1.85134	0.00401814	1.93574
chr12	38844202	38845031	Ncor2	56.7881	87.8916	26.1005	48.1609	1.54771	1.84521	0.021357	1.69646
chr12	39782726	39783335	Ogfod2	59.4165	69.239	35.168	43.7984	1.16532	1.2454	0.0179914	1.20536
chr12	39795880	39796141	.	28.261	54.0748	27.5751	50.9315	1.9134	1.84701	0.000709763	1.88021
chr12	42324466	42325002	Acad10	27.549	47.5197	26.881	49.6273	1.72491	1.84618	0.00295263	1.78555
chr12	43120692	43121026	Oas1b	1	42.4746	1	40.0183	42.4746	40.0183	0.00046496	41.2465
chr12	43452759	43453414	Plbd2	60.7454	115.204	43.3579	70.6373	1.89651	1.62917	0.0146797	1.76284
chr12	43843404	43843945	.	33.8795	77.8162	13.8209	37.1334	2.29685	2.68676	0.00832632	2.4918
chr12	46108969	46109429	Fbxo21	47.403	67.2512	31.157	57.6614	1.41871	1.85067	0.0494576	1.63469
chr12	46108969	46109429	Nos1	47.403	67.2512	31.157	57.6614	1.41871	1.85067	0.0494576	1.63469
chr12	46741918	46742348	.	17.5468	71.8734	17.1305	76.7681	4.09609	4.48137	0.0017068	4.28873
chr12	46776892	46777213	Wsb2	45.3311	70.0469	87.4313	163.394	1.54523	1.86883	0.0242923	1.70703
chr12	47839134	47839471	.	11.5566	50.3265	21.5819	97.6774	4.35479	4.52589	0.000308876	4.44034
chr12	50854805	50855503	.	51.968	80.3841	30.8114	47.6766	1.5468	1.54737	1.36587e-07	1.54709
chr12	52071054	52071647	Hps4	36.9956	66.4082	36.0899	77.9181	1.79503	2.159	0.0164938	1.97701
chr12	52155858	52156362	Crybb1	36.2933	116.438	28.5243	65.6434	3.20824	2.30132	0.0303779	2.75478
chr12	52801241	52801538	.	36.935	66.2981	71.0617	176.517	1.79499	2.48399	0.0402584	2.13949
chr12	53675242	53675593	Pus1	41.5421	56.2522	40.522	56.6928	1.3541	1.39906	0.00177222	1.37658
chr13	16714912	16715229	.	34.6678	53.4386	44.761	62.6662	1.54145	1.40002	0.010915	1.47073
chr13	23892017	23892565	.	20.4757	71.7793	26.3143	60.4531	3.50558	2.29735	0.0439217	2.90147
chr13	37925183	37925603	.	26.4112	33.9822	116.602	140.63	1.28666	1.20607	0.0128621	1.24636
chr13	38724375	38725128	.	104.94	133.454	415.509	485.594	1.27173	1.16867	0.0253164	1.2202
chr13	38890563	38891180	.	35.5955	50.3931	113.417	180.535	1.41572	1.59178	0.014604	1.50375
chr13	40144249	40144804	.	52.2802	70.8866	38.4925	59.7032	1.3559	1.55104	0.021655	1.45347
chr13	41045664	41046033	Tmem177	10.6411	61.0652	19.7971	71.6348	5.73861	3.61846	0.0369764	4.67853
chr13	41374516	41375012	Steap3	15.345	45.6856	28.9682	92.9605	2.97722	3.20905	0.0015264	3.09314
chr13	41816413	41816655	.	30.4014	58.2418	29.6616	54.8517	1.91576	1.84925	0.000708559	1.88251
chr13	42558016	42558576	Ccdc93	39.1168	85.1046	13.3859	24.2716	2.17565	1.81322	0.01582	1.99444
chr13	44939943	44940494	Dpp10	46.1959	66.3658	38.7647	48.3035	1.43662	1.24607	0.0349201	1.34134
chr13	49332903	49333420	Tmem163	21.6435	49.2293	14.4161	38.8108	2.27455	2.69219	0.00962338	2.48337
chr13	50211988	50212566	Dars	31.7748	82.4854	13.0002	34.8204	2.59594	2.67845	0.000317193	2.63719
chr13	50482403	50482851	.	40.705	81.3941	47.4472	73.7239	1.99961	1.55381	0.0367024	1.77671
chr13	54899035	54899361	Mdm4	55.5639	77.4863	64.8292	80.9516	1.39454	1.24869	0.0238813	1.32162
chr13	55800790	55801363	.	38.252	78.3614	37.3147	69.231	2.04856	1.85533	0.00507215	1.95194
chr13	55969665	55970472	Btg2	93.5761	114.292	35.3797	49.4465	1.22138	1.39759	0.0361799	1.30949
chr13	57729200	57729733	.	7.67461	47.7815	14.0133	49.901	6.22592	3.56096	0.0499424	4.89344
chr13	57909949	57910507	Tmem9	26.5023	60.5808	13.4303	24.355	2.28587	1.81344	0.0235473	2.04965
chr13	58166413	58166745	.	43.8623	67.7592	21.8919	40.2534	1.54482	1.83873	0.0211435	1.69178
chr13	58940703	58940996	.	1	48.2782	1	45.4782	48.2782	45.4782	0.00046496	46.8782
chr13	61704649	61705136	.	15.6101	57.8892	43.7276	108.04	3.70844	2.47075	0.038816	3.0896
chr13	63713959	63714404	.	16.9891	25.9034	172.454	249.928	1.52471	1.44924	0.00297545	1.48698
chr13	77630676	77630959	.	38.7127	98.8977	25.5092	47.0499	2.55466	1.84443	0.0387898	2.19954
chr13	77662492	77663023	.	67.9975	136.656	40.1871	62.3565	2.00972	1.55166	0.0381705	1.78069
chr13	77982338	77982629	Xpr1	25.4506	58.1238	24.8354	45.7839	2.28379	1.84349	0.0201346	2.06364
chr13	79539164	79539523	.	30.729	55.021	20.3206	37.3012	1.79053	1.83563	0.000384213	1.81308
chr13	80767291	80767527	.	31.1489	59.6971	30.3903	56.2208	1.91651	1.84996	0.000708177	1.88324
chr13	81467451	81467698	.	29.8062	57.0831	29.0814	80.1424	1.91514	2.75579	0.0432073	2.33547
chr13	84855971	84856514	Dnm3	59.9652	72.4311	26.5474	37.0003	1.20789	1.39375	0.0418191	1.30082
chr13	85271973	85272378	Dnm3	36.1365	76.2483	69.5048	145.801	2.11001	2.09772	1.55049e-05	2.10386
chr13	86578965	86579796	Gorab	69.4971	94.3504	51.0802	71.571	1.35762	1.40115	0.00163779	1.37938
chr13	87441317	87441564	Slc19a2	1	79.5163	1	53.7616	79.5163	53.7616	0.0182	66.639
chr13	87836512	87836929	.	26.594	54.1512	34.2667	63.5042	2.03622	1.85323	0.00462464	1.94472
chr13	89492763	89493508	Pogk	72.6289	108.845	28.9307	44.7319	1.49865	1.54618	0.00103147	1.52241
chr13	89987090	89987282	.	38.058	87.5783	37.1256	68.8756	2.30118	1.85521	0.0201052	2.07819
chr13	90450063	90450459	.	1	42.9774	1	66.8188	42.9774	66.8188	0.0227986	54.8981
chr13	93659725	93660475	.	62.6645	82.2682	28.7444	44.4404	1.31284	1.54605	0.0332319	1.42944
chr13	94352740	94353257	Nit1	42.287	59.9469	14.4161	26.2072	1.41762	1.81791	0.045442	1.61777
chr13	94352740	94353257	Pfdn2	42.287	59.9469	14.4161	26.2072	1.41762	1.81791	0.045442	1.61777
chr13	95213949	95214562	Igsf8	47.4283	68.7938	46.2601	64.7787	1.45048	1.40031	0.00172928	1.4254
chr13	96387825	96388727	Cadm3	36.4968	53.2157	16.3794	29.896	1.45809	1.82522	0.0364965	1.64166
chr13	100216230	100216666	.	33.6382	77.2524	32.817	60.7804	2.29657	1.8521	0.020113	2.07433
chr13	104101012	104102248	.	78.7138	97.3849	40.2822	53.7189	1.2372	1.33357	0.0136703	1.28538
chr13	105061372	105061804	.	42.1755	52.3057	33.1116	46.2504	1.24019	1.3968	0.0277338	1.3185
chr13	107439075	107439479	.	45.0293	69.5769	35.3372	49.3866	1.54515	1.39758	0.0118183	1.47136
chr13	108592245	108592752	.	22.0507	61.1096	14.6807	65.2609	2.77132	4.44536	0.0446927	3.60834
chr13	109921207	109921426	.	33.4892	76.9043	32.6717	90.2611	2.29639	2.76267	0.0112268	2.52953
chr13	112108755	112109154	.	36.6648	56.549	70.535	98.9858	1.54232	1.40336	0.0104589	1.47284
chr13	114665835	114666273	.	57.8561	95.8803	32.6717	75.3842	1.65722	2.30732	0.047138	1.98227
chr13	115360437	115361425	.	87.4186	104.754	29.0814	40.5712	1.1983	1.39509	0.047315	1.2967
chr13	116136436	116136941	Sertad4	43.2681	50.3753	42.2046	52.6123	1.16426	1.2466	0.0189482	1.20543
chr13	116524235	116524660	Hsd11b1	51.2245	72.7072	33.6405	62.3276	1.41938	1.85275	0.0495499	1.63607
chr13	117922463	117922797	Plxna2	22.3028	75.6543	42.5336	176.582	3.39215	4.1516	0.00912735	3.77187
chr14	448082	448683	Vom2r72	30.5971	70.1474	104.869	196.157	2.29262	1.8705	0.0180177	2.08156
chr14	2095141	2096048	Tmem175	79.4469	123.183	39.2366	51.2893	1.55051	1.30718	0.0359562	1.42885
chr14	2095141	2096048	Gak	79.4469	123.183	39.2366	51.2893	1.55051	1.30718	0.0359562	1.42885
chr14	3509739	3510319	Tgfbr3	43.9362	67.8743	24.9176	34.7038	1.54484	1.39274	0.012661	1.46879
chr14	7498077	7498230	.	24.2521	73.4315	91.6681	469.475	3.02784	5.12146	0.0495004	4.07465
chr14	9761542	9762293	.	67.3195	82.1599	65.6508	79.0886	1.22045	1.20469	0.000685966	1.21257
chr14	11568535	11568803	.	1	52.6885	1	73.941	52.6885	73.941	0.0139344	63.3147
chr14	13133132	13134013	.	57.5334	76.4735	40.365	52.7735	1.3292	1.30741	0.000585002	1.3183
chr14	14091512	14091896	.	19.529	51.504	19.0628	34.9378	2.63731	1.83278	0.0458627	2.23504
chr14	23870741	23871138	.	45.8056	70.786	70.8853	115.893	1.54536	1.63493	0.00285534	1.59015
chr14	32901217	32901940	Noa1	89.5701	104.463	48.9676	64.0877	1.16627	1.30878	0.0397104	1.23752
chr14	32901217	32901940	Polr2b	89.5701	104.463	48.9676	64.0877	1.16627	1.30878	0.0397104	1.23752
chr14	35616485	35617184	.	51.8951	68.38	20.8458	28.9659	1.31766	1.38953	0.00508603	1.35359
chr14	40932347	40932834	.	15.6101	40.8225	72.2126	148.18	2.61513	2.05199	0.0209019	2.33356
chr14	44580561	44581262	Wdr19	117.725	147.232	30.6838	38.1815	1.25065	1.24435	8.07824e-05	1.2475
chr14	53311842	53312128	.	38.3171	68.8096	73.7564	114.917	1.79579	1.55806	0.0147384	1.67693
chr14	57164866	57165256	.	10.122	22.3116	18.7849	34.4157	2.20427	1.83209	0.015909	2.01818
chr14	59454168	59454629	.	55.0195	85.1368	76.229	114.077	1.54739	1.4965	0.00118411	1.52195
chr14	59466706	59467026	.	12.1174	44.2891	22.6753	62.0881	3.65501	2.73813	0.0204522	3.19657
chr14	59705301	59705653	.	11.1067	32.483	79.8194	241.65	2.92463	3.02746	0.000338158	2.97604
chr14	59897758	59898299	.	27.3036	62.453	39.4627	73.2668	2.28735	1.85661	0.0190372	2.07198
chr14	66268612	66269115	Kcnip4	22.2181	78.1115	28.579	78.7263	3.51567	2.75469	0.0151591	3.13518
chr14	69970168	69971250	.	63.4711	93.1795	39.4627	55.2001	1.46806	1.39879	0.00316246	1.43343
chr14	70140239	70140847	Med28	36.1076	92.135	35.2242	65.3032	2.55168	1.85393	0.0374059	2.20281
chr14	71378514	71378767	.	15.0615	44.8025	55.8309	155.531	2.97463	2.78575	0.00125669	2.88019
chr14	72005275	72006128	.	51.0478	62.7111	49.7886	69.7509	1.22848	1.40094	0.0337794	1.31471
chr14	73111142	73111515	.	58.2263	90.1315	19.5955	35.9387	1.54795	1.83403	0.0201397	1.69099
chr14	74416933	74417087	.	24.1011	36.9806	181.159	254.872	1.5344	1.4069	0.00892778	1.47065
chr14	76358543	76358868	.	33.8391	52.1478	22.3419	41.0988	1.54105	1.83954	0.0218513	1.6903
chr14	77156913	77157387	Slc2a9	38.5271	53.6045	88.7989	110.976	1.39135	1.24974	0.022743	1.32054
chr14	78981373	78982487	Tbc1d14	109.579	142.758	69.4894	82.8894	1.30279	1.19284	0.0229283	1.24781
chr14	79633482	79633757	.	1	51.3728	1	48.3895	51.3728	48.3895	0.00046496	49.8812
chr14	79835384	79835818	Sh3tc1	33.7886	52.0692	16.9818	31.0279	1.54103	1.82713	0.020527	1.68408
chr14	80999472	81000036	Adcy1	26.231	55.0347	25.5961	58.7665	2.09808	2.29591	0.00337983	2.197
chr14	85995515	85996288	Gas2l1	51.6251	76.266	45.8649	60.007	1.4773	1.30834	0.0216353	1.39282
chr14	87207072	87207390	Bloc1s4	34.562	61.986	44.6233	62.4723	1.79347	1.39999	0.0468386	1.59673
chr14	89050219	89050487	LOC688553	54.098	94.0394	26.881	49.6273	1.73831	1.84618	0.00230134	1.79225
chr14	91579002	91579448	Ikzf1	8.97661	63.119	16.5518	74.05	7.03149	4.47383	0.0326909	5.75266
chr14	92251333	92251582	Cobl	43.8623	67.7592	56.7117	105.676	1.54482	1.86338	0.0237776	1.7041
chr14	92919513	92919835	.	23.0967	61.2284	22.5407	61.7086	2.65096	2.73765	0.000326933	2.69431
chr14	94311368	94311575	.	18.1863	41.1522	68.0156	126.914	2.26281	1.86596	0.0165207	2.06439
chr14	99149931	99150853	.	39.5853	115.186	23.5687	57.5385	2.90981	2.44131	0.00949504	2.67556
chr14	106931870	106932450	.	50.0699	77.4277	24.9176	45.9383	1.54639	1.84361	0.0214031	1.695
chr14	109746717	109747019	.	1	46.8693	1	44.1527	46.8693	44.1527	0.00046496	45.511
chr14	113038320	113038831	.	35.8099	71.4825	41.7208	64.7579	1.99617	1.55217	0.0366511	1.77417
chr14	114363386	114364097	.	51.0361	90.6225	20.5109	28.4939	1.77566	1.38921	0.0473428	1.58243
chr15	2711747	2712280	Samd8	21.0238	52.9795	14.0133	25.4505	2.51997	1.81616	0.0400105	2.16807
chr15	3413905	3414544	Adk	39.9718	61.6996	22.7093	31.5918	1.54358	1.39114	0.0127901	1.46736
chr15	8135813	8136602	Fut11	28.0537	71.2283	9.79102	34.0345	2.53899	3.4761	0.0251957	3.00755
chr15	8135813	8136602	Sec24c	28.0537	71.2283	9.79102	34.0345	2.53899	3.4761	0.0251957	3.00755
chr15	8554904	8555351	Nudt13	24.8763	62.98	16.517	30.1546	2.53173	1.82567	0.0395975	2.1787
chr15	8613440	8613929	.	22.8256	51.9909	29.3686	67.6264	2.27775	2.30268	4.66664e-05	2.29021
chr15	9078867	9079485	.	41.2961	72.7283	12.2235	22.0876	1.76114	1.80698	0.000426631	1.78406
chr15	9623889	9624352	Spetex-2D	24.0512	54.8543	150.808	296.545	2.28073	1.96637	0.00950714	2.12355
chr15	9623889	9624352	Spetex-2C	24.0512	54.8543	150.808	296.545	2.28073	1.96637	0.00950714	2.12355
chr15	9623889	9624352	Spetex-2E	24.0512	54.8543	150.808	296.545	2.28073	1.96637	0.00950714	2.12355
chr15	9623889	9624352	Spetex-2A	24.0512	54.8543	150.808	296.545	2.28073	1.96637	0.00950714	2.12355
chr15	10519580	10520108	Zfp385d	34.6891	53.4717	53.5463	75.0461	1.54146	1.40152	0.0106604	1.47149
chr15	11911033	11911303	Ube2e2	27.3523	62.5668	78.0679	169.935	2.28744	2.17676	0.00100566	2.2321
chr15	13276318	13276891	Thrb	38.252	88.0316	25.2098	69.231	2.30136	2.74619	0.010324	2.52378
chr15	14019443	14020063	.	58.3801	85.9026	45.7491	74.5684	1.47144	1.62994	0.010045	1.55069
chr15	14500854	14501368	Ngly1	70.2134	119.582	41.4831	77.0629	1.70312	1.85769	0.0048327	1.78041
chr15	14960420	14961272	.	30.2288	66.0353	33.5639	69.8316	2.18451	2.08056	0.00104991	2.13254
chr15	15619332	15619590	.	14.789	65.4304	27.8842	76.7681	4.42425	2.75311	0.0451485	3.58868
chr15	16627862	16628360	.	22.4311	51.0694	28.8559	53.3378	2.27672	1.84842	0.0191497	2.06257
chr15	17268867	17269875	Ptprg	22.176	58.7189	7.88106	33.3217	2.64786	4.22807	0.0454663	3.43797
chr15	18431741	18432135	.	19.0587	71.3174	18.6043	50.6147	3.74198	2.72058	0.0242998	3.23128
chr15	21052877	21053182	.	24.3283	46.4181	23.7413	43.7283	1.90799	1.84186	0.000712531	1.87492
chr15	22582623	22583245	Pxk	41.0369	67.8128	23.3026	32.4279	1.65248	1.3916	0.0285676	1.52204
chr15	22611658	22612243	.	73.9757	109.926	83.9962	123.524	1.48597	1.47059	0.000129196	1.47828
chr15	31822782	31823106	.	44.9206	69.4075	108.039	141.779	1.54512	1.3123	0.0332325	1.42871
chr15	32099780	32100388	.	88.7689	137.703	58.0404	76.0204	1.55125	1.30978	0.0352177	1.43052
chr15	32530851	32531624	Mettl3	56.2274	69.0978	18.946	26.2887	1.2289	1.38756	0.0301567	1.30823
chr15	33448790	33449038	.	1	68.0284	1	53.5489	68.0284	53.5489	0.00717388	60.7886
chr15	37000035	37000315	.	26.4112	70.2626	25.7718	47.5433	2.66034	1.84478	0.0458251	2.25256
chr15	37134196	37134474	RGD1565222	26.594	70.7609	25.95	47.8781	2.66078	1.84501	0.0458244	2.2529
chr15	38379798	38380483	.	42.5482	77.8461	31.3771	77.1	1.8296	2.4572	0.0338777	2.1434
chr15	42208803	42209165	Fgf9	30.4826	62.2266	39.3211	73.0007	2.04138	1.85653	0.00467681	1.94896
chr15	44749621	44750026	Spata13	44.9206	96.7706	35.2524	65.3561	2.15426	1.85395	0.0108197	2.0041
chr15	45092885	45093195	Tnfrsf19	23.952	45.6856	23.3746	43.0391	1.90738	1.84128	0.000712844	1.87433
chr15	45727305	45727736	Trim13	34.0169	84.5651	49.2792	91.7108	2.48598	1.86104	0.0320754	2.17351
chr15	46522478	46522812	.	1	42.4746	1	40.0183	42.4746	40.0183	0.00046496	41.2465
chr15	49197244	49197791	Rnaseh2b	20.5113	71.9087	26.3606	60.5618	3.5058	2.29744	0.0439238	2.90162
chr15	51665469	51665780	.	23.8782	45.5419	45.6052	84.8078	1.90725	1.85961	0.000363204	1.88343
chr15	52799750	52800077	.	33.6382	51.835	22.2114	40.8536	1.54095	1.83931	0.0218429	1.69013
chr15	55427304	55427681	.	1	37.7441	1	52.8519	37.7441	52.8519	0.0139344	45.298
chr15	55607595	55608141	Sorbs3	59.6412	77.1128	39.1105	48.7367	1.29294	1.24613	0.00372901	1.26954
chr15	56559771	56560632	.	54.7147	84.6622	33.2235	53.9761	1.54734	1.62464	0.00216089	1.58599
chr15	56705087	56705515	.	1	52.7851	1	31.4489	52.7851	31.4489	0.0306017	42.117
chr15	56959999	56960168	.	64.1521	99.3611	42.0421	78.1131	1.54884	1.85797	0.0225246	1.70341
chr15	59119754	59120214	.	31.9354	55.2055	16.0785	29.3307	1.72866	1.82422	0.00188245	1.77644
chr15	60881688	60882043	Lrrc63	41.0853	79.0424	59.615	92.7755	1.92386	1.55624	0.0282555	1.74005
chr15	61051312	61051936	Zc3h13	35.2074	111.998	23.2311	84.5392	3.18109	3.63905	0.00445321	3.41007
chr15	64632687	64633218	.	61.2977	84.4804	27.1247	37.8139	1.3782	1.39408	0.000211223	1.38614
chr15	77503573	77503807	.	31.4066	48.3591	119.566	195.925	1.53978	1.63863	0.00348207	1.5892
chr15	78639657	78640190	.	7.67461	58.1774	14.0133	86.5768	7.5805	6.17817	0.00696325	6.87934
chr15	81923564	81924006	.	17.0976	57.413	32.3851	74.7111	3.35796	2.30696	0.0366552	2.83246
chr15	85284631	85285310	.	53.3942	82.6055	41.8607	58.5793	1.54709	1.39939	0.011749	1.47324
chr15	92165194	92165937	Rnf219	39.3049	60.6609	38.3411	71.1594	1.54334	1.85596	0.02323	1.69965
chr15	109529977	109530516	.	40.6019	62.681	52.4739	85.6241	1.5438	1.63175	0.00277546	1.58777
chr15	109574879	109575437	.	45.629	75.4759	25.8606	47.7101	1.65412	1.84489	0.00790649	1.74951
chr15	113600120	113600319	Itgbl1	18.8772	70.6107	35.8548	131.976	3.74052	3.68084	6.05782e-05	3.71068
chr16	153481	153705	.	16.882	25.7367	124.859	204.627	1.5245	1.63886	0.0047625	1.58168
chr16	2023993	2024781	Zcchc24	82.2642	99.4443	36.2087	50.6147	1.20884	1.39786	0.0424439	1.30335
chr16	2787506	2787892	.	10.2165	51.2423	18.9692	136.048	5.01565	7.17204	0.0210002	6.09384
chr16	3019128	3019745	.	41.3614	54.8834	34.725	43.2435	1.32692	1.24531	0.00986995	1.28612
chr16	6708026	6708330	.	24.405	64.7945	46.6323	86.7376	2.65496	1.86003	0.0435282	2.2575
chr16	14768751	14769092	.	21.8655	57.8725	21.3405	77.4347	2.64675	3.62853	0.0244496	3.13764
chr16	20570230	20570734	Klhl26	29.2347	55.9703	28.5243	78.5721	1.91452	2.75457	0.0432055	2.33455
chr16	21352284	21353523	.	135.952	173.178	96.1686	116.701	1.27382	1.2135	0.00748805	1.24366
chr16	21942172	21942766	.	60.8917	70.9623	257.893	330.094	1.16538	1.27996	0.0301355	1.22267
chr16	22180794	22181359	Lzts1	26.1863	79.4568	37.8289	93.2628	3.03429	2.46538	0.012711	2.74984
chr16	22861311	22861639	.	44.385	85.4666	22.1467	60.5981	1.92558	2.73622	0.0407811	2.3309
chr16	23154114	23154544	.	25.8202	71.8734	49.3915	122.229	2.78361	2.4747	0.00443445	2.62915
chr16	24549369	24549731	.	10.8275	46.92	20.1605	73.0007	4.3334	3.62097	0.00700766	3.97718
chr16	26744659	26745021	Msmo1	30.4826	46.92	39.3211	55.0005	1.53924	1.39875	0.0108519	1.469
chr16	27405271	27405755	Tll1	45.1021	58.2418	43.9924	54.8517	1.29133	1.24684	0.00338226	1.26909
chr16	40109747	40110062	.	1	9.79525	23.0194	207.859	9.79525	9.02973	0.00103189	9.41249
chr16	40906044	40906506	Neil3	62.6029	96.9482	31.0265	43.3121	1.54862	1.39597	0.0125677	1.4723
chr16	47882926	47883455	Stox2	48.0756	69.0842	14.1117	25.6354	1.43699	1.8166	0.0403731	1.6268
chr16	53671000	53671910	Frg1	47.913	71.0238	23.8663	43.963	1.48235	1.84205	0.0332462	1.6622
chr16	59845683	59845965	Mfhas1	26.231	50.1224	25.5961	47.2132	1.91081	1.84454	0.000711088	1.87768
chr16	63307801	63308024	Nrg1	32.9064	63.119	32.1036	88.66	1.91813	2.76168	0.0432161	2.33991
chr16	65936548	65937048	.	43.6908	61.9511	292.317	352.867	1.41794	1.20714	0.0486995	1.31254
chr16	68592365	68593018	Eif4ebp1	60.9284	94.3401	32.8657	60.8719	1.54838	1.85214	0.0219816	1.70026
chr16	74127538	74127865	Mrps31	1	60.3075	1	60.7804	60.3075	60.7804	7.88449e-06	60.5439
chr16	74161489	74161758	.	27.4503	73.0949	26.7848	49.4465	2.66281	1.84607	0.0458211	2.25444
chr16	75668959	75669411	.	16.7414	56.1649	31.6908	73.0803	3.35484	2.30604	0.0365899	2.83044
chr16	80788054	80788579	.	21.329	53.7715	27.4233	50.6462	2.52106	1.84683	0.0361915	2.18394
chr16	80951314	80951698	LOC688801	19.529	44.2891	19.0628	34.9378	2.26787	1.83278	0.0201615	2.05032
chr16	89853971	89854295	.	11.9801	43.7547	65.2233	161.89	3.65227	2.4821	0.0358054	3.06718
chr17	810890	811404	Npepo	63.292	81.8513	81.9663	102.417	1.29323	1.2495	0.00321444	1.27137
chr17	8279083	8279687	Ntrk2	48.1201	74.3909	58.4181	119.67	1.54594	2.04851	0.0433167	1.79722
chr17	8905307	8905858	Kif27	33.2828	56.3095	26.1764	36.4776	1.69185	1.39353	0.0339684	1.54269
chr17	10554297	10554720	.	17.8206	53.3973	82.9871	170.448	2.99637	2.05391	0.0418297	2.52514
chr17	11939437	11940095	Mxd3	65.8796	93.6309	32.6236	50.5141	1.42124	1.54839	0.00838224	1.48482
chr17	12685141	12686029	Higd2a	53.0815	88.3583	32.2437	59.7032	1.66458	1.85162	0.00743992	1.7581
chr17	12685141	12686029	Nop16	53.0815	88.3583	32.2437	59.7032	1.66458	1.85162	0.00743992	1.7581
chr17	13575295	13575803	.	50.0216	82.8063	41.9613	65.1344	1.65541	1.55225	0.00360893	1.60383
chr17	14563932	14564219	.	25.7914	58.92	25.1676	69.1121	2.28448	2.74607	0.0112109	2.51528
chr17	16213423	16213789	.	49.6006	84.2665	19.9511	36.6069	1.6989	1.83483	0.00388156	1.76686
chr17	18447588	18447913	.	22.8927	60.6724	43.6838	81.1976	2.65029	1.85876	0.0433825	2.25453
chr17	32615268	32615874	.	71.4469	97.0076	58.2286	97.7732	1.35776	1.67912	0.0420583	1.51844
chr17	39471887	39472207	.	45.4696	78.9205	44.3507	82.4507	1.73568	1.85906	0.00296655	1.79737
chr17	43931893	43932510	Mrs2	58.6591	68.3543	57.2084	74.9261	1.16528	1.30971	0.0406674	1.23749
chr17	45629076	45629340	Hist1h2an	14.4756	63.966	27.2731	124.41	4.41888	4.56164	0.000208996	4.49026
chr17	46371524	46372026	Amph	22.2604	83.784	42.4509	130.802	3.76382	3.08126	0.00963736	3.42254
chr17	49285529	49285832	.	36.2234	55.8615	23.8915	44.0103	1.54214	1.84209	0.0219444	1.69211
chr17	49630624	49631076	.	56.0951	99.071	31.6908	44.2482	1.76613	1.39625	0.0440418	1.58119
chr17	51974403	51975849	Arhgap12	74.8084	87.219	29.7805	37.0501	1.1659	1.2441	0.0172557	1.205
chr17	52867057	52867569	.	28.7935	60.5226	28.0942	51.9067	2.10195	1.8476	0.00829984	1.97477
chr17	55415002	55415753	Epc1	43.634	60.0254	37.9433	53.0591	1.37566	1.39838	0.000430157	1.38702
chr17	55918655	55919250	.	48.8328	61.532	35.972	44.8054	1.26005	1.24556	0.00041015	1.25281
chr17	56084243	56084934	Epdr1	42.1875	61.1412	51.1889	67.0093	1.44927	1.30906	0.0162648	1.37917
chr17	56734550	56735097	Elmo1	27.0151	41.5193	13.6803	24.8247	1.53689	1.81464	0.0198661	1.67576
chr17	58034084	58034382	.	36.8144	66.079	24.2755	44.7319	1.79492	1.84268	0.000424651	1.8188
chr17	59152242	59153079	.	30.7526	44.0305	150.164	195.625	1.43176	1.30275	0.0147473	1.36726
chr17	59167845	59168330	.	59.6815	75.261	244.121	310.009	1.26104	1.2699	0.00013897	1.26547
chr17	59206801	59207189	.	19.338	22.4214	90.3829	118.558	1.15945	1.31173	0.0452468	1.23559
chr17	60201902	60202320	Adarb2	26.5328	54.024	34.1871	78.9433	2.03612	2.30915	0.00664163	2.17264
chr17	63012160	63012963	.	89.6069	111.406	44.1887	57.8025	1.24328	1.30808	0.00676759	1.27568
chr17	64035017	64035576	.	51.9133	65.4304	25.8161	35.9699	1.26038	1.39331	0.0194772	1.32684
chr17	66806310	66807069	.	47.8718	84.9547	64.9694	138.361	1.77463	2.12963	0.0165206	1.95213
chr17	69698759	69698920	.	1	87.0405	1	81.9448	87.0405	81.9448	0.00046496	84.4927
chr17	72352974	72353576	.	66.0054	97.6455	24.0436	44.2961	1.47936	1.84233	0.0339176	1.66084
chr18	1889188	1890025	.	64.7557	83.7511	25.8606	39.9251	1.29334	1.54386	0.0395336	1.4186
chr18	6022645	6023113	Ss18	16.2033	60.1988	15.8208	56.6928	3.71523	3.58345	0.000308979	3.64934
chr18	6434290	6435125	.	30.8239	80.6313	17.6134	40.0183	2.61587	2.27203	0.00694048	2.44395
chr18	6912931	6913308	Chst9	19.873	81.837	19.3982	70.1359	4.11799	3.61559	0.00379534	3.86679
chr18	7356762	7357104	.	1	49.6054	1	77.2112	49.6054	77.2112	0.0227986	63.4083
chr18	12307840	12308020	.	20.7643	47.1751	39.534	73.4007	2.27194	1.85665	0.0180101	2.06429
chr18	13328676	13328975	.	12.8982	19.5318	140.186	197.136	1.5143	1.40624	0.0067509	1.46027
chr18	13556379	13556658	Nol4	1	50.6506	1	47.7101	50.6506	47.7101	0.00046496	49.1804
chr18	14777455	14777901	Mapre2	32.9064	75.5427	16.5518	59.44	2.29568	3.59115	0.0477236	2.94341
chr18	15004231	15004558	Rnf125	1	60.3075	1	40.8536	60.3075	40.8536	0.0182	50.5805
chr18	15004231	15004558	Mapre2	1	60.3075	1	40.8536	60.3075	40.8536	0.0182	50.5805
chr18	15077518	15077883	Mapre2	49.7338	99.6755	20.003	36.7044	2.00418	1.83494	0.00418095	1.91956
chr18	15686625	15687814	Zfp24	129.659	154.788	47.6685	61.2831	1.19381	1.28561	0.0173839	1.23971
chr18	17523513	17524070	Celf4	84.0312	135.297	75.7157	164.779	1.61009	2.17628	0.0437394	1.89318
chr18	18061987	18062645	.	44.2531	72.5784	22.0824	40.6113	1.64008	1.83908	0.00881185	1.73958
chr18	22706722	22707417	Pik3c3	41.9504	92.6858	40.9201	85.3806	2.20941	2.08652	0.00142636	2.14797
chr18	26282282	26282839	.	52.0961	80.5836	25.9052	47.794	1.54683	1.84495	0.0214748	1.69589
chr18	26355554	26355778	Epb41l4a	32.764	87.5783	31.9648	59.1791	2.673	1.85138	0.0458045	2.26219
chr18	28238674	28239331	.	11.8297	43.169	32.6717	100.179	3.6492	3.06623	0.0074714	3.35771
chr18	29351026	29351488	.	93.4043	126.932	76.0661	127.936	1.35895	1.68191	0.0421398	1.52043
chr18	37374569	37375201	Dpysl3	62.9197	88.6742	55.8743	83.4818	1.40932	1.4941	0.00434545	1.45171
chr18	39652470	39652721	.	1	12.0379	28.6339	234.644	12.0379	8.1946	0.0208377	10.1162
chr18	41042966	41043366	.	18.7878	49.4838	18.3403	33.5803	2.63382	1.83096	0.0458683	2.23239
chr18	41537644	41538492	.	17.781	36.9382	90.9731	185.417	2.0774	2.03815	0.000172015	2.05777
chr18	42377579	42377849	.	14.1762	31.7834	26.6893	73.4007	2.24203	2.75019	0.0138254	2.49611
chr18	46404801	46405259	.	16.5352	97.7862	16.1443	143.272	5.91381	8.87444	0.0248203	7.39412
chr18	47206174	47206827	.	50.0323	64.641	54.1096	70.8506	1.29199	1.30939	0.000418292	1.30069
chr18	47310098	47310327	.	47.6057	85.6879	31.2887	57.9088	1.79995	1.85079	0.00047356	1.82537
chr18	47439802	47440550	Snx24	34.2927	63.966	28.8186	53.2679	1.86529	1.84838	4.8685e-05	1.85684
chr18	47597751	47598200	Ppic	24.7699	75.0447	16.4479	44.5371	3.02967	2.70777	0.00366828	2.86872
chr18	48511769	48512229	.	31.9354	61.2284	16.0785	29.3307	1.91726	1.82422	0.00142113	1.87074
chr18	48591792	48592078	.	13.439	59.1225	25.2521	69.3503	4.39931	2.74631	0.0447758	3.57281
chr18	49667568	49667806	.	15.9478	35.9223	30.1433	55.7568	2.2525	1.84972	0.017402	2.05111
chr18	51570115	51570321	.	35.5395	81.6943	34.6704	64.2627	2.29869	1.85353	0.0201094	2.07611
chr18	55060329	55060840	.	70.6197	87.7477	55.2944	77.5095	1.24254	1.40176	0.0279951	1.32215
chr18	56115800	56116454	.	44.5176	102.67	32.817	60.7804	2.30628	1.8521	0.0207697	2.07919
chr18	56513816	56514410	.	72.87	94.283	36.0309	44.8792	1.29385	1.24558	0.00395709	1.26971
chr18	59637669	59638053	Nedd4l	38.058	80.3634	19.0628	51.9067	2.1116	2.72293	0.0217507	2.41727
chr18	60404307	60404683	.	29.3848	59.9469	19.4471	52.9898	2.04006	2.72482	0.0281072	2.38244
chr18	62201437	62201942	Impa2	85.5362	110.723	42.2046	52.6123	1.29446	1.2466	0.00386619	1.27053
chr18	68977512	68977906	.	28.0881	64.2857	18.6043	34.0764	2.28872	1.83164	0.021731	2.06018
chr18	69334943	69335742	Cxxc1	130.123	174.373	122.534	147.795	1.34006	1.20615	0.0275871	1.27311
chr18	69816055	69816632	Myo5b	19.4969	53.8173	25.042	57.465	2.7603	2.29475	0.0112218	2.52752
chr18	69872245	69873327	Acaa2	89.7748	136.709	52.2836	85.3113	1.5228	1.6317	0.00439071	1.57725
chr18	72082387	72083083	RGD1560212	77.6717	96.5347	50.8284	66.5351	1.24286	1.30901	0.00703453	1.27593
chr18	72082387	72083083	Txnl4a	77.6717	96.5347	50.8284	66.5351	1.24286	1.30901	0.00703453	1.27593
chr18	76560124	76560364	Atp9b	30.6464	58.7189	29.9005	82.4507	1.91601	2.75751	0.0432099	2.33676
chr18	78666220	78666608	.	28.507	72.4048	18.8766	51.3819	2.5399	2.72199	0.00155096	2.63095
chr18	78779539	78780172	.	45.9613	57.8982	22.915	31.8818	1.25972	1.3913	0.0192554	1.32551
chr18	78908865	78909242	Zfp516	10.4365	74.4882	19.3982	121.988	7.13727	6.28862	0.00273567	6.71295
chr18	85110026	85110606	Rttn	62.3374	96.5347	24.9176	45.9383	1.54858	1.84361	0.021046	1.6961
chr19	5808040	5810016	.	33.407	43.0623	151.938	188.963	1.28902	1.24369	0.00358192	1.26636
chr19	6211874	6212351	Cdh8	30.8328	64.8901	15.5411	28.321	2.10458	1.82233	0.0103945	1.96345
chr19	9611800	9612082	Slc38a7	1	99.2449	1	70.3198	99.2449	70.3198	0.0142644	84.7823
chr19	10008597	10009648	Cfap20	68.6987	106.443	27.3981	56.7988	1.54941	2.07309	0.0451436	1.81125
chr19	10327746	10328036	Katnb1	25.5349	58.3208	24.9176	68.4075	2.28396	2.74535	0.0112102	2.51465
chr19	10557983	10558485	Dok4	50.6075	67.2272	42.4509	52.9208	1.3284	1.24664	0.00981307	1.28752
chr19	11238536	11239196	Nup93	76.4635	97.5479	32.5278	40.4913	1.27574	1.24482	0.00175506	1.26028
chr19	11290675	11290936	.	14.6305	54.0748	27.5751	75.8972	3.69603	2.75238	0.0210868	3.2242
chr19	24054465	24056655	Large1	85.4719	113.591	48.5076	66.4581	1.32899	1.37006	0.00171662	1.34952
chr19	24183007	24183561	.	26.6864	46.0082	38.5602	59.8092	1.72403	1.55106	0.00895446	1.63755
chr19	28946076	28946366	.	25.5349	48.7673	24.9176	45.9383	1.90983	1.84361	0.00071159	1.87672
chr19	29280599	29281249	.	39.3123	56.4101	33.0128	41.0988	1.43492	1.24494	0.034997	1.33993
chr19	30698377	30698690	Brd7	35.0981	71.8116	23.1601	42.6362	2.04603	1.84093	0.00580423	1.94348
chr19	30928150	30928667	Cnep1r1	49.1682	102.817	68.0804	139.64	2.09114	2.0511	0.000174558	2.07112
chr19	30933220	30933689	Cnep1r1	61.6834	125.052	15.7892	28.787	2.02733	1.82322	0.00597399	1.92527
chr19	31407978	31408178	Zfp423	1	70.2626	1	66.1606	70.2626	66.1606	0.00046496	68.2116
chr19	31422366	31422818	.	32.4829	80.6827	47.0361	130.745	2.48385	2.77966	0.00405801	2.63176
chr19	31716251	31716642	.	1	78.9426	1	67.6604	78.9426	67.6604	0.00301617	73.3015
chr19	35202621	35203123	Rnf150	29.3471	67.2272	14.817	39.9406	2.29076	2.6956	0.00894299	2.49318
chr19	35274663	35275008	.	31.9354	49.1827	21.1047	38.7743	1.54007	1.83724	0.0217672	1.68865
chr19	35679903	35680280	Ndufb7	38.7461	74.4882	19.3982	35.568	1.92247	1.83357	0.00127652	1.87802
chr19	36981992	36983010	Gcdh	91.8612	109.861	35.0673	45.8059	1.19594	1.30623	0.0225004	1.25108
chr19	37492602	37493142	.	40.5285	52.3057	155.136	218.202	1.29059	1.40652	0.0132803	1.34856
chr19	37562350	37562936	.	37.4256	86.1008	36.5091	112.196	2.30059	3.07308	0.0243188	2.68684
chr19	38178250	38178620	.	10.615	38.4393	75.985	229.943	3.62121	3.02616	0.00800086	3.32368
chr19	38335585	38336111	.	14.5269	22.0685	80.1191	137.267	1.51915	1.71329	0.0119638	1.61622
chr19	38829042	38830253	.	42.1279	49.0434	155.645	194.706	1.16415	1.25096	0.020528	1.20756
chr19	38891662	38892364	.	41.5421	60.1988	149.208	195.925	1.44911	1.3131	0.0151969	1.3811
chr19	39168297	39168773	.	98.1604	134.869	59.2867	96.8244	1.37396	1.63316	0.0301524	1.50356
chr19	39431033	39431365	.	22.4311	42.7245	42.7838	79.5067	1.9047	1.85834	0.000345355	1.88152
chr19	39483526	39483764	.	30.8955	59.2039	59.2867	137.892	1.91626	2.32585	0.0158947	2.12106
chr19	40051486	40051841	.	21.0426	47.8254	98.6917	202.906	2.27279	2.05596	0.00427918	2.16437
chr19	40072089	40072386	.	24.9567	47.6415	141.123	220.396	1.90897	1.56172	0.0257403	1.73535
chr19	41095505	41096122	Inpp4b	18.2977	104.277	12.2417	85.487	5.69888	6.98328	0.0070755	6.34108
chr19	42196208	42196610	.	80.647	118.161	35.508	65.8364	1.46516	1.85413	0.0385091	1.65964
chr19	42763726	42763907	Anapc10	1	62.2266	1	73.0007	62.2266	73.0007	0.0032382	67.6136
chr19	42934050	42934463	.	35.4559	74.7907	51.3834	111.442	2.1094	2.16883	0.000339825	2.13912
chr19	43355400	43355979	.	44.0103	77.5597	36.9384	57.2699	1.76231	1.55042	0.0125391	1.65636
chr19	44922751	44923643	Tmem184c	64.8129	115.92	39.8795	74.05	1.78853	1.85684	0.000859487	1.82269
chr19	49291337	49292141	Nqo1	71.7973	90.5935	44.135	57.7319	1.26179	1.30807	0.00326538	1.28493
chr19	49713423	49713912	.	44.6511	63.3222	43.5528	67.6264	1.41815	1.55274	0.00933978	1.48545
chr19	50121100	50121689	Nip7	61.4001	85.6674	24.5522	34.1888	1.39523	1.39249	6.03646e-06	1.39386
chr19	50121100	50121689	Cog8	61.4001	85.6674	24.5522	34.1888	1.39523	1.39249	6.03646e-06	1.39386
chr19	50164176	50164829	Terf2	44.5843	56.1555	32.8657	40.9146	1.25954	1.2449	0.000420382	1.25222
chr19	50363866	50364213	.	21.5047	56.8892	40.9776	76.1131	2.64543	1.85743	0.0432307	2.25143
chr19	52115487	52115900	.	52.6838	115.04	51.3834	127.219	2.1836	2.47588	0.00593198	2.32974
chr19	53913754	53914243	.	44.6511	63.3222	15.1843	27.6505	1.41815	1.821	0.0457126	1.61958
chr19	54040187	54040782	Aars	72.7492	117.408	24.3147	33.8541	1.61387	1.39233	0.0226067	1.5031
chr19	62764580	62764829	.	1	56.6326	1	79.5067	56.6326	79.5067	0.0139344	68.0697
chr19	65485132	65485900	Banp	102.909	145.297	82.2826	119.782	1.41189	1.45574	0.0012723	1.43382
chr19	66586062	66586622	Spg7	32.764	65.3153	25.7718	70.8149	1.99351	2.74776	0.0340337	2.37064
chr19	70540216	70540859	Tomm20	56.3276	69.9395	22.5742	31.4015	1.24165	1.39103	0.025739	1.31634
chr20	3860559	3861151	RT1-M3-1	67.1034	85.2383	24.4328	34.0206	1.27025	1.39241	0.016172	1.33133
chr20	5441479	5442201	Ppp1r10	74.9107	154.491	49.034	91.2501	2.06233	1.86096	0.00539292	1.96164
chr20	5520069	5520836	Tubb5	65.936	87.6912	28.1295	43.4776	1.32994	1.54562	0.0278304	1.43778
chr20	5799343	5799562	.	1	76.9043	1	90.2611	76.9043	90.2611	0.0032382	83.5827
chr20	6609725	6610339	Nelfe	64.7349	109.293	46.1864	75.2873	1.68832	1.63008	0.000973069	1.6592
chr20	6609725	6610339	Skiv2l	64.7349	109.293	46.1864	75.2873	1.68832	1.63008	0.000973069	1.6592
chr20	7475652	7476011	RT1-A1	40.6386	47.3037	155.565	200.656	1.16401	1.28985	0.034509	1.22693
chr20	7537925	7538607	Zbtb22	110.544	143.181	21.3405	29.663	1.29524	1.38999	0.00929262	1.34262
chr20	7567086	7567945	Kifc1	92.1135	123.56	41.3732	69.2707	1.34139	1.67429	0.0463632	1.50784
chr20	7585649	7586387	Phf1	58.8466	102.36	29.1956	45.1467	1.73944	1.54636	0.0109072	1.6429
chr20	7625499	7626056	Zbtb9	115.966	145.245	63.2631	82.8894	1.25248	1.31023	0.00518513	1.28136
chr20	7900923	7901490	Srpk1	32.3718	49.8625	25.466	35.4765	1.54031	1.39309	0.0119917	1.4667
chr20	8063533	8064392	Herc4	79.6889	130.011	33.2985	54.0994	1.63148	1.62468	1.46495e-05	1.62808
chr20	8437728	8437979	.	1	56.1893	1	52.9208	56.1893	52.9208	0.00046496	54.5551
chr20	9170243	9170713	Pi16	31.2772	54.0522	15.7577	28.7279	1.72817	1.8231	0.00186218	1.77564
chr20	10121370	10121836	Tead3	46.8056	66.3982	45.6531	56.9318	1.4186	1.24705	0.0302264	1.33282
chr20	15759586	15759935	.	21.3872	56.5689	20.8742	38.3413	2.64499	1.83678	0.0458501	2.24088
chr20	15836021	15836877	Smarcb1	25.9362	78.6777	17.2059	46.6733	3.03351	2.71264	0.00362834	2.87307
chr20	15913594	15914076	Gstt2	37.9042	64.2273	29.7805	41.5564	1.69446	1.39542	0.0338629	1.54494
chr20	16616110	16616773	.	38.561	76.2173	32.3851	69.797	1.97654	2.15522	0.00347619	2.06588
chr20	19273739	19274649	Zwint	106.554	141.048	54.3547	79.7655	1.32372	1.4675	0.0157366	1.39561
chr20	20713873	20714242	Ube2d1	49.2055	83.5896	38.5941	53.9761	1.69879	1.39856	0.0336884	1.54867
chr20	20750866	20751334	.	46.6098	77.9585	30.6415	70.616	1.67258	2.30459	0.0443914	1.98858
chr20	22128536	22128952	Ank3	43.7592	60.9388	34.3467	47.9908	1.39259	1.39725	1.73525e-05	1.39492
chr20	23937980	23938504	Arid5b	62.1032	85.5956	27.4737	38.3057	1.37828	1.39427	0.000214014	1.38627
chr20	24784378	24784549	.	1	82.0089	1	77.2112	82.0089	77.2112	0.00046496	79.6101
chr20	24818750	24819192	Nrbf2	49.2928	101.29	32.3851	74.7111	2.05486	2.30696	0.00560096	2.18091
chr20	26251934	26252145	.	17.8605	27.2607	66.7451	93.6454	1.52631	1.40303	0.00857319	1.46467
chr20	28691311	28691606	.	37.1786	76.1323	48.0245	89.3533	2.04774	1.86058	0.00474137	1.95416
chr20	28742724	28743695	.	77.9402	112.277	43.8596	68.1067	1.44055	1.55283	0.00626821	1.49669
chr20	29548298	29548711	Dse	26.8419	68.0825	34.5889	79.8869	2.53643	2.30961	0.00314573	2.42302
chr20	31629373	31629848	Psap	38.4481	65.1591	30.2047	42.1541	1.69473	1.39561	0.0338522	1.54517
chr20	32135638	32136237	Slc29a3	48.5134	56.5026	35.7385	44.5129	1.16468	1.24552	0.0183559	1.2051
chr20	33047839	33048473	Ppa1	73.947	110.247	55.7012	72.9439	1.49089	1.30956	0.0238407	1.40023
chr20	36761686	36761982	.	37.0564	103.958	24.4328	111.069	2.8054	4.54588	0.0457491	3.67564
chr20	43212143	43212375	.	31.6687	72.651	30.897	57.1729	2.2941	1.85043	0.0201172	2.07227
chr20	47865306	47866019	Zbtb24	50.8957	86.4854	30.1842	46.6947	1.69927	1.54699	0.0073017	1.62313
chr20	55183212	55183447	.	31.2772	71.7363	30.5154	84.1837	2.29357	2.75873	0.0112231	2.52615
chrX	9867188	9867861	.	38.0029	91.5663	11.3063	30.0463	2.40945	2.6575	0.00323869	2.53347
chrX	15847329	15848300	Tbc1d25	48.6296	83.7442	22.4298	34.5533	1.72208	1.54051	0.0100304	1.6313
chrX	18995039	18995612	.	25.8347	34.8456	109.944	148.834	1.34879	1.35372	2.46135e-05	1.35126
chrX	23906973	23907715	Shroom2	58.5348	68.209	57.0872	71.254	1.16527	1.24816	0.0189616	1.20672
chrX	23923725	23924377	Shroom2	44.6511	73.2371	22.2764	30.9819	1.64021	1.39079	0.0269202	1.5155
chrX	29891626	29892305	.	63.8731	94.8463	31.6456	39.3862	1.48492	1.2446	0.0467683	1.36476
chrX	33254147	33254448	.	12.8192	37.8173	116.218	239.128	2.95006	2.05759	0.0389508	2.50383
chrX	34042150	34042691	.	27.3036	57.3319	13.8209	25.0889	2.09979	1.81529	0.0106824	1.95754
chrX	34354995	34355264	.	1	11.2993	26.7848	170.563	11.2993	6.3679	0.0432115	8.83359
chrX	41032564	41032879	Phex	1	62.5668	1	63.0577	62.5668	63.0577	7.88449e-06	62.8122
chrX	44851204	44851422	.	17.3191	77.2524	32.817	150.451	4.46053	4.58454	0.000154843	4.52253
chrX	63291601	63292101	Pola1	50.8059	89.6562	28.7444	40.0964	1.76468	1.39493	0.0441996	1.5798
chrX	76840520	76841503	Pbdc1	66.1436	85.5525	43.3364	60.6587	1.29344	1.39972	0.0113563	1.34658
chrX	79850586	79850857	.	14.1276	31.6698	77.7835	169.311	2.2417	2.1767	0.000360839	2.2092
chrX	84767254	84767529	Chm	1	51.3728	1	72.0843	51.3728	72.0843	0.0139344	61.7285
chrX	85087597	85087857	.	14.6829	54.2789	54.3547	176.432	3.69673	3.24594	0.00410784	3.47134
chrX	94276155	94276399	.	1	12.3545	29.4267	268.052	12.3545	9.10913	0.0133472	10.7318
chrX	94949739	94950361	Nap1l3	29.5978	72.267	23.3026	42.9039	2.44163	1.84116	0.0313744	2.1414
chrX	106732121	106732834	.	55.8853	67.0569	20.4561	28.4168	1.1999	1.38916	0.0447857	1.29453
chrX	107122824	107123013	.	57.4693	74.2938	147.796	207.859	1.29276	1.40639	0.0127073	1.34957
chrX	115752880	115753083	.	18.525	69.239	35.168	97.2964	3.73761	2.76662	0.0217323	3.25211
chrX	115928619	115929542	Cers5	39.5435	88.0473	23.5442	43.3579	2.22659	1.84155	0.016479	2.03407
chrX	124089079	124089413	.	11.6514	42.4746	21.7668	59.5275	3.64545	2.73478	0.0203047	3.19012
chrX	138291059	138291601	.	53.5102	77.6745	13.7973	25.0445	1.45158	1.81518	0.0367134	1.63338
chrX	139679725	139680127	Gpc3	36.3987	63.0262	35.508	49.6273	1.73155	1.39764	0.0387133	1.56459
chr1	3400085	3400799	Lrp11	75.7388	59.2039	39.8578	28.3784	0.781685	0.711992	0.00921223	0.746838
chr1	4513554	4514063	.	77.8826	22.7721	41.8808	13.8017	0.292391	0.329547	0.000363094	0.310969
chr1	4631280	4632395	.	87.1474	58.1494	56.9866	30.22	0.667254	0.5303	0.0139572	0.598777
chr1	6494991	6495476	Grm1	96.3575	75.261	72.5063	41.3055	0.78106	0.569682	0.0458279	0.675371
chr1	8646841	8647177	.	85.704	42.2278	42.2864	20.393	0.492716	0.48226	5.2023e-05	0.487488
chr1	8719817	8720835	.	144.281	74.481	82.7616	45.8059	0.516221	0.553468	0.000799558	0.534844
chr1	9044228	9044545	Phactr2	68.3356	27.2193	44.761	21.5554	0.398318	0.481567	0.0027392	0.439942
chr1	9665323	9665668	.	73.1825	33.1218	21.1047	1	0.452592	0.0473829	0.0329235	0.249987
chr1	9753097	9753739	.	100.745	70.0469	55.0196	21.2992	0.69529	0.387121	0.0483538	0.541206
chr1	10289358	10289676	.	79.3112	35.8491	44.6233	21.4908	0.452006	0.481603	0.000384725	0.466805
chr1	10896272	10896786	.	118.663	65.6811	54.9775	13.6772	0.55351	0.248777	0.0295289	0.401144
chr1	11122062	11122398	.	75.116	25.7367	21.6432	1	0.342626	0.0462039	0.0161106	0.194415
chr1	11545482	11545755	.	14.0314	1	153.442	1	0.0712688	0.00651712	0.000566409	0.038893
chr1	15281005	15281351	.	83.2559	25.0217	81.1863	38.6651	0.30054	0.476252	0.0100086	0.388396
chr1	17974340	17975180	Hbs1l	68.7632	57.0697	42.2864	32.0289	0.829946	0.757427	0.0147635	0.793687
chr1	18969349	18970138	Ahi1	95.6881	78.2511	97.7012	75.3277	0.817773	0.771001	0.00634526	0.794387
chr1	18969349	18970138	Ptprk	95.6881	78.2511	97.7012	75.3277	0.817773	0.771001	0.00634526	0.794387
chr1	19676721	19677192	.	68.979	36.2931	74.6318	14.8345	0.526147	0.19877	0.0300222	0.362458
chr1	20027561	20027878	.	23.4452	9.73976	154.163	83.2216	0.415426	0.539827	0.00694185	0.477627
chr1	20618474	20618830	.	70.9522	24.347	20.4835	1	0.343146	0.0488199	0.0159535	0.195983
chr1	21036470	21036867	.	9.96113	7.9786	53.4139	33.8265	0.800974	0.63329	0.038873	0.717132
chr1	23067309	23067781	Med23	83.9094	47.9577	30.3903	14.8052	0.571542	0.487169	0.00396947	0.529355
chr1	23575306	23575794	.	103.061	35.0636	57.8534	14.3526	0.340221	0.248085	0.00211629	0.294153
chr1	24705660	24706400	.	111.573	75.8785	75.985	27.4165	0.680079	0.360814	0.0476207	0.520447
chr1	28021355	28021687	.	22.4311	1	189.027	79.5067	0.0445809	0.42061	0.0275551	0.232596
chr1	30657879	30658136	.	84.056	22.5604	54.9775	1	0.268397	0.0181893	0.0103328	0.143293
chr1	30852741	30853406	Hint3	118.694	75.9911	42.721	30.3958	0.640227	0.711495	0.00593531	0.675861
chr1	33315221	33315534	Tppp	57.8301	36.4058	156.121	42.6362	0.62953	0.273097	0.0456418	0.451314
chr1	39244908	39245389	.	97.1505	35.5593	87.5211	55.1876	0.366023	0.630563	0.031504	0.498293
chr1	39318786	39319670	.	170.025	129.496	103.002	59.9689	0.761632	0.582213	0.0336543	0.671922
chr1	39967871	39968563	.	93.5379	65.0579	51.1164	19.8325	0.695525	0.387988	0.0482833	0.541756
chr1	44880396	44880931	Oprm1	100.745	42.4281	65.8235	37.5386	0.421144	0.570293	0.0105885	0.495718
chr1	48633871	48634399	Ezr	68.3782	42.9774	53.5463	13.341	0.628525	0.249149	0.0488943	0.438837
chr1	49269201	49269623	Pacrg	85.3025	53.5214	83.1814	31.8818	0.627431	0.38328	0.0279266	0.505355
chr1	49473715	49474060	Pacrg	73.1825	25.0913	21.1047	1	0.34286	0.0473829	0.0160398	0.195121
chr1	49592254	49592782	Pacrg	68.3782	32.483	27.2731	13.341	0.47505	0.489163	9.28079e-05	0.482106
chr1	52973986	52974577	.	103.333	43.1904	24.4725	12.0255	0.417974	0.491388	0.00225023	0.454681
chr1	53961168	53961484	.	68.5487	1	66.8492	21.6204	0.0145882	0.323421	0.0164191	0.169005
chr1	54954844	54955392	.	59.4272	31.334	64.2857	48.5625	0.527267	0.755417	0.0440059	0.641342
chr1	55070360	55070697	.	64.3395	9.22108	42.1639	20.3355	0.143319	0.482297	0.0278946	0.312808
chr1	56382723	56382945	.	17.0251	13.4798	282.194	206.461	0.791759	0.73163	0.00777301	0.761694
chr1	56390713	56391100	.	74.5414	36.7946	341.533	219.886	0.493613	0.643821	0.0145058	0.568717
chr1	56476168	56476916	.	77.0977	49.1505	279.186	218.783	0.637509	0.783644	0.0291123	0.710577
chr1	56518381	56518787	.	9.76248	7.8239	154.756	97.2964	0.801426	0.628708	0.0404368	0.715067
chr1	56875833	56876417	.	74.1007	48.4402	274.169	179.522	0.653707	0.654787	1.2191e-06	0.654247
chr1	56881482	56882185	.	76.9083	56.1736	257.528	186.379	0.730398	0.723723	7.47496e-05	0.727061
chr1	56976127	56976595	.	46.6098	36.5193	267.774	168.078	0.783511	0.627689	0.0317218	0.7056
chr1	57993839	57994189	.	82.3158	24.7472	60.4524	19.6173	0.300637	0.324508	0.000150666	0.312573
chr1	62504851	62505520	.	75.4483	34.1301	52.8394	30.22	0.452364	0.571922	0.00734227	0.512143
chr1	62592643	62593791	.	134.254	107.187	91.6286	63.4361	0.798388	0.692317	0.0203718	0.745353
chr1	63167097	63167641	.	86.0154	36.6499	64.751	36.9341	0.426085	0.570403	0.0100308	0.498244
chr1	66423280	66423794	.	70.2134	49.5108	81.9663	64.3858	0.705148	0.785516	0.0120023	0.745332
chr1	69611971	69612255	.	88.6865	59.5318	123.115	46.8877	0.671261	0.380846	0.0412143	0.526054
chr1	71012194	71012698	Zfp418	92.7626	39.4792	83.5728	39.7861	0.425594	0.476065	0.00105245	0.45083
chr1	71405033	71405538	Usp29	64.4022	33.9169	55.9395	13.9031	0.526642	0.248538	0.0239412	0.38759
chr1	72335014	72335204	.	19.724	1	220.035	69.5901	0.0506996	0.316268	0.0127207	0.183484
chr1	72910675	72911178	.	22.2181	17.5239	194.053	130.544	0.788722	0.672724	0.0216972	0.730723
chr1	76195235	76195817	Zfp580	86.5772	39.0825	36.7532	12.196	0.451418	0.331835	0.00476075	0.391627
chr1	81478926	81480258	.	86.4671	38.4393	47.8656	15.6758	0.444554	0.327496	0.00448266	0.386025
chr1	82393757	82394477	Zfp61	75.116	43.3272	58.8009	37.2003	0.576804	0.632649	0.00247655	0.604726
chr1	82415762	82416247	Zfp94	96.3575	46.6991	43.9038	14.4352	0.484644	0.328791	0.00840913	0.406717
chr1	82633182	82633640	Zfp428	140.817	79.6388	91.8661	15.2272	0.565548	0.165754	0.0432986	0.365651
chr1	84629933	84630213	.	26.4112	20.7893	223.946	163.901	0.787141	0.731878	0.00647262	0.759509
chr1	85567752	85568169	Pld3	86.3134	54.1512	84.1668	47.8781	0.627379	0.568848	0.00263049	0.598113
chr1	86028448	86028725	Marcksl1	39.5296	21.0036	126.201	95.0947	0.53134	0.75352	0.0422363	0.64243
chr1	86507127	86508143	Lrfn1	95.5416	55.5375	41.9613	33.0672	0.581291	0.788041	0.0463798	0.684666
chr1	87941687	87942809	.	89.7806	50.3851	310.096	239.109	0.561203	0.771081	0.043107	0.666142
chr1	87972687	87972843	.	46.6098	36.5193	134.387	84.5392	0.783511	0.629074	0.0313456	0.706292
chr1	89693204	89693527	.	78.099	26.7322	22.474	1	0.342287	0.0444958	0.0162134	0.193391
chr1	89828438	89828811	.	77.3017	30.7105	56.7864	18.4693	0.397281	0.325242	0.00158247	0.361262
chr1	90196999	90197642	Mir3569	122.721	82.8656	130.445	82.0707	0.675237	0.629158	0.00217974	0.652198
chr1	90646370	90646894	.	89.2602	22.1489	80.4211	50.7409	0.248138	0.63094	0.0497602	0.439539
chr1	90665182	90666051	.	86.9711	45.6341	88.7989	23.495	0.524705	0.264587	0.0215955	0.394646
chr1	91318490	91318945	.	63.5506	31.4451	31.4884	15.321	0.494804	0.48656	3.27448e-05	0.490682
chr1	92492981	92494178	Cebpa	152.576	98.2107	64.7404	28.2183	0.643686	0.435869	0.0236912	0.539777
chr1	92892634	92893191	.	45.7091	25.8699	100.621	47.794	0.565968	0.47499	0.00443969	0.520479
chr1	95016262	95016658	.	72.87	21.9887	36.0309	17.4547	0.301752	0.484437	0.0109551	0.393095
chr1	95493080	95493935	Uri1	92.5397	65.8071	57.7869	23.8634	0.711123	0.412955	0.0494858	0.562039
chr1	98862022	98862355	.	11.6834	1	125.975	40.1355	0.0855916	0.318599	0.0103305	0.202095
chr1	99511614	99511982	.	78.3384	16.0571	38.6963	18.7067	0.204971	0.483424	0.021118	0.344197
chr1	101156969	101157442	.	83.7341	53.7157	59.6563	42.3281	0.641504	0.709532	0.00540528	0.675518
chr1	102120484	102121053	Nosip	57.2708	39.9526	74.14	35.3553	0.697609	0.476872	0.0323212	0.58724
chr1	102188691	102189376	Rpl13a	125.645	77.8461	102.257	67.5875	0.619574	0.660956	0.001646	0.640265
chr1	102689106	102689716	Rasip1	94.3132	37.3345	46.4827	11.6821	0.395856	0.251321	0.0056115	0.323589
chr1	103741481	103742162	.	79.3605	49.8195	41.7407	10.5684	0.627762	0.253191	0.0480761	0.440476
chr1	103928896	103929220	Gtf2h1	88.8412	43.7547	22.4078	1	0.492505	0.0446274	0.0411633	0.268566
chr1	105304335	105304848	.	84.2179	22.6024	28.0414	13.7019	0.26838	0.488631	0.0149962	0.378505
chr1	105450099	105450989	.	88.9399	66.3715	86.7272	52.2499	0.746251	0.602463	0.0227227	0.674357
chr1	105881499	105881891	Nav2	109.905	64.6085	160.247	84.113	0.587857	0.524894	0.00249911	0.556376
chr1	106163535	106164335	Prmt3	85.4922	70.2626	61.691	49.8704	0.82186	0.808391	0.000662144	0.815126
chr1	106231556	106232077	Prmt3	89.7685	70.1297	147.444	88.5478	0.781229	0.600553	0.0379122	0.690891
chr1	106435881	106436558	Nell1	85.0784	46.0156	41.9815	10.6249	0.540861	0.253086	0.0262459	0.396973
chr1	107396596	107396866	.	93.2332	31.7834	52.3786	25.1336	0.340902	0.479844	0.00679972	0.410373
chr1	108382920	108383888	Gas2	170.058	109.76	79.8194	54.8517	0.645424	0.687198	0.00194751	0.666311
chr1	112836238	112836605	.	136.711	114.236	152.196	125.285	0.835601	0.823179	0.00066136	0.82939
chr1	118141280	118141540	.	42.0488	22.3116	187.741	101.247	0.530611	0.53929	4.35293e-05	0.53495
chr1	119212170	119212525	.	21.0426	8.80424	176.845	74.4204	0.4184	0.420822	2.1773e-06	0.419611
chr1	120840113	120840624	.	91.5056	28.1087	41.7208	13.7516	0.30718	0.32961	0.000135309	0.318395
chr1	124119406	124119738	Ndn	65.2934	17.6898	63.6757	20.6267	0.270928	0.323933	0.000709983	0.297431
chr1	124179193	124179496	.	71.4469	46.7179	138.349	65.5154	0.653883	0.473553	0.0200781	0.563718
chr1	124469729	124470133	.	27.4176	1	172.686	33.2577	0.036473	0.192591	0.00384098	0.114532
chr1	125194652	125195029	.	85.9286	45.0929	37.7963	18.284	0.524772	0.48375	0.00085373	0.504261
chr1	126211412	126211968	.	116.173	60.7951	38.4251	24.4391	0.523315	0.636019	0.00875145	0.579667
chr1	128877802	128878332	.	81.5487	48.0463	79.522	25.5889	0.589173	0.321784	0.027664	0.455479
chr1	128956021	128956701	.	105.634	58.0398	72.4011	48.9122	0.549441	0.675572	0.0127402	0.612507
chr1	129771687	129771969	Synm	76.6929	20.649	74.7884	1	0.269242	0.0133711	0.0107424	0.141307
chr1	129984455	129985487	.	107.865	78.8533	27.8842	19.942	0.731038	0.715174	0.000409788	0.723106
chr1	130832668	130833561	.	184.257	112.689	86.4392	52.0777	0.611587	0.602478	6.71516e-05	0.607033
chr1	131243093	131243738	.	83.7341	35.3629	65.522	11.1024	0.422323	0.169446	0.0153827	0.295884
chr1	132687165	132687514	.	72.3552	48.6305	40.7485	19.6707	0.672107	0.482733	0.0233583	0.57742
chr1	133348510	133349725	.	97.6253	53.4458	58.0873	22.452	0.547458	0.386522	0.0110205	0.46699
chr1	133359941	133360231	.	25.5349	1	168.423	23.4692	0.039162	0.139346	0.00150574	0.0892541
chr1	133580851	133581363	.	84.3805	17.2334	41.6413	13.7267	0.204235	0.329641	0.00361854	0.266938
chr1	134392799	134393248	Mctp2	88.1564	38.0223	62.7916	30.0248	0.431305	0.478165	0.000920642	0.454735
chr1	138007738	138008502	Akap13	108.1	77.1526	64.5508	52.1732	0.713719	0.808251	0.0184765	0.760985
chr1	138354807	138355425	Klhl25	116.132	86.1773	68.3409	43.1751	0.742066	0.631761	0.0148289	0.686914
chr1	140242705	140243111	.	79.8623	28.2956	52.2521	1	0.354305	0.019138	0.0199671	0.186721
chr1	141559004	141559541	Aen	126.873	104.185	91.4149	73.8051	0.821172	0.807365	0.00068942	0.814269
chr1	142988872	142989508	Ttll13	84.9049	35.8491	22.8117	11.2454	0.422227	0.492966	0.00211263	0.457596
chr1	143069926	143070532	.	100.8	51.2897	23.8915	11.7526	0.508828	0.491915	0.000143167	0.500372
chr1	143292691	143293294	.	65.8976	33.1618	24.0053	1	0.503232	0.0416574	0.0438008	0.272445
chr1	143452463	143452662	.	54.6317	14.9221	105.564	33.744	0.273141	0.319653	0.000545353	0.296397
chr1	143672144	143672738	Wdr73	78.8592	56.9698	47.7078	33.9094	0.722424	0.710772	0.000211175	0.716598
chr1	144043579	144043911	Pde8a	65.2934	26.0347	21.8919	1	0.398734	0.045679	0.023922	0.222206
chr1	144918524	144919624	.	43.044	26.1864	183.861	125.397	0.608364	0.682023	0.00530181	0.645194
chr1	145631639	145632106	Efl1	145.74	66.2582	75.2624	28.906	0.454631	0.38407	0.00183578	0.419351
chr1	146498711	146499287	.	81.2923	44.2891	73.2512	34.9378	0.544813	0.476959	0.0023885	0.510886
chr1	146698819	146699423	Stard5	130.58	78.9778	92.869	44.1527	0.604822	0.47543	0.00961131	0.540126
chr1	147763015	147763446	.	91.7964	58.8528	49.2792	31.2369	0.641123	0.633877	4.99446e-05	0.6375
chr1	147836788	147837440	.	71.9331	30.7447	107.382	50.9698	0.427407	0.474658	0.000923507	0.451032
chr1	148661205	148662090	Nsdhl	113.556	73.0018	87.2116	30.4511	0.642872	0.349164	0.037713	0.496018
chr1	148784161	148784670	.	77.8826	17.3291	41.8808	1	0.222503	0.0238773	0.00629375	0.12319
chr1	150710080	150710379	.	24.7964	1	163.384	44.5857	0.0403284	0.272889	0.0092417	0.156609
chr1	150906318	150906601	.	13.5709	10.7898	172.565	116.125	0.795066	0.672935	0.0244358	0.734001
chr1	152059776	152060071	Fam3a	85.4168	19.7831	48.0245	1	0.231606	0.0208227	0.00711904	0.126215
chr1	153101265	153102045	Haus7	105.903	82.6944	54.3547	42.7696	0.780853	0.786861	9.65548e-05	0.783857
chr1	158234494	158235040	Ctsc	92.2197	41.5935	51.814	12.9342	0.451026	0.249627	0.0115963	0.350327
chr1	160681241	160682018	Picalm	124.622	100.838	81.3411	68.0894	0.809151	0.837085	0.00308874	0.823118
chr1	161533693	161534066	Dlg2	77.3017	15.8553	56.7864	1	0.205109	0.0176098	0.00547366	0.111359
chr1	163705156	163706158	Ankrd42	107.514	83.9493	56.3781	46.5214	0.780822	0.825167	0.00621563	0.802994
chr1	167520045	167520362	.	23.4452	9.73976	154.163	103.777	0.415426	0.673162	0.0357492	0.544294
chr1	167570171	167571076	.	79.6203	49.9813	31.6568	22.6002	0.627746	0.713912	0.00835117	0.670829
chr1	169344104	169344681	.	118.147	77.8251	73.1259	23.586	0.658715	0.322539	0.0469099	0.490627
chr1	170705946	170706249	Arrb1	94.9292	19.2872	46.7829	1	0.203174	0.0213753	0.00516143	0.112275
chr1	171876360	171877056	Plekhb1	103.229	60.7092	90.6911	57.1729	0.588102	0.630414	0.0014593	0.609258
chr1	172929166	172929693	Clpb	156.264	74.5998	93.1305	38.0933	0.477396	0.409032	0.00187392	0.443214
chr1	173561358	173561935	.	74.9875	63.4204	85.1469	68.758	0.845746	0.807521	0.00596806	0.826634
chr1	173813138	173813608	.	99.4008	42.2628	89.5461	56.4558	0.425176	0.630467	0.0220754	0.527821
chr1	175573341	175573789	Trim34	72.469	31.9208	62.9296	30.0895	0.440476	0.478146	0.000605669	0.459311
chr1	176518072	176518655	.	19.3065	10.5043	203.254	45.7071	0.544081	0.224877	0.0305668	0.384479
chr1	177245372	177246477	Fam160a2	281.098	229.159	264.635	177.907	0.815229	0.672272	0.0348821	0.74375
chr1	177332555	177332857	.	71.6801	1	46.9345	22.5764	0.0139509	0.481018	0.0421542	0.247485
chr1	177592025	177592603	Taf10	81.0145	53.7259	37.0006	23.5469	0.663164	0.636393	0.000728776	0.649779
chr1	178870490	178871171	Ppfibp2	126.377	78.2975	62.1111	29.7051	0.619556	0.478257	0.011831	0.548907
chr1	181183371	181183838	St5	100.033	48.4605	104.967	14.953	0.484445	0.142454	0.0283998	0.31345
chr1	181274874	181275171	St5	72.87	28.9849	94.4156	1	0.397762	0.0105915	0.0271944	0.204177
chr1	181396009	181396379	Nrip3	77.9204	30.9514	94.7312	36.2219	0.397218	0.382365	7.40449e-05	0.389792
chr1	181641720	181642181	Ipo7	78.1706	49.0782	91.2748	71.6731	0.627834	0.785245	0.0324981	0.70654
chr1	182823447	182824309	Ctr9	83.5422	65.2809	41.2327	23.6777	0.781412	0.574246	0.0448419	0.677829
chr1	183833928	183834503	Usp47	124.741	68.4558	73.3768	23.6646	0.548781	0.322507	0.0189588	0.435644
chr1	184026988	184027626	.	112.522	74.8222	98.8448	31.6398	0.664954	0.320095	0.0493298	0.492525
chr1	184227505	184228246	Parva	82.6176	42.1276	85.2443	36.1744	0.509911	0.424362	0.00319107	0.467136
chr1	184667618	184668275	Tead1	87.6379	38.9521	22.1145	1	0.444467	0.0452192	0.0316576	0.244843
chr1	185874368	185874713	Spon1	104.118	65.2436	141.733	114.323	0.626632	0.806608	0.0438837	0.71662
chr1	185978154	185978682	Rras2	75.116	48.2245	40.4097	13.341	0.642001	0.330144	0.0405122	0.486072
chr1	187364811	187365067	.	28.7935	1	136.471	51.9067	0.0347301	0.38035	0.0222049	0.20754
chr1	187555301	187555882	.	196.942	139.287	418.838	326.242	0.707249	0.778922	0.00945344	0.743086
chr1	188001219	188001594	.	133.816	74.8801	407.919	313.771	0.559576	0.7692	0.0426227	0.664388
chr1	188384243	188384548	.	47.6566	37.3345	205.672	171.913	0.783406	0.83586	0.00922816	0.809633
chr1	188974702	188975192	.	88.1241	29.2705	156.709	94.0866	0.332151	0.600392	0.0288662	0.466271
chr1	189011160	189011405	.	175.248	91.4655	595.524	453.135	0.52192	0.760901	0.047706	0.64141
chr1	189742311	189742625	.	34.9895	27.4698	266.074	187.766	0.785087	0.70569	0.0117292	0.745389
chr1	190134649	190134927	.	77.782	1	100.8	24.4391	0.0128564	0.242451	0.0084401	0.127654
chr1	192327010	192327541	.	101.496	47.9577	40.1871	13.2713	0.472507	0.330238	0.00691413	0.401373
chr1	192831828	192832293	Sox6	92.8082	48.6646	90.4982	29.0261	0.524357	0.320736	0.0148534	0.422547
chr1	195048712	195049189	.	83.0403	41.6573	117.329	1	0.501652	0.00852305	0.0471577	0.255087
chr1	199119802	199120435	Ndufab1	85.3025	62.275	77.7027	52.4697	0.730049	0.675262	0.00419036	0.702655
chr1	199178171	199178678	Plk1	71.169	39.2516	42.0421	26.7044	0.551526	0.635182	0.00520767	0.593354
chr1	201907275	201907685	.	79.0929	41.544	491.603	366.535	0.525255	0.745591	0.0402241	0.635423
chr1	202790252	202790553	.	71.915	19.4087	116.218	44.2961	0.269884	0.381147	0.00336718	0.325515
chr1	204760481	204760853	Spns1	96.6335	45.6856	56.9364	1	0.472771	0.0175635	0.0400711	0.245167
chr1	205714663	205715014	Sephs2	61.8131	32.5727	20.761	1	0.526955	0.0481672	0.048397	0.287561
chr1	206182307	206182942	Bcl7c	85.037	48.993	44.692	11.2615	0.576137	0.25198	0.0343604	0.414059
chr1	206182307	206182942	Mir762	85.037	48.993	44.692	11.2615	0.576137	0.25198	0.0343604	0.414059
chr1	206435059	206435884	Fus	61.3708	44.6564	51.4444	24.6948	0.727649	0.480028	0.0426767	0.603839
chr1	207985165	207985515	Ate1	61.9869	24.7472	40.6349	19.6173	0.399233	0.48277	0.00276839	0.441001
chr1	208113768	208114590	Ate1	130.838	102.113	102.257	56.4896	0.780455	0.552427	0.0498362	0.666441
chr1	208239939	208240344	Tacc2	80.057	21.5223	52.3786	17.089	0.268837	0.32626	0.000833232	0.297548
chr1	208269313	208269654	Tacc2	74.0292	25.3739	21.3405	1	0.342756	0.0468593	0.0160712	0.194808
chr1	208461844	208462420	Plekha1	87.4686	73.1486	61.2093	46.2504	0.836283	0.755611	0.0184625	0.795947
chr1	208470127	208470463	Plekha1	85.704	9.24555	42.2864	1	0.107878	0.0236483	0.00101298	0.065763
chr1	209013209	209013796	Ikzf5	104.03	48.1977	119.162	34.3018	0.463306	0.287859	0.00958562	0.375582
chr1	209013209	209013796	Acadsb	104.03	48.1977	119.162	34.3018	0.463306	0.287859	0.00958562	0.375582
chr1	209875263	209875769	.	106.461	50.2778	28.4155	13.8776	0.472263	0.488382	0.000120216	0.480322
chr1	211697719	211698654	Lhpp	107.537	86.9301	38.0915	28.8762	0.808376	0.758074	0.00659768	0.783225
chr1	211748786	211749965	Fam53b	106.611	87.9455	65.7135	45.2141	0.824923	0.688049	0.0353538	0.756486
chr1	211789404	211790300	Fam53b	112.174	62.8416	70.6708	51.9067	0.560216	0.734486	0.0279877	0.647351
chr1	212790563	212791189	Dhx32	91.9282	36.4058	45.3202	21.8181	0.396024	0.481421	0.00286868	0.438722
chr1	212790563	212791189	Fank1	91.9282	36.4058	45.3202	21.8181	0.396024	0.481421	0.00286868	0.438722
chr1	213879497	213879850	Dock1	81.6247	55.9392	40.2981	19.4591	0.685322	0.482879	0.0272207	0.5841
chr1	214644161	214644818	.	136.372	97.9888	64.3435	40.6716	0.718542	0.632101	0.00863141	0.675322
chr1	215301035	215301458	.	93.5136	46.8476	17.3974	1	0.500971	0.0574798	0.0415151	0.279226
chr1	215309384	215309951	.	82.5668	15.6588	74.398	12.4922	0.18965	0.16791	8.75751e-05	0.17878
chr1	220530942	220531463	Bet1l	103.425	59.4944	80.8784	13.5068	0.575241	0.167002	0.045586	0.371121
chr1	220550074	220550539	Sirt3	85.1575	54.6227	45.7491	29.0261	0.641431	0.634462	4.63137e-05	0.637947
chr1	221292245	221293145	Taldo1	84.0099	62.5668	78.0679	58.9205	0.744755	0.754734	0.000198649	0.749745
chr1	222849224	222849576	.	71.7471	16.7415	79.8194	38.0231	0.233341	0.476363	0.0168459	0.354852
chr1	223523740	223524414	Cdkn1c	101.287	79.1003	62.7458	49.3387	0.780948	0.786327	7.72317e-05	0.783638
chr1	223529494	223529892	.	90.3861	49.7275	53.2822	33.744	0.550167	0.633307	0.00510452	0.591737
chr1	227797561	227798353	.	117.789	88.4528	71.0617	42.1367	0.750944	0.59296	0.0266909	0.671952
chr1	227877617	227878830	Ap5b1	86.0531	55.8163	58.1815	33.2311	0.648626	0.571163	0.00485693	0.609895
chr1	228106399	228106740	.	74.0292	17.2493	41.681	1	0.233007	0.0239917	0.00703853	0.128499
chr1	229198533	229198760	.	79.3605	62.0243	92.6667	58.4102	0.781552	0.630326	0.0301041	0.705939
chr1	232078172	232078687	Mta2	90.8027	33.2777	95.2772	64.2627	0.366484	0.674481	0.044754	0.520483
chr1	232601817	232602078	.	28.261	1	160.451	1	0.0353844	0.00623244	0.000110756	0.0208084
chr1	233140190	233140822	.	113.581	53.6045	33.9246	21.6204	0.471949	0.637309	0.0163891	0.554629
chr1	233178475	233179280	Fads1	102.645	56.0659	44.0814	17.189	0.546213	0.389937	0.0104523	0.468075
chr1	234012231	234013009	Prpf19	106.172	86.4655	81.2378	51.2524	0.814388	0.630893	0.0471065	0.722641
chr1	236163111	236163927	Fam111a	271.305	201.318	128.502	96.8244	0.742036	0.753485	0.000257323	0.747761
chr1	238492656	238493302	.	122.156	82.4854	86.8961	61.5207	0.675249	0.70798	0.00140212	0.691614
chr1	238515773	238516430	.	98.4676	64.2535	22.1145	10.9179	0.652535	0.493699	0.0164562	0.573117
chr1	239817872	239818380	.	78.0339	44.63	55.6151	13.8269	0.571931	0.248618	0.0338054	0.410274
chr1	239862496	239863067	.	94.4562	59.2243	49.5892	12.4117	0.627002	0.25029	0.048278	0.438646
chr1	240369969	240370433	.	70.0045	24.8837	30.897	15.0432	0.355458	0.486883	0.00632214	0.42117
chr1	241804139	241805260	Carnmt1	134.29	104.801	56.6869	47.5018	0.780412	0.837967	0.0109993	0.809189
chr1	241863128	241863441	Ostf1	80.5622	27.5544	23.1601	1	0.342026	0.0431777	0.0162928	0.192602
chr1	243639347	243639871	.	75.6817	43.2978	40.7106	13.4352	0.572103	0.330018	0.0226701	0.451061
chr1	243960147	243960574	.	100.978	65.883	49.7315	16.2601	0.652446	0.326958	0.0442136	0.489702
chr1	244250362	244251208	.	135.565	86.1455	74.7884	47.2132	0.635455	0.63129	1.61301e-05	0.633372
chr1	245744008	245744722	Tmc1	155.46	86.3657	49.5722	28.3784	0.555549	0.572466	0.000188088	0.564007
chr1	246451254	246451749	.	115.992	17.7909	29.0247	14.1638	0.153381	0.48799	0.0278209	0.320685
chr1	246685675	246686490	.	114.493	79.186	94.6162	40.9758	0.691624	0.433074	0.0386368	0.562349
chr1	247686690	247687287	Trpm3	126.141	70.6107	59.0914	11.9147	0.559778	0.201631	0.0372003	0.380705
chr1	247768332	247769252	Trpm3	171.144	61.2284	53.7748	29.3307	0.357758	0.545436	0.0140267	0.451597
chr1	248274846	248275230	Smc5	84.3805	22.6446	73.2512	17.9689	0.268363	0.245305	0.000120282	0.256834
chr1	248462698	248463409	.	111.079	59.4495	108.31	55.9878	0.535198	0.516923	0.000185744	0.526061
chr1	248573296	248573754	.	70.9085	31.2457	46.433	29.4544	0.440648	0.634341	0.0205793	0.537495
chr1	249398312	249399295	.	116.811	68.642	43.3364	27.515	0.587634	0.634917	0.00183921	0.611275
chr1	249426486	249426915	Fxn	108.805	52.6644	81.8405	31.3779	0.484026	0.383403	0.00390052	0.433714
chr1	250134784	250135413	Cbwd1	119.774	49.4508	78.1904	21.7188	0.412867	0.277768	0.00523947	0.345318
chr1	250349361	250349684	Dock8	67.0848	43.8871	65.4221	21.1736	0.654203	0.323645	0.045298	0.488924
chr1	250986309	250986726	.	103.376	54.1512	34.2667	16.626	0.523827	0.485195	0.00075815	0.504511
chr1	252005246	252005724	Smarca2	60.5409	35.7762	30.0214	14.6319	0.590943	0.487383	0.00619539	0.539163
chr1	252097002	252098061	.	95.0622	61.1715	66.4968	44.0712	0.643489	0.662757	0.000385223	0.653123
chr1	254195221	254195845	Slc1a1	92.2197	40.9592	45.4623	1	0.444148	0.0219963	0.0340504	0.233072
chr1	254466920	254467669	.	171.991	141.56	112.126	87.9968	0.823064	0.784803	0.00469306	0.803933
chr1	254938509	254939579	.	130.668	109.749	72.3058	55.808	0.839904	0.771832	0.0146948	0.805868
chr1	255071852	255072436	Ermp1	122.834	76.9043	84.1383	34.4729	0.62608	0.409717	0.0234219	0.517899
chr1	255228599	255229149	.	98.0245	41.2983	26.2222	12.8474	0.421305	0.489942	0.00197538	0.455624
chr1	256813307	256813967	Cstf2t	162.708	131.13	85.0741	70.1097	0.805923	0.824102	0.00120279	0.815013
chr1	256813307	256813967	Prkg1	162.708	131.13	85.0741	70.1097	0.805923	0.824102	0.00120279	0.815013
chr1	258100636	258101307	Sgms1	107.038	42.2892	42.3479	20.4219	0.395087	0.482242	0.00298639	0.438664
chr1	258609227	258609971	Atad1	87.0702	38.238	38.2909	27.2744	0.439163	0.712295	0.0449312	0.575729
chr1	258649492	258650453	.	86.1447	64.4247	58.7408	41.683	0.747866	0.709609	0.0024679	0.728738
chr1	258963685	258964507	.	135.166	85.2611	68.5047	24.7812	0.630787	0.361745	0.0322463	0.496266
chr1	259714677	259715059	.	84.817	22.7579	55.4721	1	0.268318	0.0180271	0.0103366	0.143172
chr1	262068438	262069077	Rpp30	151.32	9.67138	109.546	31.5918	0.0639135	0.288388	0.00902937	0.176151
chr1	262075978	262076667	Rpp30	140.411	45.2316	101.669	48.2863	0.322137	0.474936	0.00787723	0.398536
chr1	263031801	263032318	Fgfbp3	90.4553	27.7941	81.4965	13.6036	0.307269	0.166923	0.00417735	0.237096
chr1	263708769	263709387	Exoc6	75.8355	32.3811	34.6704	22.0876	0.426991	0.637072	0.0234344	0.532032
chr1	264652550	264653240	Plce1	93.8061	57.2131	51.2617	29.3307	0.609909	0.572176	0.00106074	0.591042
chr1	267039672	267040200	.	88.5916	69.2132	53.5463	38.0231	0.781261	0.710097	0.00950918	0.745679
chr1	267788677	267789281	.	95.2402	37.6954	35.4509	22.5764	0.395793	0.636835	0.028422	0.516314
chr1	268187430	268188695	.	79.7446	64.5136	61.314	47.3593	0.809003	0.772406	0.00377856	0.790704
chr1	268785857	268786300	.	153.582	101.063	94.9428	30.4179	0.658042	0.320381	0.0470427	0.489212
chr1	268846130	268846426	Marveld1	85.1316	47.7991	71.2984	45.0274	0.561472	0.631535	0.00372667	0.596504
chr1	268955099	268955684	Golga7b	116.545	86.2463	48.4264	23.2771	0.740026	0.48067	0.0476028	0.610348
chr1	271443862	271444334	.	83.9094	47.9577	74.4758	14.8052	0.571542	0.198792	0.0404474	0.385167
chr1	271752191	271752581	Hif1an	83.0977	43.6232	54.3547	17.7078	0.524962	0.325783	0.014374	0.425373
chr1	272223454	272223861	Pdzd7	70.9276	21.4214	52.1261	33.0199	0.302018	0.633462	0.0423971	0.46774
chr1	272238989	272239565	Sfxn3	155.408	106.818	121.419	46.2504	0.687337	0.380917	0.0466345	0.534127
chr1	272464791	272465093	.	24.56	1	138.804	22.5764	0.0407165	0.16265	0.00228721	0.101683
chr1	273625647	273626227	Sufu	99.1398	67.8743	36.8764	23.4692	0.684632	0.636427	0.0025016	0.66053
chr1	274275328	274275880	Taf5	91.2281	51.1903	88.9579	24.6089	0.561124	0.276635	0.0275087	0.41888
chr1	276531983	276532250	.	14.3242	1	26.9779	1	0.0698118	0.0370673	0.000149519	0.0534396
chr1	277078389	277078827	.	74.1007	51.6028	48.5076	30.7537	0.696388	0.633997	0.004285	0.665193
chr1	277638023	277638570	Sorcs1	144.083	92.1684	77.0817	48.6494	0.639689	0.631141	6.86903e-05	0.635415
chr1	277853737	277854161	Sorcs1	101.686	46.7395	50.0763	31.7361	0.459646	0.633756	0.0174799	0.546701
chr1	277911496	277912531	Sorcs1	83.4943	43.8291	47.9109	19.8871	0.524935	0.415086	0.00528494	0.47001
chr1	280213894	280214450	Ins1	84.1805	65.778	75.8501	47.8781	0.781392	0.63122	0.0297904	0.706306
chr1	281320568	281322034	Add3	115.056	95.492	114.552	81.0062	0.829963	0.707159	0.0318662	0.768561
chr1	284024994	284025718	.	99.2753	50.7466	29.7408	1	0.511171	0.0336239	0.0464625	0.272397
chr1	284736525	284737194	Nhlrc2	59.4951	42.4126	32.1036	20.48	0.712876	0.637934	0.00653281	0.675405
chr1	285151991	285152741	Afap1l2	95.8684	67.4921	37.9926	27.0642	0.704008	0.712356	0.000102259	0.708182
chr1	286145053	286145821	.	130.703	94.7931	64.2198	43.4223	0.725256	0.676151	0.00333125	0.700704
chr1	288287487	288288363	.	147.201	99.043	56.4255	30.7537	0.67284	0.545031	0.0128396	0.608936
chr1	288862427	288862890	.	70.1536	42.8867	75.904	29.1471	0.611326	0.384	0.0237868	0.497663
chr1	289118102	289118995	.	96.6121	4.10247	32.0688	15.5936	0.0424633	0.486256	0.0400963	0.264359
chr1	289589258	289590082	Prdx3	130.523	78.3321	102.011	72.1705	0.60014	0.707476	0.0115997	0.653808
chr1	289602838	289604002	Grk5	89.6335	70.0246	60.5886	51.3819	0.781232	0.848046	0.0154899	0.814639
chr1	289691879	289692344	Grk5	92.8082	72.4969	45.7491	29.0261	0.781148	0.634462	0.0288068	0.707805
chr1	289848566	289849143	.	99.65	77.8251	37.063	23.586	0.780984	0.636376	0.0282181	0.70868
chr2	91090	91411	.	45.3311	18.2617	152.255	61.8977	0.402852	0.406541	4.79842e-06	0.404696
chr2	1221378	1221640	.	14.5785	11.5744	106.895	75.6114	0.79394	0.707343	0.0144258	0.750642
chr2	1993671	1994065	.	19.0587	8.03174	194.648	133.306	0.421421	0.684856	0.0384926	0.553139
chr2	2564113	2564483	.	10.615	1	38.4925	1	0.0942059	0.0259791	0.000657344	0.0600925
chr2	2681101	2681938	Rhobtb3	86.0076	73.8209	50.7212	39.9251	0.858307	0.787147	0.019001	0.822727
chr2	2959481	2959975	.	87.4186	34.6499	15.0407	1	0.396367	0.0664862	0.02155	0.231427
chr2	3815963	3816639	.	95.7281	21.4919	62.5631	20.2783	0.22451	0.324125	0.00233891	0.274317
chr2	6814460	6814732	.	27.1586	11.1857	205.003	96.8244	0.411865	0.472307	0.00146061	0.442086
chr2	7379291	7379528	.	61.0433	12.6899	59.5326	1	0.207883	0.0167975	0.00569386	0.11234
chr2	7730783	7731117	.	11.6514	1	167.134	20.5092	0.0858266	0.122711	0.000211813	0.104269
chr2	7996619	7996962	.	42.4877	9.07727	81.8876	38.9945	0.213645	0.476196	0.0189454	0.34492
chr2	9843954	9844606	.	131.953	68.9879	54.191	40.9758	0.52282	0.756136	0.0453437	0.639478
chr2	10506103	10506545	.	73.4391	38.6087	48.0777	30.4844	0.525723	0.634066	0.00811193	0.579895
chr2	11749612	11750326	.	170.408	94.1262	107.859	64.8829	0.552358	0.601554	0.0016819	0.576956
chr2	18015051	18015394	.	83.9753	57.5409	41.4438	19.9973	0.685212	0.482515	0.0272552	0.583864
chr2	18460869	18461476	Vcan	100.635	23.8213	35.2806	11.7349	0.236709	0.332615	0.00223183	0.284662
chr2	18802925	18803634	Xrcc4	176.62	149.49	59.6977	46.9525	0.84639	0.786504	0.0127972	0.816447
chr2	19895479	19895857	Atg10	76.2924	37.6469	37.699	1	0.493455	0.0265259	0.0433869	0.259991
chr2	20207450	20208221	.	88.6703	15.3736	63.9738	34.8058	0.173379	0.544063	0.0371688	0.358721
chr2	40730967	40731263	Rasgrf2	25.0376	1	47.8656	23.0137	0.0399399	0.480798	0.0392515	0.260369
chr2	41475294	41475853	Serinc5	77.3699	20.8247	38.2242	24.3133	0.269158	0.63607	0.0481815	0.452614
chr2	43961597	43962165	Pde8b	113.74	54.6542	49.8459	12.4719	0.480519	0.25021	0.0156912	0.365365
chr2	44253697	44254028	.	76.2356	26.1103	63.8651	20.686	0.342495	0.323901	9.71705e-05	0.333198
chr2	44880273	44880520	.	87.4186	23.4332	85.2443	1	0.268058	0.011731	0.0107452	0.139894
chr2	47114748	47115175	Hexb	59.3208	39.9298	82.2191	31.5202	0.673117	0.383368	0.0413838	0.528243
chr2	47114748	47115175	Enc1	59.3208	39.9298	82.2191	31.5202	0.673117	0.383368	0.0413838	0.528243
chr2	47419000	47419443	.	137.521	69.7936	63.6285	1	0.507514	0.0157162	0.0476563	0.261615
chr2	47928083	47928503	.	43.352	33.9822	166.146	140.63	0.783867	0.846426	0.0137292	0.815147
chr2	48034017	48034451	.	107.563	45.6856	112.873	16.014	0.424733	0.141876	0.0184022	0.283305
chr2	50975422	50976483	.	104.944	87.1703	46.7613	31.7072	0.830636	0.678064	0.0422046	0.75435
chr2	54762991	54763178	.	39.0488	15.8155	223.549	35.8452	0.405019	0.160346	0.013938	0.282683
chr2	58087956	58088413	.	71.0615	13.1247	16.1775	1	0.184696	0.0618143	0.00243753	0.123255
chr2	58535621	58535948	Ercc8	77.1559	26.4175	85.8454	20.9268	0.342391	0.243773	0.00241507	0.293082
chr2	60292938	60293635	Pde4d	103.082	32.7992	40.8055	10.3487	0.318185	0.253611	0.001019	0.285898
chr2	60969752	60970562	Plk2	93.2332	55.726	60.9417	41.2226	0.597706	0.676427	0.00577901	0.637066
chr2	61304041	61304312	.	14.1276	1	26.5945	1	0.0707837	0.0376017	0.000153783	0.0541927
chr2	62588230	62588580	.	72.1513	24.7472	20.8175	1	0.34299	0.0480366	0.0160005	0.195513
chr2	63223020	63223352	Ankrd55	11.7156	1	126.351	1	0.0853565	0.00791443	0.000822761	0.0466355
chr2	63932546	63933082	.	93.9215	47.5197	91.5835	49.6273	0.505951	0.54188	0.000710415	0.523916
chr2	65041895	65042337	.	65.3903	51.1449	63.7702	45.2266	0.782147	0.709212	0.00997406	0.74568
chr2	66635166	66635734	.	101.213	74.1648	123.115	58.3597	0.732758	0.474027	0.0459771	0.603393
chr2	67004973	67005316	.	63.2315	33.3091	61.6657	38.9945	0.52678	0.632353	0.00770015	0.579567
chr2	67040396	67040899	.	85.8724	23.0319	56.1579	13.9544	0.26821	0.248485	8.83999e-05	0.258347
chr2	67073329	67073789	.	16.4677	7.02284	151.785	57.6614	0.426462	0.379888	0.000759453	0.403175
chr2	67826324	67826627	.	83.188	28.4307	69.6744	44.0103	0.341765	0.631657	0.0356584	0.486711
chr2	68457870	68458145	.	78.6196	21.1491	76.6667	24.6948	0.269006	0.322106	0.000708728	0.295556
chr2	69423827	69424466	Mrps30	117.915	87.7138	76.9824	41.7891	0.743871	0.542839	0.0355342	0.643355
chr2	70663265	70663929	Paip1	86.7245	46.8969	63.6757	30.44	0.540757	0.478048	0.00202992	0.509403
chr2	71809920	71810690	Pelo	84.1639	58.5689	55.0476	34.8497	0.695891	0.633082	0.00432394	0.664487
chr2	71809920	71810690	Itga1	84.1639	58.5689	55.0476	34.8497	0.695891	0.633082	0.00432394	0.664487
chr2	71904202	71904649	.	88.5464	19.594	47.5511	1	0.221285	0.02103	0.00636646	0.121158
chr2	73220165	73220479	Plcxd3	80.3088	18.6465	23.0895	1	0.232185	0.0433097	0.00589201	0.137748
chr2	73560408	73561002	C6	114.794	61.634	47.7078	22.9396	0.536908	0.480835	0.00162148	0.508872
chr2	75737776	75738464	.	88.905	41.269	81.6525	19.942	0.464192	0.244231	0.0138999	0.354211
chr2	77247376	77248175	Nup155	81.1454	28.7397	44.405	9.15527	0.354176	0.206177	0.00520182	0.280176
chr2	77281163	77281642	.	67.8436	35.7036	58.9216	28.2069	0.526263	0.47872	0.00113765	0.502491
chr2	77707569	77707801	.	16.3343	1	30.897	1	0.0612207	0.0323656	0.000114507	0.0467931
chr2	80905798	80905970	.	63.0506	1	162.305	76.7681	0.0158603	0.472987	0.0402996	0.244424
chr2	82443660	82444104	Mtmr12	73.1128	25.9595	47.8656	1	0.355061	0.0208918	0.0199132	0.187976
chr2	83361930	83362660	Adamts12	117.961	95.8803	67.5107	45.6305	0.812813	0.675901	0.0324062	0.744357
chr2	84212345	84212996	Rad1	126.69	64.8365	64.9273	41.0372	0.511774	0.632049	0.00958439	0.571911
chr2	84212345	84212996	Brix1	126.69	64.8365	64.9273	41.0372	0.511774	0.632049	0.00958439	0.571911
chr2	85364239	85364560	.	34.2483	26.8926	87.4313	61.8977	0.785224	0.707959	0.0112307	0.746591
chr2	88196522	88196830	.	35.6516	18.9903	68.5595	43.3121	0.532663	0.631744	0.00688525	0.582203
chr2	98503125	98503434	2020-03-11	81.5921	36.8641	90.7879	22.0876	0.45181	0.243288	0.0122988	0.347549
chr2	98859951	98860475	Fbxl7	123.206	27.4361	40.7106	13.4352	0.222684	0.330018	0.0027275	0.276351
chr2	99110397	99111613	Fbxl7	132.653	73.908	92.2646	33.1516	0.557152	0.35931	0.0158794	0.458231
chr2	100091076	100091465	.	83.3087	36.6106	72.3225	51.2524	0.439457	0.708665	0.0435137	0.574061
chr2	100256132	100256437	.	70.9849	10.0836	23.7413	1	0.142053	0.0421206	0.00150753	0.0920868
chr2	100434484	100435430	.	91.2554	53.7157	37.6602	7.88801	0.588631	0.209452	0.0433844	0.399042
chr2	100436090	100436822	.	132.222	103.191	57.8534	36.6069	0.780437	0.632753	0.0289469	0.706595
chr2	100729451	100729699	.	44.0351	1	168.809	27.2744	0.0227092	0.16157	0.00289894	0.0921394
chr2	101204258	101204521	.	14.5269	1	159.238	25.7759	0.068838	0.16187	0.0013767	0.115354
chr2	103385802	103386132	Ctnnd2	65.683	17.7909	43.037	1	0.270861	0.0232358	0.0102136	0.147048
chr2	104227143	104227535	2020-03-06	28.2263	15.1352	71.7766	17.6226	0.536211	0.24552	0.0262459	0.390865
chr2	104281429	104282272	2020-03-06	110.723	83.1621	66.8231	39.648	0.75108	0.593328	0.0266563	0.672204
chr2	105328462	105329205	Sema5a	87.186	68.1186	94.3528	62.3895	0.781302	0.661237	0.0216954	0.721269
chr2	106621187	106621860	.	80.292	38.0498	62.8375	20.3642	0.473893	0.324077	0.00759066	0.398985
chr2	106640320	106640663	Zfp458	73.6034	33.3091	81.8876	19.9973	0.452548	0.244204	0.0123086	0.348376
chr2	106665273	106665916	Zfp455	83.9914	39.7785	98.084	61.803	0.473601	0.630103	0.0145808	0.551852
chr2	108136263	108137019	.	132.762	74.2938	129.447	44.0956	0.559602	0.340647	0.0187138	0.450125
chr2	108973698	108974426	Ralyl	64.528	46.6677	58.1658	45.7532	0.723216	0.786599	0.00815594	0.754908
chr2	109155116	109155497	.	10.3374	1	19.205	1	0.0967357	0.0520697	0.000290831	0.0744027
chr2	111427228	111427523	.	13.0595	1	165.586	67.265	0.0765723	0.406225	0.0220545	0.241399
chr2	111514982	111515202	.	17.1708	1	190.167	30.6184	0.0582385	0.161008	0.00165704	0.109624
chr2	113982033	113982557	.	102.839	69.7339	53.9474	38.3057	0.67809	0.710056	0.00135918	0.694073
chr2	116748281	116748611	.	33.3415	9.39547	148.13	79.9825	0.281795	0.53995	0.0224015	0.410872
chr2	117049525	117050271	.	86.8394	41.852	66.0842	35.9387	0.481947	0.543832	0.00200543	0.512889
chr2	117360059	117360546	.	95.9658	29.4446	29.4851	14.38	0.306824	0.487705	0.010891	0.397264
chr2	124550824	124551740	Hps3	82.5599	61.4914	69.1496	57.9088	0.744809	0.837443	0.0229091	0.791126
chr2	124852633	124852947	.	12.3298	1	133.537	21.7518	0.0811041	0.162889	0.00108108	0.121997
chr2	125578841	125579140	.	12.8982	1	140.186	1	0.0775301	0.00713337	0.000674071	0.0423317
chr2	125833028	125833372	.	63.0506	25.1614	61.4893	19.942	0.399067	0.324317	0.00170546	0.361692
chr2	127799150	127799383	.	16.2685	1	60.5374	1	0.0614684	0.0165187	0.000273246	0.0389935
chr2	131465291	131465841	Nlgn1	136.834	61.4474	76.6667	36.5421	0.449064	0.476637	0.000329038	0.46285
chr2	132312518	132313267	.	119.744	71.2798	112.126	53.1981	0.595269	0.474449	0.00822615	0.534859
chr2	132589539	132590107	Nceh1	82.4232	64.4095	49.8459	35.4158	0.781448	0.710506	0.00947302	0.745977
chr2	133286861	133287410	.	72.2809	61.5575	64.1704	48.4758	0.851642	0.755423	0.0275285	0.803533
chr2	134643353	134643682	.	11.8133	1	127.494	20.8056	0.0846505	0.163189	0.00100156	0.12392
chr2	135697428	135698259	Prkci	142.275	94.3504	67.7736	48.0474	0.663154	0.708939	0.0026374	0.686046
chr2	138389521	138389907	Zmat3	130.031	79.9522	72.8768	51.6429	0.614871	0.708634	0.00933686	0.661752
chr2	138563984	138564352	.	97.673	61.2284	95.2406	71.8267	0.626871	0.75416	0.0198921	0.690516
chr2	139185989	139186293	.	71.2151	37.454	69.4485	43.8688	0.525928	0.631674	0.00769745	0.578801
chr2	140573034	140573357	.	111.141	43.8871	22.474	1	0.394876	0.0444958	0.0234445	0.219686
chr2	140574578	140575065	.	125.186	80.6449	43.7276	27.76	0.6442	0.634839	8.42674e-05	0.63952
chr2	141370675	141371668	.	137.141	98.6512	98.7901	46.9339	0.719344	0.475088	0.0404662	0.597216
chr2	141975024	141975889	.	144.948	90.6811	81.1863	46.1981	0.625612	0.569038	0.00244924	0.597325
chr2	142275369	142275835	Mccc1	62.0741	1	30.7687	1	0.0161098	0.0325005	3.52724e-05	0.0243052
chr2	142510075	142510393	Arse	79.3112	35.8491	66.435	1	0.452006	0.0150523	0.0362608	0.233529
chr2	142897052	142897966	Ccna2	180.046	122.247	99.6537	50.9042	0.678979	0.510811	0.0202418	0.594895
chr2	144625358	144626067	.	86.3013	47.8915	40.1318	19.381	0.554933	0.482933	0.00277674	0.518933
chr2	145153821	145154327	.	85.3692	50.2778	55.8309	26.7552	0.588945	0.479218	0.00679203	0.534081
chr2	145348606	145349427	.	96.3307	68.491	77.0353	40.6837	0.710999	0.528117	0.026601	0.619558
chr2	145855735	145856228	.	73.1616	29.0984	71.346	27.4343	0.397728	0.384525	5.87661e-05	0.391127
chr2	147063788	147064306	.	117.754	22.3939	67.9509	13.5793	0.190175	0.199839	1.80166e-05	0.195007
chr2	147373487	147374523	Abhd18	117.754	81.227	61.2558	51.3171	0.689802	0.83775	0.0428267	0.763776
chr2	147373487	147374523	Mfsd8	117.754	81.227	61.2558	51.3171	0.689802	0.83775	0.0428267	0.763776
chr2	147713707	147714750	.	110.149	70.0634	80.8019	32.2371	0.63608	0.398965	0.0277053	0.517522
chr2	148005105	148005632	.	102.259	53.5713	66.8075	13.3644	0.523878	0.200044	0.0293899	0.361961
chr2	158315276	158315910	Pcdh18	68.3356	27.2193	66.6414	1	0.398318	0.0150057	0.0268518	0.206662
chr2	158431906	158432374	.	84.618	42.4392	60.283	28.8464	0.501538	0.478516	0.000254547	0.490027
chr2	159504655	159505010	.	81.1705	40.0212	59.615	37.7102	0.493051	0.632562	0.0122622	0.562806
chr2	160016375	160017106	Rab33b	103.201	80.5904	86.3967	63.3973	0.780908	0.733793	0.00464712	0.75735
chr2	160599681	160600007	Maml3	66.4767	34.9939	128.658	20.9879	0.526409	0.163129	0.0344952	0.344769
chr2	162531795	162532073	Frem2	26.594	1	175.65	1	0.0376025	0.00569313	0.000132917	0.0216478
chr2	163328632	163329293	.	87.1136	59.6794	53.4668	40.4315	0.685076	0.756199	0.00791024	0.720637
chr2	163468926	163469172	.	15.4617	1	29.1956	1	0.0646761	0.0342518	0.000128012	0.049464
chr2	167457706	167458046	.	84.7075	41.7427	21.4003	1	0.492787	0.0467283	0.0409869	0.269758
chr2	168024373	168025488	.	99.9099	70.5732	32.1036	18.532	0.706368	0.577255	0.0154908	0.641812
chr2	170147897	170148438	.	79.9109	52.2108	39.4627	25.0889	0.653363	0.635763	0.000306197	0.644563
chr2	170518920	170519813	.	88.6444	72.3568	78.672	52.0777	0.816259	0.66196	0.0387139	0.739109
chr2	170985051	170985355	.	71.2151	10.1135	46.6323	22.4344	0.142013	0.481091	0.0278164	0.311552
chr2	171803755	171804058	.	24.4823	1	161.24	1	0.0408459	0.00620193	0.000157266	0.0235239
chr2	171940905	171941154	.	43.8623	12.1265	112.423	53.3378	0.276468	0.474437	0.0121052	0.375453
chr2	171941376	171941685	.	81.5921	9.96604	45.8939	22.0876	0.122145	0.481274	0.0301075	0.301709
chr2	172054540	172054827	.	87.7699	10.6533	25.1676	1	0.121378	0.0397336	0.000982719	0.0805557
chr2	172458127	172458644	.	42.287	11.7176	81.4965	51.4144	0.277097	0.630879	0.0454379	0.453988
chr2	172926036	172926496	.	93.8061	55.2055	106.55	29.3307	0.588507	0.275278	0.0341518	0.431892
chr2	172964492	172964765	.	79.1883	21.2967	26.407	1	0.268938	0.0378687	0.00905965	0.153403
chr2	173117226	173117713	.	81.3557	63.5781	57.9701	41.14	0.781483	0.709676	0.00966951	0.74558
chr2	173856117	173856422	.	12.6642	1	182.931	65.0924	0.078963	0.355831	0.0149469	0.217397
chr2	173892096	173893025	RGD1565059	119.713	39.7692	75.6621	50.0984	0.332204	0.662133	0.0464396	0.497168
chr2	174295314	174295562	.	15.345	1	224.746	1	0.0651677	0.00444948	0.000493943	0.0348086
chr2	175426396	175426688	.	25.3669	10.488	214.784	134.892	0.413453	0.628033	0.0233192	0.520743
chr2	175602879	175603158	.	26.5023	1	25.8606	1	0.0377326	0.0386688	1.18441e-07	0.0382007
chr2	175823113	175824057	.	155.513	112.525	177.342	118.344	0.72357	0.667323	0.00420993	0.695447
chr2	176143916	176144410	LOC302022	29.8062	23.4332	225.651	132.904	0.786187	0.588979	0.0434172	0.687583
chr2	176294867	176295275	.	53.3172	1	188.003	80.8537	0.0187557	0.430066	0.0318343	0.224411
chr2	176374925	176375282	.	60.791	47.5631	234.147	201.775	0.782403	0.861746	0.0231447	0.822075
chr2	176738573	176738927	.	81.397	40.1314	20.5935	1	0.493033	0.0485589	0.0408331	0.270796
chr2	177316453	177316644	Veph1	38.252	15.5053	146.259	69.231	0.405345	0.473346	0.00182875	0.439345
chr2	179592920	179593089	.	22.0507	1	288.295	116.67	0.0453501	0.404689	0.0248851	0.22502
chr2	180953696	180953991	.	37.1786	29.1746	118.561	89.3533	0.784715	0.753647	0.00224925	0.769181
chr2	184399249	184399496	.	29.8062	1	169.489	53.7616	0.0335501	0.317199	0.0141642	0.175375
chr2	184492721	184493185	.	70.0045	36.8255	135.537	99.3026	0.526045	0.732662	0.0348338	0.629353
chr2	192057262	192057859	Schip1	144.018	61.3293	35.8548	22.8293	0.425845	0.636716	0.0235284	0.531281
chr2	193690049	193690316	Golim4	94.2695	1	52.9559	1	0.0106079	0.0188836	8.81897e-06	0.0147458
chr2	193748520	193749958	Golim4	181.6	124.305	102.292	68.97	0.684499	0.674244	0.000127815	0.679372
chr2	194239201	194239491	Fstl5	160.477	58.3208	96.6705	1	0.363421	0.0103444	0.0220235	0.186883
chr2	195978877	195979169	.	13.1834	1	96.0152	1	0.0758527	0.010415	0.000583583	0.0431339
chr2	197392432	197393106	.	138.236	95.5425	73.0368	49.3387	0.691157	0.675533	0.000304058	0.683345
chr2	199091733	199092136	Gria2	71.6217	42.2482	35.4224	17.1689	0.58988	0.48469	0.00633747	0.537285
chr2	199180701	199181294	Glrb	72.9912	47.7202	71.1799	44.9532	0.653779	0.631543	0.000483315	0.642661
chr2	199540414	199540860	.	128.626	44.4833	94.3109	44.83	0.345835	0.475343	0.00592771	0.410589
chr2	199985582	199985931	.	62.1616	32.7536	20.8742	1	0.526911	0.0479059	0.048417	0.287409
chr2	200057203	200057825	.	69.6347	49.9961	45.6052	21.952	0.717976	0.481347	0.0386722	0.599662
chr2	200433531	200434044	Gucy1b3	111.957	98.2107	68.6034	51.8075	0.877216	0.755173	0.0474018	0.816195
chr2	202896023	202896523	Fhdc1	93.4967	34.2461	111.978	40.0964	0.366281	0.358074	2.06926e-05	0.362178
chr2	204758441	204758943	.	100.215	56.1893	70.0848	26.9604	0.560688	0.384683	0.0133698	0.472685
chr2	205546813	205547402	Dclk2	91.6002	43.3337	24.5522	1	0.473074	0.0407296	0.0376023	0.256902
chr2	206678549	206679373	Hdgf	104.618	78.3321	51.5057	32.6314	0.74874	0.633549	0.0165302	0.691145
chr2	206736990	206737415	.	93.0782	40.113	66.281	16.3319	0.43096	0.246404	0.00945987	0.338682
chr2	206850334	206850549	Iqgap3	100.281	39.6582	97.783	61.6145	0.395471	0.630115	0.026693	0.512793
chr2	207174043	207174568	Slc25a44	82.3158	27.3858	40.6349	13.4115	0.332691	0.33005	1.95135e-06	0.331371
chr2	207174043	207174568	Pmf1	82.3158	27.3858	40.6349	13.4115	0.332691	0.33005	1.95135e-06	0.331371
chr2	207252122	207252607	Lmna	74.3519	46.6991	58.205	14.4352	0.628082	0.248006	0.0489306	0.438044
chr2	207289523	207289860	.	64.3395	17.4422	62.7458	39.671	0.271096	0.632249	0.0467463	0.451672
chr2	207317158	207317697	Lamtor2	73.6034	52.4008	65.3424	49.3567	0.711935	0.755354	0.00328886	0.733645
chr2	207651881	207652457	Dap3	68.9396	49.099	37.1256	23.6252	0.712203	0.636359	0.00664274	0.674281
chr2	207955571	207956248	Mir92b	127.118	41.9233	82.9629	39.4996	0.329799	0.476112	0.00734194	0.402955
chr2	209024055	209024828	Jtb	97.648	72.6819	27.9189	17.8591	0.744325	0.639679	0.013834	0.692002
chr2	209048401	209049256	Crtc2	138.31	104.691	74.0117	54.3479	0.756935	0.734314	0.0009856	0.745625
chr2	210450375	210450743	.	68.6711	23.5856	170.633	71.8267	0.343458	0.420942	0.00195475	0.3822
chr2	215826859	215827545	Lysmd1	135.835	106.005	71.7766	48.4931	0.780393	0.675612	0.0175777	0.728002
chr2	216608185	216608560	.	29.4605	23.164	93.4815	70.5046	0.786274	0.75421	0.00241684	0.770242
chr2	216691455	216691730	.	39.8098	31.2237	278.444	166.863	0.784321	0.59927	0.0397617	0.691796
chr2	216904370	216904642	.	14.0793	1	52.0008	24.9561	0.0710263	0.479917	0.0356112	0.275472
chr2	217207349	217207737	.	129.366	43.8429	54.6297	1	0.338906	0.0183051	0.0180199	0.178606
chr2	217367945	217368402	.	78.8461	49.499	46.5325	29.5167	0.627793	0.634324	3.91736e-05	0.631058
chr2	217609841	217610121	Plekho1	89.9392	30.684	75.3155	47.5433	0.341164	0.631255	0.03564	0.486209
chr2	217867456	217868426	.	140.369	86.6857	72.5063	27.8703	0.617558	0.384385	0.0252419	0.500971
chr2	218309925	218310835	Pias3	106.554	83.2018	84.8431	65.4445	0.78084	0.77136	0.000223976	0.7761
chr2	218523490	218524333	Gpr89b	68.522	53.5837	58.5952	39.648	0.781993	0.676643	0.0179229	0.729318
chr2	221921601	221922311	Gdap2	136.288	86.8466	118.23	37.7102	0.63723	0.318956	0.0408679	0.478093
chr2	221921601	221922311	Wdr3	136.288	86.8466	118.23	37.7102	0.63723	0.318956	0.0408679	0.478093
chr2	222998601	222999078	.	68.1239	35.8491	88.2467	28.321	0.526234	0.32093	0.0151408	0.423582
chr2	223211541	223211825	Cd2	101.213	20.5106	25.4229	1	0.202648	0.0393346	0.00425978	0.120991
chr2	224590758	224591220	Tspan2	78.0036	18.9903	31.0265	15.104	0.243454	0.486811	0.0174129	0.365133
chr2	224946473	224947558	.	112.481	77.6038	64.9273	31.0279	0.689926	0.477887	0.029607	0.583907
chr2	226690719	226691373	Rhoc	82.5956	39.1262	96.4511	50.817	0.473708	0.526868	0.00140861	0.500288
chr2	229503076	229503421	Lamtor5	73.1825	41.1522	61.314	38.7743	0.562324	0.632388	0.00374255	0.597356
chr2	229940974	229941386	.	113.253	81.6943	102.011	64.2627	0.721342	0.629957	0.00963676	0.675649
chr2	230403749	230404112	Gnai3	89.2041	39.1612	58.3232	36.9012	0.439007	0.632701	0.0204429	0.535854
chr2	230677625	230678208	.	74.2261	43.7694	48.5891	12.1768	0.589677	0.250607	0.0379401	0.420142
chr2	231188697	231189759	Prpf38b	94.7965	66.219	79.3741	37.8139	0.698539	0.476401	0.0327265	0.58747
chr2	231302652	231303116	Fam102b	77.6717	42.7964	60.7941	29.0865	0.550991	0.478442	0.00277049	0.514717
chr2	232647165	232647519	Prmt6	71.3474	24.4789	98.9677	56.2208	0.343094	0.568073	0.0200701	0.455583
chr2	234602590	234603444	Rnpc3	105.144	85.3479	65.9753	54.4103	0.811722	0.824708	0.000636584	0.818215
chr2	237082070	237082835	.	117.26	26.351	28.2004	1	0.224722	0.0354604	0.00581384	0.130091
chr2	237375534	237376274	Agl	101.958	64.6467	66.6119	27.4165	0.634053	0.411585	0.0251379	0.522819
chr2	237536295	237536749	Hiatl3	63.6884	25.4097	31.5556	15.3526	0.39897	0.486525	0.00305751	0.442747
chr2	237536295	237536749	Mfsd14a	63.6884	25.4097	31.5556	15.3526	0.39897	0.486525	0.00305751	0.442747
chr2	237945597	237945875	.	13.797	1	25.95	1	0.0724795	0.0385356	0.000161372	0.0555075
chr2	238645699	238646288	.	133.88	71.5562	48.1043	34.1888	0.534479	0.710721	0.0252157	0.6226
chr2	238837061	238837407	.	72.9739	33.029	61.1397	1	0.452613	0.016356	0.0362383	0.234485
chr2	239342054	239343133	.	126.29	67.7592	78.1393	43.2729	0.536538	0.553791	0.000179767	0.545164
chr2	240407834	240408450	Dpyd	64.528	45.9757	79.8194	53.8901	0.712493	0.67515	0.00184913	0.693821
chr2	240663349	240664282	Dpyd	123.017	78.2059	82.7762	21.952	0.635731	0.265196	0.048673	0.450464
chr2	240777404	240777783	.	76.0938	30.2402	55.9033	1	0.397407	0.017888	0.0264246	0.207647
chr2	241581851	241582132	.	89.6227	10.8594	25.6837	1	0.121169	0.0389352	0.000995818	0.0800519
chr2	242597063	242597535	.	114.058	77.3063	74.4758	56.2208	0.677779	0.754888	0.00898808	0.716333
chr2	242883314	242883838	.	96.0495	59.1595	93.658	25.8705	0.615927	0.276223	0.0412744	0.446075
chr2	242913076	242913338	Alg14	96.0495	22.1489	53.9474	25.8705	0.230599	0.479549	0.0176458	0.355074
chr2	243319784	243320277	.	73.1616	1	43.2076	1	0.0136684	0.0231441	1.16481e-05	0.0184062
chr2	244820326	244820516	.	38.4481	15.5816	293.047	138.18	0.405264	0.471529	0.00173128	0.438397
chr2	247016162	247016766	Prss12	95.2402	56.0431	46.9345	11.7882	0.58844	0.251162	0.0375449	0.419801
chr2	247379317	247379763	.	80.7661	38.2714	32.1036	1	0.473855	0.0311491	0.0388089	0.252502
chr2	249515502	249515995	.	73.1616	40.3378	57.2768	14.2172	0.551352	0.248219	0.0291254	0.399785
chr2	249810677	249811199	Arsj	62.3374	38.1524	27.5751	13.4829	0.612031	0.48895	0.009116	0.55049
chr2	251556547	251557363	.	88.1953	62.1141	52.0008	40.9268	0.704279	0.787042	0.0127325	0.745661
chr2	253291832	253292586	.	48.1826	19.3721	157.384	104.704	0.402055	0.665274	0.035621	0.533665
chr2	253519519	253520206	Elovl6	83.8545	57.4586	61.5774	38.9392	0.685218	0.632362	0.00297279	0.65879
chr2	255641544	255641818	.	78.9029	21.2227	26.3143	1	0.268972	0.0380022	0.00905379	0.153487
chr2	258915569	258916056	.	81.3557	29.4446	43.7276	1	0.361924	0.0228689	0.0206751	0.192397
chr2	259865532	259866200	Bank1	96.8626	25.8848	84.0672	10.7546	0.267232	0.127928	0.00372526	0.19758
chr2	261965372	261965649	Trmt10a	129.432	11.0018	51.0802	1	0.0850008	0.019577	0.000594639	0.0522889
chr2	262262306	262263281	Adh5	114.112	86.2463	79.2536	41.0988	0.755802	0.518574	0.0461601	0.637188
chr2	262622453	262622752	Tspan5	84.2875	47.3295	116.988	22.7928	0.561525	0.19483	0.0385142	0.378177
chr2	262932448	262932960	.	77.4321	44.2891	41.6413	26.4534	0.571974	0.635268	0.00315704	0.603621
chr2	263049821	263050382	Stpg2	108.805	65.2007	75.183	24.2302	0.599243	0.322282	0.0300346	0.460763
chr2	263387727	263388014	Stpg2	38.1871	20.3067	170.173	69.1121	0.531767	0.406127	0.00685313	0.468947
chr2	264996604	264997046	.	145.878	38.6087	95.1554	15.7422	0.264664	0.165437	0.00198559	0.21505
chr2	265572646	265572836	.	94.6202	15.5816	220.035	1	0.164675	0.00454473	0.00378179	0.08461
chr2	265573162	265573474	Unc5c	103.622	45.3991	45.4623	21.8848	0.438122	0.481384	0.000799647	0.459753
chr2	266517853	266518888	Pdlim5	110.992	92.0118	27.8062	19.8871	0.828992	0.715204	0.0285203	0.772098
chr2	268600095	268600952	.	104.78	52.7247	33.3739	8.60334	0.503196	0.257786	0.0185318	0.380491
chr2	269114623	269115217	Hs2st1	90.8375	47.6415	47.7078	11.9698	0.524469	0.250898	0.0232268	0.387684
chr2	270386085	270386720	Syde2	85.037	53.356	55.6151	42.046	0.627444	0.756019	0.0204222	0.691732
chr2	270676993	270677588	Lpar3	78.7283	38.2505	47.6293	1	0.485854	0.0209955	0.0423903	0.253425
chr2	270715779	270716298	.	83.2559	43.7053	54.4575	26.1101	0.524951	0.479457	0.00104078	0.502204
chr2	270886492	270887096	Gng5	177.7	92.7386	104.353	33.3645	0.521882	0.319729	0.0145652	0.420805
chr2	270886492	270887096	Spata1	177.7	92.7386	104.353	33.3645	0.521882	0.319729	0.0145652	0.420805
chr2	271259144	271259722	.	81.0145	58.5191	97.0015	46.0938	0.722329	0.475187	0.0415918	0.598758
chr2	273112868	273113179	.	69.6347	18.8168	45.6052	21.952	0.270221	0.481347	0.0137141	0.375784
chr2	276080819	276081120	Dnajb4	83.7341	19.4087	47.0871	22.648	0.231789	0.480982	0.0177466	0.356385
chr2	278527599	278528460	St6galnac3	104.298	68.5733	73.5029	46.4081	0.657478	0.631377	0.000672153	0.644428
chr2	278780231	278780785	.	110.167	86.0155	113.681	95.0947	0.780772	0.836508	0.0102785	0.80864
chr2	279197959	279198278	.	67.9135	18.3699	44.4866	21.4265	0.27049	0.48164	0.0137288	0.376065
chr2	283373636	283374187	Depdc1	117.218	46.2533	76.5293	48.3035	0.394591	0.631176	0.0271104	0.512884
chr3	1508479	1508818	.	63.9658	9.17258	62.3815	1	0.143398	0.0160304	0.00237727	0.0797143
chr3	2162937	2163797	Mrpl41	133.375	110.532	57.4567	38.8841	0.828731	0.676754	0.0414381	0.752742
chr3	2382574	2382849	.	78.6196	21.1491	76.6667	48.3895	0.269006	0.631168	0.0467383	0.450087
chr3	2471483	2472106	Ssna1	69.5246	54.3645	56.667	42.8367	0.781946	0.755936	0.00157648	0.768941
chr3	2471483	2472106	Anapc2	69.5246	54.3645	56.667	42.8367	0.781946	0.755936	0.00157648	0.768941
chr3	2661676	2662289	Paxx	134.481	104.95	68.8902	43.5191	0.780409	0.631718	0.029212	0.706064
chr3	8904770	8905765	Nacc2	122.565	67.8263	49.7968	33.744	0.55339	0.677635	0.0125629	0.615512
chr3	10692767	10693181	.	9.59316	7.69204	84.7695	63.9571	0.801826	0.754483	0.00559736	0.778154
chr3	10813817	10814189	Surf6	96.6335	30.7904	150.164	18.5163	0.31863	0.123307	0.0076774	0.220969
chr3	11731402	11732021	.	81.4619	50.2335	57.0267	32.5803	0.61665	0.571315	0.0015512	0.593983
chr3	13966238	13966546	Wdr34	70.3032	27.9854	46.0397	22.156	0.398068	0.481238	0.00273125	0.439653
chr3	16467033	16467304	Plpp7	79.7653	31.6698	26.5945	1	0.397037	0.0376017	0.0244451	0.217319
chr3	16927534	16928061	.	88.7578	64.0855	40.4845	25.7289	0.722027	0.635524	0.00882536	0.678775
chr3	17132334	17132878	Tor2a	105.634	72.2998	90.2514	60.8902	0.684434	0.674673	0.000115941	0.679554
chr3	17366137	17366731	Slc2a8	96.8267	33.6491	82.7387	33.9094	0.347518	0.409837	0.0012528	0.378678
chr3	18274093	18274579	Mvb12b	74.201	35.2038	43.8155	1	0.474438	0.022823	0.0398363	0.248631
chr3	18468667	18468975	.	93.4043	27.9854	91.0794	1	0.299616	0.0109794	0.0139856	0.155298
chr3	18808863	18809205	Mapkap1	115.425	41.5045	61.8431	39.1056	0.359581	0.632336	0.033019	0.495958
chr3	19617629	19618502	.	111.028	93.0328	48.6709	38.3199	0.837923	0.787328	0.00887227	0.812626
chr3	25910445	25910745	.	12.8586	1	93.4815	44.4404	0.0777692	0.475392	0.0339612	0.276581
chr3	31157192	31157767	Lrp1b	99.9932	39.5462	97.5024	46.3291	0.395489	0.475159	0.00246986	0.435324
chr3	32141454	32141879	Lrp1b	84.7075	46.6319	33.6405	16.3319	0.550505	0.485483	0.00225928	0.517994
chr3	36156802	36157119	.	12.2226	1	154.163	42.1108	0.0818156	0.273157	0.00663033	0.177486
chr3	36185817	36186168	.	61.8131	40.4659	99.805	38.1285	0.654649	0.38203	0.035797	0.51834
chr3	37286819	37287670	.	134.775	36.8115	58.0538	23.9708	0.273134	0.412907	0.00556365	0.34302
chr3	37342556	37342870	.	12.3298	1	155.627	1	0.0811041	0.00642563	0.000760641	0.0437649
chr3	37711171	37711434	.	95.6881	22.0685	80.1191	1	0.230629	0.0124814	0.00753493	0.121555
chr3	38271709	38272096	.	102.119	43.9536	126.459	51.5121	0.430413	0.407341	0.000196924	0.418877
chr3	39984137	39984739	.	66.0054	47.0217	58.6089	44.2961	0.712392	0.755791	0.00329682	0.734091
chr3	41595674	41596404	.	103.341	54.133	67.5107	9.92611	0.523829	0.14703	0.0359084	0.33543
chr3	41754597	41755057	.	78.3384	61.2284	61.314	43.496	0.781588	0.709398	0.00976338	0.745493
chr3	41774513	41774810	Rnd3	96.8267	56.9698	47.7078	22.9396	0.588369	0.480835	0.00654273	0.534602
chr3	43499461	43499823	.	79.6203	8.65333	77.6421	37.0003	0.108683	0.47655	0.0307223	0.292616
chr3	47052591	47053017	.	59.4577	7.50353	33.5639	1	0.1262	0.0297939	0.00136105	0.0779967
chr3	48190566	48191638	.	110.515	57.8574	52.762	25.3137	0.523527	0.47977	0.000960884	0.501649
chr3	48199915	48200752	.	86.0076	60.5808	34.1475	24.355	0.704365	0.713231	0.000115824	0.708798
chr3	51565161	51565576	.	52.4347	41.0555	84.5676	48.104	0.782983	0.568823	0.0470096	0.675903
chr3	54356107	54356573	Tbr1	77.3426	12.8906	60.5374	1	0.166668	0.0165187	0.00338047	0.0915936
chr3	55893420	55893726	.	128.886	55.3236	46.3341	22.2943	0.429243	0.481165	0.0011315	0.455204
chr3	56841120	56841668	.	78.9029	31.334	51.6286	24.7812	0.397121	0.479991	0.00270123	0.438556
chr3	58940055	58940621	Ttc21b	107.853	74.4233	74.5277	35.5374	0.690046	0.476835	0.0298451	0.58344
chr3	60315830	60316410	.	93.006	53.5441	48.8353	34.7038	0.575705	0.710629	0.0169669	0.643167
chr3	60720222	60720987	.	107.96	58.9452	28.2004	18.0354	0.545994	0.639545	0.006469	0.592769
chr3	61244167	61244433	Stk39	94.6202	42.6617	79.2268	1	0.450874	0.012622	0.0363026	0.231748
chr3	62726921	62727726	Ssb	84.9674	42.2995	69.9303	9.09448	0.497832	0.130051	0.0324631	0.313941
chr3	64313963	64314509	Dync1i2	79.1883	41.5935	51.814	24.8683	0.525248	0.479954	0.00103331	0.502601
chr3	64572257	64572757	Metap1d	79.2665	56.4101	42.6167	27.0642	0.711652	0.635062	0.00673375	0.673357
[truncated: 1,900 more rows]

## Sheet: ATAC-seq up and RNA-seq up
Upregulated genes in Ctcf cKO sciatic nerves accompanied with increased chromatin accessibility upon Ctcf siRNA knockdown
chr	start	end	gene	ATAC-seq_control-1	ATAC-seq_siCtcf-1	ATAC-seq_control-2	ATAC-seq_siCtcf-2	Fold change-1	Fold change-2	P value	Ave fold change
chr1	17378876	17379310	Mtfr2	41.9858	64.8365	16.9818	31.0279	1.54425	1.82713	0.0200059	1.68569
chr1	31347717	31348083	Cenpw	78.761	114.545	76.8045	107.821	1.45434	1.40383	0.001723	1.42909
chr1	41876093	41877421	Mthfd1l	38.5045	55.2418	27.1149	35.3467	1.43469	1.30359	0.015057	1.36914
chr1	53722969	53723313	Pde10a	52.7088	73.4841	61.4893	76.7681	1.39415	1.24848	0.0238681	1.32132
chr1	58188642	58188910	Phf10	14.2745	63.0262	26.881	73.941	4.4153	2.75068	0.0450149	3.58299
chr1	105739967	105740210	Nav2	1	69.4075	1	108.26	69.4075	108.26	0.0227986	88.8339
chr1	128118523	128118999	Chsy1	53.3172	88.3058	30.1433	69.446	1.65624	2.30386	0.0470117	1.98005
chr1	147738982	147739347	Zfand6	30.2403	69.3138	39.0061	72.4089	2.2921	1.85635	0.0193806	2.07423
chr1	158385613	158386143	Rab38	21.1372	48.0463	40.261	74.7667	2.27307	1.85705	0.0180457	2.06506
chr1	225743962	225744332	Lrp5	49.0752	60.9028	38.4925	53.8329	1.24101	1.39853	0.0278248	1.31977
chr1	259811949	259812698	Fas	53.2473	74.9788	38.042	61.8977	1.40812	1.62709	0.0209727	1.51761
chr1	264225072	264226227	Cep55	124.206	173.707	85.0741	108.191	1.39854	1.27172	0.0169925	1.33513
chr1	274492815	274493231	Sh3pxd2a	43.7592	80.9184	17.6733	47.9908	1.84917	2.71543	0.0488319	2.2823
chr10	14911327	14912271	Chtf18	65.0664	121.329	52.433	97.6365	1.8647	1.86212	1.1172e-06	1.86341
chr10	30862566	30863370	Lsm11	71.7973	90.5935	44.135	65.8364	1.26179	1.4917	0.0409175	1.37675
chr10	59627345	59627943	Aspa	36.6946	56.5954	24.1977	33.6893	1.54233	1.39225	0.0124161	1.46729
chr10	103834099	103835290	Smim5	45.8056	61.4812	41.7664	50.2397	1.34222	1.20287	0.0297849	1.27255
chr11	23956359	23956804	Ncam2	16.9891	63.2585	16.5868	44.9285	3.72349	2.70869	0.0243152	3.21609
chr11	37500401	37500905	Cbr3	15.1173	50.4733	14.7621	39.7861	3.33877	2.69514	0.0122624	3.01696
chr12	18661214	18661479	Mad1l1	1	63.7284	1	50.1778	63.7284	50.1778	0.00717388	56.9531
chr12	21655814	21656323	Gpc2	91.8612	169.734	69.1347	103.413	1.84772	1.49583	0.0311308	1.67177
chr12	25474144	25474643	Sh2b2	22.3882	56.5211	14.9	27.1165	2.5246	1.81989	0.0398481	2.17225
chr13	84855971	84856514	Dnm3	59.9652	72.4311	26.5474	37.0003	1.20789	1.39375	0.0418191	1.30082
chr13	85271973	85272378	Dnm3	36.1365	76.2483	69.5048	145.801	2.11001	2.09772	1.55049e-05	2.10386
chr13	87441317	87441564	Slc19a2	1	79.5163	1	53.7616	79.5163	53.7616	0.0182	66.639
chr13	95213949	95214562	Igsf8	47.4283	68.7938	46.2601	64.7787	1.45048	1.40031	0.00172928	1.4254
chr14	32901217	32901940	Noa1	89.5701	104.463	48.9676	64.0877	1.16627	1.30878	0.0397104	1.23752
chr14	32901217	32901940	Polr2b	89.5701	104.463	48.9676	64.0877	1.16627	1.30878	0.0397104	1.23752
chr15	42208803	42209165	Fgf9	30.4826	62.2266	39.3211	73.0007	2.04138	1.85653	0.00467681	1.94896
chr15	49197244	49197791	Rnaseh2b	20.5113	71.9087	26.3606	60.5618	3.5058	2.29744	0.0439238	2.90162
chr16	40906044	40906506	Neil3	62.6029	96.9482	31.0265	43.3121	1.54862	1.39597	0.0125677	1.4723
chr16	68592365	68593018	Eif4ebp1	60.9284	94.3401	32.8657	60.8719	1.54838	1.85214	0.0219816	1.70026
chr17	11939437	11940095	Mxd3	65.8796	93.6309	32.6236	50.5141	1.42124	1.54839	0.00838224	1.48482
chr17	45629076	45629340	Hist1h2an	14.4756	63.966	27.2731	124.41	4.41888	4.56164	0.000208996	4.49026
chr17	46371524	46372026	Amph	22.2604	83.784	42.4509	130.802	3.76382	3.08126	0.00963736	3.42254
chr18	6022645	6023113	Ss18	16.2033	60.1988	15.8208	56.6928	3.71523	3.58345	0.000308979	3.64934
chr18	59637669	59638053	Nedd4l	38.058	80.3634	19.0628	51.9067	2.1116	2.72293	0.0217507	2.41727
chr18	78908865	78909242	Zfp516	10.4365	74.4882	19.3982	121.988	7.13727	6.28862	0.00273567	6.71295
chr19	10008597	10009648	Cfap20	68.6987	106.443	27.3981	56.7988	1.54941	2.07309	0.0451436	1.81125
chr19	11238536	11239196	Nup93	76.4635	97.5479	32.5278	40.4913	1.27574	1.24482	0.00175506	1.26028
chr19	65485132	65485900	Banp	102.909	145.297	82.2826	119.782	1.41189	1.45574	0.0012723	1.43382
chr19	70540216	70540859	Tomm20	56.3276	69.9395	22.5742	31.4015	1.24165	1.39103	0.025739	1.31634
chr2	147289583	147290425	Plk4	72.8274	93.1308	50.426	62.9103	1.27879	1.24758	0.00174881	1.26318
chr2	162369562	162370475	Proser1	82.8279	107.208	38.9853	50.9588	1.29434	1.30713	0.000225833	1.30074
chr2	222881426	222881884	Ptgfrn	32.0705	61.4914	16.1443	29.4544	1.91738	1.82444	0.00141759	1.87091
chr2	225092183	225092613	Bcas2	50.6405	65.4304	33.261	46.4609	1.29206	1.39686	0.0111843	1.34446
chr2	230341730	230342331	Ampd2	54.2747	93.1965	58.7048	98.5783	1.71713	1.67922	0.000368042	1.69817
chr2	281954268	281954895	Negr1	23.6958	71.6987	23.1248	84.1395	3.0258	3.6385	0.00841073	3.33215
chr20	7567086	7567945	Kifc1	92.1135	123.56	41.3732	69.2707	1.34139	1.67429	0.0463632	1.50784
chr20	23937980	23938504	Arid5b	62.1032	85.5956	27.4737	38.3057	1.37828	1.39427	0.000214014	1.38627
chr3	2608214	2609169	Npdc1	94.13	122.844	44.5777	55.5848	1.30505	1.24692	0.00545457	1.27598
chr3	15001853	15002790	Ntmt1	84.5288	137.012	45.4148	63.5875	1.62089	1.40015	0.0218491	1.51052
chr3	28519065	28519925	Rpl35	54.7772	87.981	33.261	46.4609	1.60616	1.39686	0.0204461	1.50151
chr3	131379844	131380683	Pcna	102.766	136.388	67.1369	86.431	1.32717	1.28738	0.00208284	1.30728
chr4	33626212	33626431	Asns	33.4892	64.2535	32.6717	90.2611	1.91864	2.76267	0.0432176	2.34065
chr4	151671313	151671673	Lsm5	40.5285	62.5668	39.534	73.4007	1.54377	1.85665	0.0232318	1.70021
chr4	207898248	207898536	Rad18	38.058	49.099	49.1674	68.8756	1.29011	1.40084	0.0123661	1.34547
chr4	232130406	232131522	Rad51ap1	58.3801	112.714	50.7212	88.5814	1.93069	1.74644	0.00592777	1.83856
chr4	242346987	242347521	Sox5	27.6484	58.0703	26.9779	74.2141	2.10031	2.75092	0.0241626	2.42562
chr4	242603239	242603611	Sox5	29.6901	68.0284	19.6455	36.0326	2.29128	1.83414	0.0216397	2.06271
chr5	139473349	139473826	Hpdl	30.8328	76.5064	30.0822	55.642	2.48133	1.84966	0.033111	2.1655
chr5	140459580	140460126	Slc6a9	46.6098	66.9644	13.7035	24.8683	1.4367	1.81474	0.0402015	1.62572
chr5	143378748	143379455	Cited4	21.1277	51.9428	10.8106	28.6495	2.45852	2.65012	0.0018887	2.55432
chr6	22475326	22475898	Lhcgr	50.7562	63.966	25.2521	35.1751	1.26026	1.39296	0.019438	1.32661
chr6	40509849	40510295	Klhl29	56.8362	94.1784	32.1036	59.44	1.65701	1.8515	0.00810955	1.75426
chr6	40608194	40608629	Klhl29	25.5349	58.3208	16.9451	45.9383	2.28396	2.71101	0.00986602	2.49749
chr6	50732484	50733003	Fam49a	55.8373	86.4106	41.0931	63.7751	1.54754	1.55197	8.08922e-06	1.54975
chr6	136617845	136618765	Ppp4r4	78.3384	124.468	38.6963	57.6614	1.58885	1.4901	0.00413641	1.53948
chr7	12977113	12977818	Fstl3	26.231	95.3151	30.5154	74.9411	3.63368	2.45585	0.0369383	3.04477
chr7	23702556	23703219	Timp3	76.1221	105.469	32.3851	50.1407	1.38552	1.54826	0.0145292	1.46689
chr7	79704025	79704306	Zfpm2	26.3208	50.2972	25.6837	47.3776	1.91093	1.84466	0.000711025	1.8778
chr7	123131786	123132238	Polr3h	103.319	154.236	31.6908	44.2482	1.49281	1.39625	0.00579547	1.44453
chr8	21866403	21866792	Col5a3	83.3087	100.71	54.4919	68.0032	1.20887	1.24795	0.00361909	1.22841
chr8	21962066	21962436	Ppan	39.4602	90.8542	38.4925	71.4439	2.30243	1.85605	0.0201031	2.07924
chr9	9748355	9748940	Uhrf1	43.5692	100.454	12.8566	45.5542	2.30562	3.54326	0.044852	2.92444
chr9	10226689	10227340	Uxs1	82.9716	120.162	54.2727	71.0651	1.44822	1.30941	0.0159851	1.37882
chr9	100583199	100583565	Dtymk	59.3208	114.545	38.9022	72.2138	1.93095	1.85629	0.000870261	1.89362
chrX	63291601	63292101	Pola1	50.8059	89.6562	28.7444	40.0964	1.76468	1.39493	0.0441996	1.5798
chrX	76840520	76841503	Pbdc1	66.1436	85.5525	43.3364	60.6587	1.29344	1.39972	0.0113563	1.34658

## Sheet: ATAC-seq down and RNA-seq down
Downregulated genes in Ctcf cKO sciatic nerves accompanied with decreased chromatin accessibility upon Ctcf siRNA knockdown
chr	start	end	gene	ATAC-seq_control-1	ATAC-seq_siCtcf-1	ATAC-seq_control-2	ATAC-seq_siCtcf-2	Fold change-1	Fold change-2	P value	Ave fold change
chr1	3400085	3400799	Lrp11	75.7388	59.2039	39.8578	28.3784	0.781685	0.711992	0.00921223	0.746838
chr1	30852741	30853406	Hint3	118.694	75.9911	42.721	30.3958	0.640227	0.711495	0.00593531	0.675861
chr1	71012194	71012698	Zfp418	92.7626	39.4792	83.5728	39.7861	0.425594	0.476065	0.00105245	0.45083
chr1	106435881	106436558	Nell1	85.0784	46.0156	41.9815	10.6249	0.540861	0.253086	0.0262459	0.396973
chr1	148661205	148662090	Nsdhl	113.556	73.0018	87.2116	30.4511	0.642872	0.349164	0.037713	0.496018
chr1	152059776	152060071	Fam3a	85.4168	19.7831	48.0245	1	0.231606	0.0208227	0.00711904	0.126215
chr1	171876360	171877056	Plekhb1	103.229	60.7092	90.6911	57.1729	0.588102	0.630414	0.0014593	0.609258
chr1	178870490	178871171	Ppfibp2	126.377	78.2975	62.1111	29.7051	0.619556	0.478257	0.011831	0.548907
chr1	227877617	227878830	Ap5b1	86.0531	55.8163	58.1815	33.2311	0.648626	0.571163	0.00485693	0.609895
chr1	233178475	233179280	Fads1	102.645	56.0659	44.0814	17.189	0.546213	0.389937	0.0104523	0.468075
chr1	241863128	241863441	Ostf1	80.5622	27.5544	23.1601	1	0.342026	0.0431777	0.0162928	0.192602
chr1	245744008	245744722	Tmc1	155.46	86.3657	49.5722	28.3784	0.555549	0.572466	0.000188088	0.564007
chr1	263031801	263032318	Fgfbp3	90.4553	27.7941	81.4965	13.6036	0.307269	0.166923	0.00417735	0.237096
chr1	263708769	263709387	Exoc6	75.8355	32.3811	34.6704	22.0876	0.426991	0.637072	0.0234344	0.532032
chr1	211748786	211749965	Fam53b	106.611	87.9455	65.7135	45.2141	0.824923	0.688049	0.0353538	0.756486
chr1	211789404	211790300	Fam53b	112.174	62.8416	70.6708	51.9067	0.560216	0.734486	0.0279877	0.647351
chr1	277638023	277638570	Sorcs1	144.083	92.1684	77.0817	48.6494	0.639689	0.631141	6.86903e-05	0.635415
chr1	277853737	277854161	Sorcs1	101.686	46.7395	50.0763	31.7361	0.459646	0.633756	0.0174799	0.546701
chr1	277911496	277912531	Sorcs1	83.4943	43.8291	47.9109	19.8871	0.524935	0.415086	0.00528494	0.47001
chr10	20193134	20193547	Slit3	69.9117	27.833	51.3834	32.5548	0.398116	0.633566	0.0271743	0.515841
chr10	52697834	52698703	Shisa6	111.534	74.3275	56.872	38.4917	0.66641	0.676813	0.000125402	0.671611
chr10	63031149	63031461	Cpd	69.4147	18.7596	67.6934	21.8848	0.270255	0.323293	0.000709543	0.296774
chr10	67058867	67059443	Crlf3	68.9396	44.2891	61.2093	23.6252	0.642434	0.385974	0.031573	0.514204
chr11	90295401	90296378	Slc25a1	88.3916	52.0431	29.3976	21.0084	0.588779	0.714629	0.0155621	0.651704
chr11	91144859	91145163	Ydjc	94.6202	46.5675	46.6323	1	0.492152	0.0214444	0.0436723	0.256798
chr12	11872146	11872743	Lnx2	78.468	24.2036	35.8548	22.8293	0.308452	0.636716	0.04236	0.472584
chr13	49227998	49228527	Mgat5	95.1511	48.1352	27.2235	13.3177	0.505882	0.489199	0.000137754	0.49754
chr13	74009623	74010509	Fam129a	145.551	113.571	47.9714	37.7723	0.780284	0.787393	0.000135132	0.783838
chr13	93879718	93879938	Dusp12	98.0245	26.1864	64.0556	1	0.267141	0.0156114	0.0103938	0.141376
chr13	102950747	102951210	Sccpdh	77.8373	54.8543	60.9232	29.1471	0.70473	0.478424	0.034458	0.591577
chr13	103680513	103681166	Itpkb	120.857	85.8547	54.1096	40.9146	0.710384	0.756143	0.00363873	0.733264
chr13	106205567	106205952	Susd4	102.645	22.5884	91.0794	1	0.220063	0.0109794	0.00684211	0.115521
chr14	2906443	2906876	Evi5	74.9448	45.7888	49.0562	31.0973	0.610967	0.633911	0.000460993	0.622439
chr14	34402516	34403051	Srd5a3	94.0952	37.2496	78.7882	25.3591	0.395871	0.321864	0.00165729	0.358868
chr14	71880698	71881183	Fbxl5	89.0223	46.6991	43.9038	27.8703	0.524577	0.634805	0.00838161	0.579691
chr14	84249790	84250591	Pik3ip1	107.594	87.4702	87.5932	57.9443	0.812967	0.661517	0.0369797	0.737242
chr14	87135322	87135675	Man2b2	71.5466	24.5454	59.9471	37.9182	0.343068	0.632527	0.0356984	0.487798
chr14	84460404	84461491	Smtn	76.2751	46.8777	32.9048	24.9781	0.614588	0.759102	0.0246671	0.686845
chr14	84464705	84465247	Smtn	119.148	93.0094	39.3918	25.0445	0.780621	0.63578	0.0282162	0.7082
chr15	19772246	19772799	Fhit	97.4982	51.0996	63.7135	12.7831	0.524108	0.200634	0.0293646	0.362371
chr15	37422704	37423739	Ppp1r3e	80.057	57.2131	54.6125	38.7743	0.714655	0.709989	3.28755e-05	0.712322
chr15	52395617	52395887	Fzd3	80.057	62.5668	78.0679	49.2671	0.781528	0.63108	0.0298897	0.706304
chr15	65226824	65227496	Rgcc	112.174	42.2278	62.9296	1	0.376449	0.0158908	0.0233984	0.19617
chr15	107356619	107357376	Abcc4	66.7938	48.578	46.8132	35.431	0.727283	0.756859	0.00163551	0.742071
chr15	111510734	111511314	Dock9	105.274	82.2045	48.8353	34.7038	0.780866	0.710629	0.00927446	0.745747
chr15	8845408	8846056	Gng2	99.8213	56.5811	54.5194	41.2226	0.566824	0.756109	0.0350223	0.661467
chr15	8900001	8900515	Gng2	90.9774	65.6811	54.9775	26.3543	0.721949	0.479365	0.0405884	0.600657
chr16	3783351	3783890	Erc2	80.2037	36.9806	52.4739	25.1783	0.461083	0.479825	0.00015651	0.470454
chr16	8945753	8945972	Fam35a	33.4892	1	191.03	30.7537	0.0298604	0.160988	0.00260619	0.0954244
chr17	29366343	29366894	Cage1	84.9353	31.1688	63.9411	1	0.366971	0.0156394	0.0220441	0.191305
chr17	33385953	33386483	Tubb2a	81.5487	53.2737	79.522	25.5889	0.653275	0.321784	0.0453054	0.487529
chr17	77478785	77479607	Usp6nl	117.854	51.5567	34.7524	24.7812	0.437461	0.713081	0.0455588	0.575271
chr18	78464074	78464684	Mbp	94.3132	23.7091	57.8534	22.3641	0.251386	0.386566	0.0048534	0.318976
chr18	78475752	78476327	Mbp	62.8707	25.0913	61.314	1	0.399094	0.0163095	0.0268486	0.207702
chr19	10743222	10743707	Pllp	89.0223	35.2743	43.9038	14.4352	0.396241	0.328791	0.00139354	0.362516
chr2	2681101	2681938	Rhobtb3	86.0076	73.8209	50.7212	39.9251	0.858307	0.787147	0.019001	0.822727
chr2	70663265	70663929	Paip1	86.7245	46.8969	63.6757	30.44	0.540757	0.478048	0.00202992	0.509403
chr2	103385802	103386132	Ctnnd2	65.683	17.7909	43.037	1	0.270861	0.0232358	0.0102136	0.147048
chr2	105328462	105329205	Sema5a	87.186	68.1186	94.3528	62.3895	0.781302	0.661237	0.0216954	0.721269
chr2	215826859	215827545	Lysmd1	135.835	106.005	71.7766	48.4931	0.780393	0.675612	0.0175777	0.728002
chr2	253519519	253520206	Elovl6	83.8545	57.4586	61.5774	38.9392	0.685218	0.632362	0.00297279	0.65879
chr2	265573162	265573474	Unc5c	103.622	45.3991	45.4623	21.8848	0.438122	0.481384	0.000799647	0.459753
chr2	270386085	270386720	Syde2	85.037	53.356	55.6151	42.046	0.627444	0.756019	0.0204222	0.691732
chr20	24517928	24518452	Egr2	75.6817	32.7233	40.7106	13.4352	0.432381	0.330018	0.00338582	0.3812
chr20	15296322	15296842	S100b	103.622	59.6068	54.3547	26.0618	0.575233	0.479476	0.00505309	0.527354
chr20	33647743	33648605	Tspan15	120.686	107.063	89.5119	69.0331	0.887123	0.771217	0.0491966	0.82917
chr3	72754035	72754491	Itga4	94.6202	25.3027	92.2646	15.2896	0.267413	0.165715	0.00209314	0.216564
chr3	8904770	8905765	Nacc2	122.565	67.8263	49.7968	33.744	0.55339	0.677635	0.0125629	0.615512
chr3	10813817	10814189	Surf6	96.6335	30.7904	150.164	18.5163	0.31863	0.123307	0.0076774	0.220969
chr3	18274093	18274579	Mvb12b	74.201	35.2038	43.8155	1	0.474438	0.022823	0.0398363	0.248631
chr3	88025151	88025804	Cry2	82.7205	30.6991	54.1096	20.9573	0.371119	0.387312	8.50347e-05	0.379215
chr3	107651299	107652390	Lgr4	147.737	92.4191	51.8606	36.8353	0.625563	0.710276	0.00794114	0.66792
chr3	125929754	125930116	Sppl2a	89.4478	54.5733	39.3211	19.0002	0.610113	0.483206	0.00951696	0.54666
chr3	164284803	164285596	Ptprt	113.155	88.3425	97.2134	66.7358	0.780719	0.686487	0.0149428	0.733603
chr3	170984046	170984780	Pard6b	102.783	68.9415	76.5979	27.6324	0.670747	0.360746	0.0444943	0.515746
chr3	89032123	89032844	Cd82	89.8158	54.7962	29.8604	19.0751	0.610095	0.638808	0.000729091	0.624452
chr3	89070045	89070672	Cd82	91.7832	67.28	45.2495	21.7849	0.733032	0.481439	0.0445436	0.607235
chr4	6797185	6797700	Prkag2	90.8027	44.037	54.8727	1	0.484975	0.018224	0.0425108	0.251599
chr4	11595550	11596022	Magi2	83.9094	42.088	30.3903	14.8052	0.501589	0.487169	0.000101635	0.494379
chr4	62521744	62522013	Slc13a4	93.5761	73.0949	155.709	122.116	0.781128	0.784261	2.59749e-05	0.782695
chr4	147452863	147453218	Tax1bp1	91.1918	24.4127	40.0767	19.3551	0.267707	0.482952	0.0142116	0.375329
chr4	149389972	149390510	Scrn1	93.5761	52.4964	39.6772	13.1116	0.561002	0.330458	0.020317	0.44573
chr4	155672324	155673093	Snca	84.272	55.0411	55.1179	34.8937	0.653136	0.633073	0.000394521	0.643104
chr4	180410941	180411986	Dysf	109.94	91.1408	47.462	32.1773	0.829006	0.67796	0.0412101	0.753483
chr4	188409168	188409601	Adamts9	91.377	32.992	65.0749	16.0486	0.361053	0.246618	0.00334377	0.303836
chr4	219464945	219465907	Erc1	100.849	61.4788	73.101	28.0938	0.609615	0.384315	0.0233335	0.496965
chr4	247822337	247823063	Amn1	79.4037	65.8741	48.7694	36.9012	0.82961	0.756646	0.01486	0.793128
chr4	38538182	38538695	Thsd7a	98.0876	55.0059	41.5621	26.4037	0.560784	0.635285	0.00423938	0.598034
chr4	38746707	38746991	Thsd7a	163.846	88.7977	49.8459	23.9439	0.541957	0.480358	0.00197306	0.511158
chr5	74483429	74484075	Slc44a1	78.099	48.1758	76.1591	61.5207	0.616856	0.807791	0.0473696	0.712324
chr5	106511151	106511390	Bnc2	90.3113	58.9604	88.0642	28.2638	0.652857	0.320946	0.0453087	0.486902
chr5	107356336	107356802	Cntln	77.3426	36.6717	45.6531	28.9659	0.474147	0.634479	0.0154318	0.554313
chr5	118461265	118461911	Fggy	100.127	65.3306	33.211	11.0868	0.652476	0.333828	0.0431117	0.493152
chr5	122797298	122797612	Ror1	80.3088	27.4698	45.1791	21.7518	0.342052	0.481457	0.00687574	0.411755
chr5	126714521	126715128	Oma1	112.357	60.3354	138.122	65.4091	0.536996	0.473559	0.00204272	0.505278
chr5	130228040	130228509	Acot11	107.196	36.4436	45.3675	28.787	0.339971	0.63453	0.0367606	0.487251
chr5	147420938	147421792	Grik3	171.797	98.3245	147.194	77.3005	0.572331	0.525159	0.0013604	0.548745
chr5	163164313	163164913	Padi2	125.515	56.4101	93.4815	55.3005	0.44943	0.591566	0.0106343	0.520498
chr5	165677500	165677729	Pdpn	94.2114	25.1966	122.155	29.4544	0.267447	0.241124	0.000155685	0.254285
chr6	7837806	7838156	Dync2li1	61.9869	32.6629	40.6349	19.6173	0.526933	0.48277	0.00099144	0.504851
chr6	109278279	109278999	Fntb	99.8213	70.2626	49.1674	37.2003	0.703884	0.756605	0.00470723	0.730245
chr6	156081195	156082594	Itgb8	130.69	101.998	35.7053	24.2883	0.780457	0.680242	0.0164195	0.730349
chr7	35009606	35010332	Vezt	148.007	96.4031	77.431	36.9012	0.651342	0.476568	0.0189475	0.563955
chr7	71465158	71466248	Ptdss1	157.663	110.295	96.4511	78.7145	0.699561	0.816108	0.0266582	0.757834
chr7	77474145	77474964	Azin1	140.001	82.187	77.221	56.6928	0.587044	0.734163	0.0219521	0.660604
chr7	95745553	95746125	Col14a1	88.0733	59.1225	61.6303	23.7834	0.671287	0.385904	0.0403448	0.528596
chr7	116630632	116631868	Rhpn1	179.454	139.974	90.7879	80.0784	0.779997	0.882039	0.0401652	0.831018
chr7	129862084	129862813	Dennd6b	88.8412	20.0021	48.5728	27.8151	0.225144	0.572647	0.0371766	0.398896
chr8	22804099	22805420	Ldlr	100.644	82.7939	58.7572	40.4614	0.822639	0.68862	0.0338259	0.75563
chr8	39494423	39494987	Pknox2	70.3852	15.7367	50.1923	1	0.22358	0.0199234	0.00658904	0.121752
chr8	47218104	47218588	Nlrx1	74.5034	18.1726	43.9924	14.4629	0.243916	0.32876	0.00175741	0.286338
chr8	95464242	95464757	Nt5e	83.8948	44.037	122.214	76.9152	0.524907	0.629351	0.00745521	0.577129
chr8	96939471	96940074	Ctsh	71.7973	37.7563	70.016	44.2243	0.525873	0.631631	0.00769728	0.578752
chr8	102190468	102191251	Slc9a9	137.305	89.458	45.2919	34.2877	0.651527	0.757037	0.0151913	0.704282
chr8	111025032	111025318	Rab6b	100.512	59.1225	146.513	92.1337	0.588211	0.628844	0.00134125	0.608527
chr8	116697450	116698337	Ndufaf3	93.2481	44.7284	47.9185	30.3847	0.479671	0.634092	0.0145223	0.556881
chr8	116970827	116971451	Celsr3	92.2197	45.3991	45.4623	11.4424	0.492293	0.25169	0.0173958	0.371992
chr8	117917822	117918030	Scap	103.622	14.3197	34.3467	1	0.138192	0.0291149	0.0017618	0.0836534
chr8	122299852	122300628	Gpd1l	166.042	111.677	117.198	42.9849	0.672586	0.366773	0.0440743	0.519679
chr8	129251716	129252213	Trak1	79.7389	17.7234	70.7798	27.2216	0.222268	0.384595	0.0066532	0.303431
chr8	84982465	84983025	Ick	108.998	30.684	50.5437	24.2716	0.281511	0.480211	0.0123977	0.380861
chr8	84998626	84999083	Ick	102.2	43.4366	92.0649	29.5167	0.425016	0.320607	0.00342851	0.372812
chr9	50970833	50971531	Gulp1	82.5488	56.5689	20.8742	10.3353	0.685278	0.495123	0.0249192	0.590201
chr9	78703899	78704301	Fn1	71.7973	42.3508	52.762	17.2091	0.589866	0.326165	0.0271991	0.458015
chr9	87834954	87836195	Irs1	95.6009	67.9743	45.713	27.2533	0.711022	0.596181	0.0131974	0.653602
chr9	100609050	100609914	D2hgdh	95.7037	68.3387	57.1953	38.7087	0.714065	0.67678	0.00186269	0.695422
chr9	102820252	102820905	St8sia4	82.7205	68.8837	43.4877	30.936	0.832729	0.711373	0.0320588	0.772051
chr9	114908003	114908263	Ptprm	83.0977	32.9674	54.3547	1	0.39673	0.0183977	0.0262673	0.207564
chr9	74908776	74909320	Erbb4	66.3964	46.8356	64.751	48.9122	0.705393	0.755389	0.00424382	0.730391
chr9	75219158	75219434	Erbb4	78.3384	21.0761	151.785	48.2178	0.269039	0.317672	0.000590999	0.293356
chr9	94084383	94084701	Efhd1	68.1239	18.4246	66.435	1	0.270457	0.0150523	0.0107395	0.142754
chr9	94108132	94108860	Efhd1	123.169	50.4733	58.1658	9.95063	0.409788	0.171074	0.013574	0.290431
chrX	32716493	32717650	Ap1s2	123.993	91.9933	48.9593	29.1593	0.741924	0.595582	0.0227455	0.668753
chrX	69437178	69437656	Ophn1	75.4261	29.9802	44.5321	14.6319	0.397478	0.32857	0.00145644	0.363024
chrX	115147251	115148021	Tuba1a	125.746	83.7554	100.087	60.2369	0.666069	0.601844	0.00380428	0.633956
