# Supplementary material for: CTCF-mediated chromatin looping in EGR2 regulation and SUZ12 recruitment critical for peripheral myelination and repair
Source: Nat Commun. 2020 Aug 17;11:4133. doi: 10.1038/s41467-020-17955-2 (PMC7431862; doi:10.1038/s41467-020-17955-2)
Supplement: Supplementary file 4 — Supplementary Data 2 [file 41467_2020_17955_MOESM4_ESM.xlsx]

## Sheet: Ctcf_H3K27me3-merge
PeakID (cmd=annotatePeaks.pl /home/lynn/Chip_seq/data_Jincheng/2016-07-18/A016_peaks.bed rn5)	Chr	Start	End	Strand	Peak Score	Focus Ratio/Region Size	Annotation	Detailed Annotation	Distance to TSS	Nearest PromoterID	Entrez ID	Nearest Unigene	Nearest Refseq	Nearest Ensembl	Gene Name	Gene Alias	Gene Description	Gene Type
MACS_peak_20002	chr19	67047755	67049019	+	3188.99	NA	Intergenic	5S|rRNA|rRNA	22766	NM_001039030	361438	Rn.209051	NM_001039030	ENSRNOG00000026964	Gas8	-	growth arrest specific 8	protein-coding
MACS_peak_2953	chr1	187847099	187847833	+	3100	NA	Intergenic	SATI_RN|Satellite|Satellite	-1869016	NM_001013434	365355	Rn.3271	NM_001013434	ENSRNOG00000012258	Rras2	-	related RAS viral (r-ras) oncogene homolog 2	protein-coding
MACS_peak_2977	chr1	187978847	187980212	+	3100	NA	Intergenic	SATI_RN|Satellite|Satellite	-2001079	NM_001013434	365355	Rn.3271	NM_001013434	ENSRNOG00000012258	Rras2	-	related RAS viral (r-ras) oncogene homolog 2	protein-coding
MACS_peak_18927	chr19	5824785	5827538	+	3100	NA	Intergenic	Intergenic	-198253	NM_053393	84408	Rn.214220	NM_053393	ENSRNOG00000011274	Cdh8	-	cadherin 8	protein-coding
MACS_peak_2918	chr1	187598304	187599913	+	3100	NA	Intergenic	ISAT_RN|Satellite|Satellite	-1620658	NM_001013434	365355	Rn.3271	NM_001013434	ENSRNOG00000012258	Rras2	-	related RAS viral (r-ras) oncogene homolog 2	protein-coding
MACS_peak_24570	chr3	43057	43894	+	3100	NA	Intergenic	91ES8_RN|Satellite|Satellite	413326	NM_001134447	296532	Rn.198620	NM_001134447	ENSRNOG00000005070	Spopl	RGD1305847	speckle-type POZ protein-like	protein-coding
MACS_peak_2957	chr1	187858185	187858901	+	3100	NA	Intergenic	ISAT_RN|Satellite|Satellite	-1880093	NM_001013434	365355	Rn.3271	NM_001013434	ENSRNOG00000012258	Rras2	-	related RAS viral (r-ras) oncogene homolog 2	protein-coding
MACS_peak_2926	chr1	187677238	187678385	+	3100	NA	Intergenic	SATI_RN|Satellite|Satellite	-1699361	NM_001013434	365355	Rn.3271	NM_001013434	ENSRNOG00000012258	Rras2	-	related RAS viral (r-ras) oncogene homolog 2	protein-coding
MACS_peak_3000	chr1	188182840	188183790	+	3100	NA	Intergenic	SATI_RN|Satellite|Satellite	-2204865	NM_001013434	365355	Rn.3271	NM_001013434	ENSRNOG00000012258	Rras2	-	related RAS viral (r-ras) oncogene homolog 2	protein-coding
MACS_peak_2909	chr1	187508502	187509721	+	3100	NA	Intergenic	SATI_RN|Satellite|Satellite	-1530661	NM_001013434	365355	Rn.3271	NM_001013434	ENSRNOG00000012258	Rras2	-	related RAS viral (r-ras) oncogene homolog 2	protein-coding
MACS_peak_2924	chr1	187661325	187664849	+	3100	NA	Intergenic	SATI_RN|Satellite|Satellite	-1684637	NM_001013434	365355	Rn.3271	NM_001013434	ENSRNOG00000012258	Rras2	-	related RAS viral (r-ras) oncogene homolog 2	protein-coding
MACS_peak_3009	chr1	188256081	188256920	+	3100	NA	Intergenic	ISAT_RN|Satellite|Satellite	-2278050	NM_001013434	365355	Rn.3271	NM_001013434	ENSRNOG00000012258	Rras2	-	related RAS viral (r-ras) oncogene homolog 2	protein-coding
MACS_peak_10476	chr13	38637820	38641484	+	3100	NA	Intergenic	SATI_RN|Satellite|Satellite	742292	NM_021762	60381	Rn.156195	NM_021762		Tsn	-	translin	protein-coding
MACS_peak_2973	chr1	187935209	187937333	+	3100	NA	Intergenic	SATI_RN|Satellite|Satellite	-1957821	NM_001013434	365355	Rn.3271	NM_001013434	ENSRNOG00000012258	Rras2	-	related RAS viral (r-ras) oncogene homolog 2	protein-coding
MACS_peak_10486	chr13	38709317	38711256	+	3100	NA	Intergenic	SATI_RN|Satellite|Satellite	671658	NM_021762	60381	Rn.156195	NM_021762		Tsn	-	translin	protein-coding
MACS_peak_12477	chr14	46756976	46759140	+	3100	NA	Intergenic	Intergenic	-56939	NM_001025002	310926		NM_001025002		LOC310926	Aa1011|Aa1262|Ab2-057|Ac1147	hypothetical protein LOC310926	protein-coding
MACS_peak_10480	chr13	38666836	38668597	+	3100	NA	Intergenic	SATI_RN|Satellite|Satellite	714228	NM_021762	60381	Rn.156195	NM_021762		Tsn	-	translin	protein-coding
MACS_peak_2976	chr1	187972911	187973536	+	2831.53	NA	Intergenic	ISAT_RN|Satellite|Satellite	-1994773	NM_001013434	365355	Rn.3271	NM_001013434	ENSRNOG00000012258	Rras2	-	related RAS viral (r-ras) oncogene homolog 2	protein-coding
MACS_peak_2997	chr1	188163750	188166690	+	2830.49	NA	Intergenic	SATI_RN|Satellite|Satellite	-2186770	NM_001013434	365355	Rn.3271	NM_001013434	ENSRNOG00000012258	Rras2	-	related RAS viral (r-ras) oncogene homolog 2	protein-coding
MACS_peak_12472	chr14	46507316	46508056	+	2756.31	NA	Intergenic	LSU-rRNA_Hsa|rRNA|rRNA	-307311	NM_001025002	310926		NM_001025002		LOC310926	Aa1011|Aa1262|Ab2-057|Ac1147	hypothetical protein LOC310926	protein-coding
MACS_peak_2999	chr1	188177285	188178228	+	2699.18	NA	Intergenic	SATI_RN|Satellite|Satellite	-2199306	NM_001013434	365355	Rn.3271	NM_001013434	ENSRNOG00000012258	Rras2	-	related RAS viral (r-ras) oncogene homolog 2	protein-coding
MACS_peak_12504	chr14	48195344	48196247	+	2682.42	NA	Intergenic	ISAT_RN|Satellite|Satellite	-146126	NM_001271306	686295	Rn.3259	NM_001271306		Wdr82	-	WD repeat domain 82	protein-coding
MACS_peak_2948	chr1	187822216	187822816	+	2652.65	NA	Intergenic	SATI_RN|Satellite|Satellite	-1844066	NM_001013434	365355	Rn.3271	NM_001013434	ENSRNOG00000012258	Rras2	-	related RAS viral (r-ras) oncogene homolog 2	protein-coding
MACS_peak_3007	chr1	188229212	188230096	+	2603.31	NA	Intergenic	ISAT_RN|Satellite|Satellite	-2251204	NM_001013434	365355	Rn.3271	NM_001013434	ENSRNOG00000012258	Rras2	-	related RAS viral (r-ras) oncogene homolog 2	protein-coding
MACS_peak_12476	chr14	46740773	46744215	+	2583.15	NA	Intergenic	CpG	-72503	NM_001025002	310926		NM_001025002		LOC310926	Aa1011|Aa1262|Ab2-057|Ac1147	hypothetical protein LOC310926	protein-coding
MACS_peak_9005	chr12	1487885	1491499	+	2549.32	NA	Intergenic	B2_Rat2|SINE|B2	50095	NM_001009629	288414	Rn.3711	NM_001009629	ENSRNOG00000001088	Rfc3	-	replication factor C (activator 1) 3	protein-coding
MACS_peak_12501	chr14	48160644	48162199	+	2481.13	NA	Intergenic	SATI_RN|Satellite|Satellite	-180500	NM_001271306	686295	Rn.3259	NM_001271306		Wdr82	-	WD repeat domain 82	protein-coding
MACS_peak_2913	chr1	187531895	187533170	+	2478.43	NA	Intergenic	SATI_RN|Satellite|Satellite	-1554082	NM_001013434	365355	Rn.3271	NM_001013434	ENSRNOG00000012258	Rras2	-	related RAS viral (r-ras) oncogene homolog 2	protein-coding
MACS_peak_18193	chr18	38154379	38155197	+	2475.87	NA	Intergenic	ISAT_RN|Satellite|Satellite	-168149	NM_001106149	291608	Rn.137959	NM_001106149	ENSRNOG00000039260	RGD1563060	-	similar to AVLV472	protein-coding
MACS_peak_10493	chr13	38768382	38769770	+	2442.06	NA	Intergenic	SATI_RN|Satellite|Satellite	612868	NM_021762	60381	Rn.156195	NM_021762		Tsn	-	translin	protein-coding
MACS_peak_12503	chr14	48188679	48189638	+	2370.84	NA	Intergenic	SATI_RN|Satellite|Satellite	-152763	NM_001271306	686295	Rn.3259	NM_001271306		Wdr82	-	WD repeat domain 82	protein-coding
MACS_peak_24133	chr20	29302311	29305287	+	2311.1	NA	Intergenic	ISAT_RN|Satellite|Satellite	76103	NM_147146	259218	Rn.23942	NM_147146	ENSRNOG00000042916	Rwdd1	sarip	RWD domain containing 1	protein-coding
MACS_peak_10499	chr13	38859181	38859807	+	2295.68	NA	Intergenic	ISAT_RN|Satellite|Satellite	522450	NM_021762	60381	Rn.156195	NM_021762		Tsn	-	translin	protein-coding
MACS_peak_10478	chr13	38651625	38652398	+	2271.68	NA	Intergenic	ISAT_RN|Satellite|Satellite	729933	NM_021762	60381	Rn.156195	NM_021762		Tsn	-	translin	protein-coding
MACS_peak_36398	chr7	100880743	100883373	+	2254.1	NA	Intergenic	SATI_RN|Satellite|Satellite	76551	NM_001145141	500876	Rn.141036	NM_001145141	ENSRNOG00000004914	LOC500876	-	LOC500876	protein-coding
MACS_peak_2934	chr1	187714735	187715932	+	2247.56	NA	Intergenic	ISAT_RN|Satellite|Satellite	-1736883	NM_001013434	365355	Rn.3271	NM_001013434	ENSRNOG00000012258	Rras2	-	related RAS viral (r-ras) oncogene homolog 2	protein-coding
MACS_peak_26521	chr3	140473504	140475324	+	2161.96	NA	Intergenic	SATI_RN|Satellite|Satellite	380378	NM_001014049	311470	Rn.110539	NM_001014049	ENSRNOG00000004852	Sel1l2	RGD1311278	sel-1 suppressor of lin-12-like 2 (C. elegans)	protein-coding
MACS_peak_8985	chr12	452881	453901	+	2131.33	NA	Intergenic	91ES8_RN|Satellite|Satellite	-37634	NM_031542	360254	Rn.103225	NM_031542	ENSRNOG00000001111	Brca2	-	breast cancer 2, early onset	protein-coding
MACS_peak_2969	chr1	187912921	187914158	+	2117.6	NA	Intergenic	ISAT_RN|Satellite|Satellite	-1935089	NM_001013434	365355	Rn.3271	NM_001013434	ENSRNOG00000012258	Rras2	-	related RAS viral (r-ras) oncogene homolog 2	protein-coding
MACS_peak_3010	chr1	188263499	188265153	+	2110.62	NA	Intergenic	SATI_RN|Satellite|Satellite	-2285876	NM_001013434	365355	Rn.3271	NM_001013434	ENSRNOG00000012258	Rras2	-	related RAS viral (r-ras) oncogene homolog 2	protein-coding
MACS_peak_2921	chr1	187647896	187649842	+	2067.52	NA	Intergenic	SATI_RN|Satellite|Satellite	-1670419	NM_001013434	365355	Rn.3271	NM_001013434	ENSRNOG00000012258	Rras2	-	related RAS viral (r-ras) oncogene homolog 2	protein-coding
MACS_peak_336	chr1	28056938	28057537	+	2063.22	NA	Intergenic	SATI_RN|Satellite|Satellite	-757297	NM_021666	59299	Rn.41863	NM_021666		Trdn	-	triadin	protein-coding
MACS_peak_18843	chr18	86780934	86781461	+	2055.81	NA	Intergenic	SATI_RN|Satellite|Satellite	-869606	NM_001191943	498898	Rn.225508	NM_001191943	ENSRNOG00000038190	Dok6	RGD1564376	docking protein 6	protein-coding
MACS_peak_5378	chr10	15705401	15705976	+	2050.65	NA	Intergenic	SATI_RN|Satellite|Satellite	113318	NM_017021	24500	Rn.10045	NM_017021	ENSRNOG00000020630	Il9r	-	interleukin 9 receptor	protein-coding
MACS_peak_2912	chr1	187524094	187524872	+	1985.66	NA	Intergenic	SATI_RN|Satellite|Satellite	-1546033	NM_001013434	365355	Rn.3271	NM_001013434	ENSRNOG00000012258	Rras2	-	related RAS viral (r-ras) oncogene homolog 2	protein-coding
MACS_peak_2930	chr1	187697313	187698223	+	1951.36	NA	Intergenic	SATI_RN|Satellite|Satellite	-1719318	NM_001013434	365355	Rn.3271	NM_001013434	ENSRNOG00000012258	Rras2	-	related RAS viral (r-ras) oncogene homolog 2	protein-coding
MACS_peak_2975	chr1	187965080	187965754	+	1941.7	NA	Intergenic	SATI_RN|Satellite|Satellite	-1986967	NM_001013434	365355	Rn.3271	NM_001013434	ENSRNOG00000012258	Rras2	-	related RAS viral (r-ras) oncogene homolog 2	protein-coding
MACS_peak_2966	chr1	187891964	187895144	+	1914.23	NA	Intergenic	SATI_RN|Satellite|Satellite	-1915104	NM_001013434	365355	Rn.3271	NM_001013434	ENSRNOG00000012258	Rras2	-	related RAS viral (r-ras) oncogene homolog 2	protein-coding
MACS_peak_3013	chr1	188292424	188293695	+	1848.22	NA	Intergenic	SATI_RN|Satellite|Satellite	-2314609	NM_001013434	365355	Rn.3271	NM_001013434	ENSRNOG00000012258	Rras2	-	related RAS viral (r-ras) oncogene homolog 2	protein-coding
MACS_peak_13197	chr14	94940058	94940441	+	1813.16	NA	Intergenic	SATI_RN|Satellite|Satellite	-2647560	NM_001107236	305497	Rn.114948	NM_001107236	ENSRNOG00000004281	Cobl	-	cordon-bleu WH2 repeat protein	protein-coding
MACS_peak_10495	chr13	38806717	38807647	+	1810.26	NA	Intergenic	SATI_RN|Satellite|Satellite	574762	NM_021762	60381	Rn.156195	NM_021762		Tsn	-	translin	protein-coding
MACS_peak_2994	chr1	188151810	188152671	+	1806.21	NA	Intergenic	ISAT_RN|Satellite|Satellite	-2173790	NM_001013434	365355	Rn.3271	NM_001013434	ENSRNOG00000012258	Rras2	-	related RAS viral (r-ras) oncogene homolog 2	protein-coding
MACS_peak_3014	chr1	188301547	188303422	+	1804.39	NA	Intergenic	SATI_RN|Satellite|Satellite	-2324034	NM_001013434	365355	Rn.3271	NM_001013434	ENSRNOG00000012258	Rras2	-	related RAS viral (r-ras) oncogene homolog 2	protein-coding
MACS_peak_12233	chr14	28262347	28262850	+	1795.67	NA	intron (NM_130822, intron 19 of 24)	SATI_RN|Satellite|Satellite	408751	NM_130822	170641	Rn.203386	NM_130822	ENSRNOG00000030149	Lphn3	Cirl3|Lec3	latrophilin 3	protein-coding
MACS_peak_372	chr1	32414964	32415471	+	1771.18	NA	Intergenic	Intergenic	-64978	NM_001007734	361465	Rn.4220	NM_001007734	ENSRNOG00000011622	Echdc1	MMCD	enoyl CoA hydratase domain containing 1	protein-coding
MACS_peak_10474	chr13	38621941	38624538	+	1767.09	NA	Intergenic	SATI_RN|Satellite|Satellite	758705	NM_021762	60381	Rn.156195	NM_021762		Tsn	-	translin	protein-coding
MACS_peak_24132	chr20	29291158	29294581	+	1753.95	NA	Intergenic	SATI_RN|Satellite|Satellite	87033	NM_147146	259218	Rn.23942	NM_147146	ENSRNOG00000042916	Rwdd1	sarip	RWD domain containing 1	protein-coding
MACS_peak_13193	chr14	94758900	94759314	+	1729.82	NA	Intergenic	SATI_RN|Satellite|Satellite	-2466418	NM_001107236	305497	Rn.114948	NM_001107236	ENSRNOG00000004281	Cobl	-	cordon-bleu WH2 repeat protein	protein-coding
MACS_peak_2929	chr1	187691132	187692237	+	1684.04	NA	Intergenic	SATI_RN|Satellite|Satellite	-1713234	NM_001013434	365355	Rn.3271	NM_001013434	ENSRNOG00000012258	Rras2	-	related RAS viral (r-ras) oncogene homolog 2	protein-coding
MACS_peak_3029	chr1	188957925	188960978	+	1629.39	NA	Intergenic	ISAT_RN|Satellite|Satellite	1745296	NM_080781	114023	Rn.4327	NM_080781	ENSRNOG00000012000	Copb1	Rack2	coatomer protein complex, subunit beta 1	protein-coding
MACS_peak_35296	chr7	22499849	22501357	+	1572.97	NA	Intergenic	SATI_RN|Satellite|Satellite	599035	NM_001099474	299683	Rn.198782	NM_001099474	ENSRNOG00000039136	Vom2r57	RGD1562007	vomeronasal 2 receptor, 57	protein-coding
MACS_peak_20772	chr2	67669019	67670603	+	1559.51	NA	Intergenic	91ES8_RN|Satellite|Satellite	327992	NM_001047941	499530	Rn.123961	NM_001047941	ENSRNOG00000031115	LOC499530	-	hypothetical protein LOC499530	protein-coding
MACS_peak_2946	chr1	187816315	187817219	+	1555.73	NA	Intergenic	ISAT_RN|Satellite|Satellite	-1838317	NM_001013434	365355	Rn.3271	NM_001013434	ENSRNOG00000012258	Rras2	-	related RAS viral (r-ras) oncogene homolog 2	protein-coding
MACS_peak_10481	chr13	38673778	38674400	+	1546.03	NA	Intergenic	ISAT_RN|Satellite|Satellite	707855	NM_021762	60381	Rn.156195	NM_021762		Tsn	-	translin	protein-coding
MACS_peak_9049	chr12	5768727	5770494	+	1500.88	NA	Intergenic	SATI_RN|Satellite|Satellite	-330924	NM_001099466	288396	Rn.195584	NM_001099466	ENSRNOG00000045674	Vom2r59	RGD1566381	vomeronasal 2 receptor, 59	protein-coding
MACS_peak_35294	chr7	22488326	22489143	+	1498.25	NA	Intergenic	SATI_RN|Satellite|Satellite	610904	NM_001099474	299683	Rn.198782	NM_001099474	ENSRNOG00000039136	Vom2r57	RGD1562007	vomeronasal 2 receptor, 57	protein-coding
MACS_peak_9082	chr12	7944599	7945662	+	1498.22	NA	Intergenic	SATI_RN|Satellite|Satellite	-19666	NM_001170398	304244	Rn.36184	NM_001170398	ENSRNOG00000000894	Fry	RGD1307034	furry homolog (Drosophila)	protein-coding
MACS_peak_35285	chr7	22424267	22425964	+	1497.92	NA	Intergenic	SATI_RN|Satellite|Satellite	674523	NM_001099474	299683	Rn.198782	NM_001099474	ENSRNOG00000039136	Vom2r57	RGD1562007	vomeronasal 2 receptor, 57	protein-coding
MACS_peak_27534	chr4	6890301	6892453	+	1496.68	NA	Intergenic	Intergenic	-25938	NM_001106573	296730	Rn.23610	NM_001106573	ENSRNOG00000009226	Crygn	-	crystallin, gamma N	protein-coding
MACS_peak_2963	chr1	187876460	187879129	+	1496.45	NA	Intergenic	SATI_RN|Satellite|Satellite	-1899344	NM_001013434	365355	Rn.3271	NM_001013434	ENSRNOG00000012258	Rras2	-	related RAS viral (r-ras) oncogene homolog 2	protein-coding
MACS_peak_3248	chr1	201963603	201966155	+	1467.56	NA	Intergenic	Intergenic	-146111	NM_053611	100912108	Rn.11182	NM_053611		Nupr1	p8	nuclear protein, transcriptional regulator, 1	protein-coding
MACS_peak_2916	chr1	187555015	187555897	+	1467.08	NA	Intergenic	ISAT_RN|Satellite|Satellite	-1577006	NM_001013434	365355	Rn.3271	NM_001013434	ENSRNOG00000012258	Rras2	-	related RAS viral (r-ras) oncogene homolog 2	protein-coding
MACS_peak_12502	chr14	48175123	48175837	+	1466.95	NA	Intergenic	ISAT_RN|Satellite|Satellite	-166441	NM_001271306	686295	Rn.3259	NM_001271306		Wdr82	-	WD repeat domain 82	protein-coding
MACS_peak_29398	chr4	209837382	209840140	+	1438.28	NA	Intergenic	IMPB_02|Satellite|Satellite	-50960	NM_001012097	312647	Rn.162765	NM_001012097	ENSRNOG00000007486	Atg7	Apg7l	autophagy related 7	protein-coding
MACS_peak_2925	chr1	187669693	187670727	+	1431.14	NA	Intergenic	ISAT_RN|Satellite|Satellite	-1691760	NM_001013434	365355	Rn.3271	NM_001013434	ENSRNOG00000012258	Rras2	-	related RAS viral (r-ras) oncogene homolog 2	protein-coding
MACS_peak_39087	chr8	110210124	110210843	+	1409.52	NA	intron (NM_001104528, intron 1 of 15)	SATI_RN|Satellite|Satellite	7845	NM_001104528	24338	Rn.46606	NM_001104528	ENSRNOG00000007865	Ephb1	Ephb2|Erk|elk	Eph receptor B1	protein-coding
MACS_peak_10500	chr13	38864627	38866856	+	1406.79	NA	Intergenic	ISAT_RN|Satellite|Satellite	516203	NM_021762	60381	Rn.156195	NM_021762		Tsn	-	translin	protein-coding
MACS_peak_3030	chr1	188966488	188967514	+	1402.33	NA	Intergenic	SATI_RN|Satellite|Satellite	1737746	NM_080781	114023	Rn.4327	NM_080781	ENSRNOG00000012000	Copb1	Rack2	coatomer protein complex, subunit beta 1	protein-coding
MACS_peak_2944	chr1	187807246	187808451	+	1398.72	NA	Intergenic	SATI_RN|Satellite|Satellite	-1829398	NM_001013434	365355	Rn.3271	NM_001013434	ENSRNOG00000012258	Rras2	-	related RAS viral (r-ras) oncogene homolog 2	protein-coding
MACS_peak_13042	chr14	86484589	86485586	+	1397.18	NA	Intergenic	(CA)n|Simple_repeat|Simple_repeat	-42222	NM_001017502	498404	Rn.20126	NM_001017502	ENSRNOG00000010706	Ccdc117	-	coiled-coil domain containing 117	protein-coding
MACS_peak_9006	chr12	3865394	3866653	+	1394.27	NA	intron (NM_017071, intron 15 of 21)	5S|rRNA|rRNA	123102	NM_017071	24954	Rn.9876	NM_017071	ENSRNOG00000029986	Insr	-	insulin receptor	protein-coding
MACS_peak_2424	chr1	154948653	154949873	+	1366.66	NA	Intergenic	Intergenic	201571	NM_031710	65140	Rn.144601	NM_031710		Olr226	Olfr41	olfactory receptor 226	protein-coding
MACS_peak_10512	chr13	38961083	38962582	+	1366.38	NA	Intergenic	SATI_RN|Satellite|Satellite	420112	NM_021762	60381	Rn.156195	NM_021762		Tsn	-	translin	protein-coding
MACS_peak_2937	chr1	187742197	187743399	+	1360.77	NA	Intergenic	SATI_RN|Satellite|Satellite	-1764348	NM_001013434	365355	Rn.3271	NM_001013434	ENSRNOG00000012258	Rras2	-	related RAS viral (r-ras) oncogene homolog 2	protein-coding
MACS_peak_17256	chr17	59285260	59286258	+	1350.67	NA	Intergenic	SATI_RN|Satellite|Satellite	-337345	NM_022686	64627	Rn.1659	NM_022686	ENSRNOG00000030142	Hist1h4b	H1ft|Hist4|Hist4h4	histone cluster 1, H4b	protein-coding
MACS_peak_2898	chr1	187444047	187447623	+	1316.79	NA	Intergenic	SATI_RN|Satellite|Satellite	-1467385	NM_001013434	365355	Rn.3271	NM_001013434	ENSRNOG00000012258	Rras2	-	related RAS viral (r-ras) oncogene homolog 2	protein-coding
MACS_peak_1948	chr1	118297051	118299675	+	1279.24	NA	Intergenic	Intergenic	552136	NM_001191837	361585	Rn.162420	NM_001191837	ENSRNOG00000015734	Ube3a	-	ubiquitin protein ligase E3A	protein-coding
MACS_peak_21914	chr2	180286908	180288042	+	1275.86	NA	Intergenic	91ES8_RN|Satellite|Satellite	-2773589	NM_001014171	361954	Rn.158250	NM_001014171	ENSRNOG00000012427	Veph1	RGD1308217	ventricular zone expressed PH domain-containing 1	protein-coding
MACS_peak_2979	chr1	187994498	187995398	+	1272.95	NA	Intergenic	SATI_RN|Satellite|Satellite	-2016498	NM_001013434	365355	Rn.3271	NM_001013434	ENSRNOG00000012258	Rras2	-	related RAS viral (r-ras) oncogene homolog 2	protein-coding
MACS_peak_10511	chr13	38955335	38956341	+	1261.97	NA	Intergenic	SATI_RN|Satellite|Satellite	426106	NM_021762	60381	Rn.156195	NM_021762		Tsn	-	translin	protein-coding
MACS_peak_23454	chr20	4744150	4744666	+	1255.68	NA	Intergenic	Intergenic	86513	NM_001166351	686048	Rn.39183	NM_001166351	ENSRNOG00000047304	Btnl5	-	butyrophilin-like 5	protein-coding
MACS_peak_4967	chr1	287761939	287762512	+	1239.77	NA	Intergenic	Intergenic	17919	NM_001003820	445371	Rn.124394	NM_001003820	ENSRNOG00000032706	Kcnk18	Tresk-2	potassium channel, subfamily K, member 18	protein-coding
MACS_peak_12496	chr14	48129456	48130304	+	1230.83	NA	Intergenic	ISAT_RN|Satellite|Satellite	-212041	NM_001271306	686295	Rn.3259	NM_001271306		Wdr82	-	WD repeat domain 82	protein-coding
MACS_peak_10497	chr13	38830075	38834758	+	1229.73	NA	Intergenic	SATI_RN|Satellite|Satellite	549528	NM_021762	60381	Rn.156195	NM_021762		Tsn	-	translin	protein-coding
MACS_peak_26519	chr3	140438502	140439510	+	1222.25	NA	Intergenic	SATI_RN|Satellite|Satellite	415786	NM_001014049	311470	Rn.110539	NM_001014049	ENSRNOG00000004852	Sel1l2	RGD1311278	sel-1 suppressor of lin-12-like 2 (C. elegans)	protein-coding
MACS_peak_41601	chrX	365946	367215	+	1219.96	NA	Intergenic	91ES8_RN|Satellite|Satellite	544221	NM_001108058	314431	Rn.56171	NM_001108058	ENSRNOG00000045622	Spaca5	-	sperm acrosome associated 5	protein-coding
MACS_peak_8986	chr12	466733	467928	+	1199.92	NA	Intergenic	Intergenic	-23695	NM_031542	360254	Rn.103225	NM_031542	ENSRNOG00000001111	Brca2	-	breast cancer 2, early onset	protein-coding
MACS_peak_9048	chr12	5760451	5761525	+	1180.51	NA	Intergenic	SATI_RN|Satellite|Satellite	-339546	NM_001099466	288396	Rn.195584	NM_001099466	ENSRNOG00000045674	Vom2r59	RGD1566381	vomeronasal 2 receptor, 59	protein-coding
MACS_peak_15247	chr16	11414207	11414924	+	1176.73	NA	Intergenic	Intergenic	-108839	NM_001107297	306279	Rn.27999	NM_001107297	ENSRNOG00000024728	Arhgap22	-	Rho GTPase activating protein 22	protein-coding
MACS_peak_2914	chr1	187540943	187544439	+	1169.89	NA	Intergenic	SATI_RN|Satellite|Satellite	-1564241	NM_001013434	365355	Rn.3271	NM_001013434	ENSRNOG00000012258	Rras2	-	related RAS viral (r-ras) oncogene homolog 2	protein-coding
MACS_peak_441	chr1	37758139	37758650	+	1169.83	NA	Intergenic	(TTAGGG)n|Simple_repeat|Simple_repeat	-39071	NM_001107333	306672	Rn.22554	NM_001107333	ENSRNOG00000017613	Papd7	Pols	PAP associated domain containing 7	protein-coding
MACS_peak_34453	chr6	134664039	134664483	+	1160.35	NA	intron (NM_001025152, intron 13 of 13)	SATI_RN|Satellite|Satellite	149425	NM_001025152	500707	Rn.43919	NM_001025152	ENSRNOG00000004754	Tc2n	Mtac2d1|Tac2-N	tandem C2 domains, nuclear	protein-coding
MACS_peak_26523	chr3	140487647	140488563	+	1157.17	NA	Intergenic	SATI_RN|Satellite|Satellite	366687	NM_001014049	311470	Rn.110539	NM_001014049	ENSRNOG00000004852	Sel1l2	RGD1311278	sel-1 suppressor of lin-12-like 2 (C. elegans)	protein-coding
MACS_peak_10479	chr13	38659945	38660887	+	1143.99	NA	Intergenic	ISAT_RN|Satellite|Satellite	721528	NM_021762	60381	Rn.156195	NM_021762		Tsn	-	translin	protein-coding
MACS_peak_2967	chr1	187905062	187905910	+	1143.74	NA	Intergenic	SATI_RN|Satellite|Satellite	-1927036	NM_001013434	365355	Rn.3271	NM_001013434	ENSRNOG00000012258	Rras2	-	related RAS viral (r-ras) oncogene homolog 2	protein-coding
MACS_peak_24357	chr20	42645400	42646399	+	1135.92	NA	Intergenic	(CA)n|Simple_repeat|Simple_repeat	135338	NM_001005539	294422	Rn.8142	NM_001005539	ENSRNOG00000000815	Smpdl3a	-	sphingomyelin phosphodiesterase, acid-like 3A	protein-coding
MACS_peak_12485	chr14	46853944	46860176	+	1124.03	NA	exon (NM_001025002, exon 6 of 7).2	exon (NM_001025002, exon 6 of 7).2	-5527	NR_046238	100861534		NR_046238		Rn5-8s	-	5.8S ribosomal RNA	rRNA
MACS_peak_2940	chr1	187762276	187769216	+	1121.53	NA	Intergenic	SATI_RN|Satellite|Satellite	-1787296	NM_001013434	365355	Rn.3271	NM_001013434	ENSRNOG00000012258	Rras2	-	related RAS viral (r-ras) oncogene homolog 2	protein-coding
MACS_peak_10475	chr13	38630835	38631458	+	1119.22	NA	Intergenic	SATI_RN|Satellite|Satellite	750798	NM_021762	60381	Rn.156195	NM_021762		Tsn	-	translin	protein-coding
MACS_peak_9051	chr12	5791422	5792674	+	1116.6	NA	Intergenic	ISAT_RN|Satellite|Satellite	-308486	NM_001099466	288396	Rn.195584	NM_001099466	ENSRNOG00000045674	Vom2r59	RGD1566381	vomeronasal 2 receptor, 59	protein-coding
MACS_peak_20780	chr2	67742128	67742794	+	1108	NA	Intergenic	91ES8_RN|Satellite|Satellite	-312072	NM_053719	114511	Rn.16221	NM_053719	ENSRNOG00000011365	Emb	-	embigin	protein-coding
MACS_peak_2942	chr1	187779475	187780576	+	1087.21	NA	Intergenic	SATI_RN|Satellite|Satellite	-1801575	NM_001013434	365355	Rn.3271	NM_001013434	ENSRNOG00000012258	Rras2	-	related RAS viral (r-ras) oncogene homolog 2	protein-coding
MACS_peak_35295	chr7	22490145	22494644	+	1054.96	NA	Intergenic	SATI_RN|Satellite|Satellite	607244	NM_001099474	299683	Rn.198782	NM_001099474	ENSRNOG00000039136	Vom2r57	RGD1562007	vomeronasal 2 receptor, 57	protein-coding
MACS_peak_17246	chr17	59229166	59230427	+	1054.56	NA	Intergenic	SATI_RN|Satellite|Satellite	-281382	NM_022686	64627	Rn.1659	NM_022686	ENSRNOG00000030142	Hist1h4b	H1ft|Hist4|Hist4h4	histone cluster 1, H4b	protein-coding
MACS_peak_23466	chr20	5258763	5259603	+	1009.7	NA	intron (NM_001008856, intron 1 of 4)	intron (NM_001008856, intron 1 of 4)	482	NM_001008856	24751	Rn.214934	NM_001008856	ENSRNOG00000032664	RT1-O1	Qlikea|RT1-O	RT1 class Ib, locus O1	protein-coding
MACS_peak_7020	chr10	86208664	86209369	+	1006.36	NA	Intergenic	CpG	13240	NM_053403	84427	Rn.28109	NM_053403	ENSRNOG00000006990	Grb7	-	growth factor receptor bound protein 7	protein-coding
MACS_peak_843	chr1	56419953	56420767	+	984.29	NA	Intergenic	Intergenic	-353595	NM_001191619	292316	Rn.145528	NM_001191619		Smok2a	RGD1565233	sperm motility kinase 2A	protein-coding
MACS_peak_23925	chr20	15809493	15810528	+	980.66	NA	Intergenic	Intergenic	-1538	NM_001127556	365549	Rn.161743	NM_001127556	ENSRNOG00000029979	RGD1563815	-	similar to sodium-glucose cotransporter-like 1	protein-coding
MACS_peak_3036	chr1	189029457	189030091	+	974.73	NA	Intergenic	SATI_RN|Satellite|Satellite	1674973	NM_080781	114023	Rn.4327	NM_080781	ENSRNOG00000012000	Copb1	Rack2	coatomer protein complex, subunit beta 1	protein-coding
MACS_peak_18190	chr18	38068582	38075331	+	974.37	NA	Intergenic	SATI_RN|Satellite|Satellite	-85317	NM_001106149	291608	Rn.137959	NM_001106149	ENSRNOG00000039260	RGD1563060	-	similar to AVLV472	protein-coding
MACS_peak_3847	chr1	227209118	227209919	+	968.5	NA	Intergenic	Intergenic	-12723	NM_153626	266734	Rn.86654	NM_153626	ENSRNOG00000020009	Npas4	Nxf	neuronal PAS domain protein 4	protein-coding
MACS_peak_7504	chr10	103878134	103878917	+	961.4	NA	Intergenic	CpG	39251	NM_001127549	360661	Rn.198904	NM_001127549	ENSRNOG00000004834	Llgl2	RGD1560307	lethal giant larvae homolog 2 (Drosophila)	protein-coding
MACS_peak_26520	chr3	140448829	140453852	+	961.3	NA	Intergenic	SATI_RN|Satellite|Satellite	403452	NM_001014049	311470	Rn.110539	NM_001014049	ENSRNOG00000004852	Sel1l2	RGD1311278	sel-1 suppressor of lin-12-like 2 (C. elegans)	protein-coding
MACS_peak_3027	chr1	188944718	188946538	+	955.73	NA	Intergenic	SATI_RN|Satellite|Satellite	1759119	NM_080781	114023	Rn.4327	NM_080781	ENSRNOG00000012000	Copb1	Rack2	coatomer protein complex, subunit beta 1	protein-coding
MACS_peak_2959	chr1	187862702	187863646	+	935.08	NA	Intergenic	ISAT_RN|Satellite|Satellite	-1884724	NM_001013434	365355	Rn.3271	NM_001013434	ENSRNOG00000012258	Rras2	-	related RAS viral (r-ras) oncogene homolog 2	protein-coding
MACS_peak_2910	chr1	187517255	187517992	+	930.49	NA	Intergenic	ISAT_RN|Satellite|Satellite	-1539173	NM_001013434	365355	Rn.3271	NM_001013434	ENSRNOG00000012258	Rras2	-	related RAS viral (r-ras) oncogene homolog 2	protein-coding
MACS_peak_3458	chr1	211416027	211416302	+	925.15	NA	Intergenic	SATI_RN|Satellite|Satellite	-144127	NM_173310	286974	Rn.217784	NM_173310	ENSRNOG00000016267	Chst15	GalNAc4S6ST|Galnac4s-6st	carbohydrate (N-acetylgalactosamine 4-sulfate 6-O) sulfotransferase 15	protein-coding
MACS_peak_21913	chr2	180243127	180244503	+	920.08	NA	Intergenic	91ES8_RN|Satellite|Satellite	-2729929	NM_001014171	361954	Rn.158250	NM_001014171	ENSRNOG00000012427	Veph1	RGD1308217	ventricular zone expressed PH domain-containing 1	protein-coding
MACS_peak_17253	chr17	59263675	59264315	+	917.31	NA	Intergenic	SATI_RN|Satellite|Satellite	-315581	NM_022686	64627	Rn.1659	NM_022686	ENSRNOG00000030142	Hist1h4b	H1ft|Hist4|Hist4h4	histone cluster 1, H4b	protein-coding
MACS_peak_3028	chr1	188952374	188953123	+	914.95	NA	Intergenic	ISAT_RN|Satellite|Satellite	1751999	NM_080781	114023	Rn.4327	NM_080781	ENSRNOG00000012000	Copb1	Rack2	coatomer protein complex, subunit beta 1	protein-coding
MACS_peak_17423	chr17	73686485	73687186	+	907.44	NA	Intergenic	Intergenic	-97191	NM_001107364	307106	Rn.212536	NM_001107364	ENSRNOG00000029235	Sfmbt2	-	Scm-like with four mbt domains 2	protein-coding
MACS_peak_22977	chr2	247857595	247858106	+	901.2	NA	Intergenic	Lx|LINE|L1	-37408	NM_001107724	310846	Rn.103881	NM_001107724	ENSRNOG00000009835	Tram1l1	-	translocation associated membrane protein 1-like 1	protein-coding
MACS_peak_3037	chr1	189035088	189035634	+	898.44	NA	Intergenic	SATI_RN|Satellite|Satellite	1669386	NM_080781	114023	Rn.4327	NM_080781	ENSRNOG00000012000	Copb1	Rack2	coatomer protein complex, subunit beta 1	protein-coding
MACS_peak_2900	chr1	187453541	187455547	+	892.47	NA	Intergenic	SATI_RN|Satellite|Satellite	-1476094	NM_001013434	365355	Rn.3271	NM_001013434	ENSRNOG00000012258	Rras2	-	related RAS viral (r-ras) oncogene homolog 2	protein-coding
MACS_peak_35991	chr7	70993088	70993640	+	892.32	NA	Intergenic	CpG	-1978	NM_001271272	100362331	Rn.146090	NM_001271272		Ndufa4l2	-	NADH dehydrogenase (ubiquinone) 1 alpha subcomplex, 4-like 2	protein-coding
MACS_peak_13192	chr14	94572258	94573000	+	892.14	NA	Intergenic	SATI_RN|Satellite|Satellite	-2279940	NM_001107236	305497	Rn.114948	NM_001107236	ENSRNOG00000004281	Cobl	-	cordon-bleu WH2 repeat protein	protein-coding
MACS_peak_33333	chr6	43530217	43530990	+	887.69	NA	Intergenic	Intergenic	-8855	NM_001106714	298873	Rn.104979	NM_001106714	ENSRNOG00000006119	Slc7a15	RGD1560726	solute carrier family 7 (cationic amino acid transporter, y+ system), member 15	protein-coding
MACS_peak_26527	chr3	140529372	140529684	+	886.66	NA	Intergenic	SATI_RN|Satellite|Satellite	325264	NM_001014049	311470	Rn.110539	NM_001014049	ENSRNOG00000004852	Sel1l2	RGD1311278	sel-1 suppressor of lin-12-like 2 (C. elegans)	protein-coding
MACS_peak_33262	chr6	39268924	39275078	+	883.77	NA	promoter-TSS (NR_046238)	promoter-TSS (NR_046238)	-101	NR_046238	100861534		NR_046238		Rn5-8s	-	5.8S ribosomal RNA	rRNA
MACS_peak_473	chr1	39814443	39817456	+	877.27	NA	Intergenic	Intergenic	-202935	NR_037334	100526572		NR_037334	miRBase:MI0015414	Mir3556b	rno-mir-3556b	microRNA mir-3556b	ncRNA
MACS_peak_26389	chr3	130621215	130622138	+	846.44	NA	3' UTR (NM_024483, exon 5 of 5)	3' UTR (NM_024483, exon 5 of 5)	15531	NM_024483	29413	Rn.11314	NM_024483	ENSRNOG00000021256	Adra1d	Adrd1	adrenoceptor alpha 1D	protein-coding
MACS_peak_2941	chr1	187773565	187774484	+	843.58	NA	Intergenic	SATI_RN|Satellite|Satellite	-1795574	NM_001013434	365355	Rn.3271	NM_001013434	ENSRNOG00000012258	Rras2	-	related RAS viral (r-ras) oncogene homolog 2	protein-coding
MACS_peak_15484	chr16	22213835	22214540	+	830.12	NA	Intergenic	Intergenic	30477	NM_057213	117596	Rn.8109	NM_057213	ENSRNOG00000011891	Atp6v1b2	Atp6b1b2|Atp6b2|Vatb	ATPase, H transporting, lysosomal V1 subunit B2	protein-coding
MACS_peak_9065	chr12	7662213	7663479	+	828.44	NA	Intergenic	Intergenic	-61262	NM_001142758	100302405		NM_001142758		Zfp958	Zinki	zinc finger protein 958	protein-coding
MACS_peak_12505	chr14	48274313	48274741	+	826.2	NA	Intergenic	SATI_RN|Satellite|Satellite	-67394	NM_001271306	686295	Rn.3259	NM_001271306		Wdr82	-	WD repeat domain 82	protein-coding
MACS_peak_11782	chr13	115478053	115478837	+	826.09	NA	promoter-TSS (NM_031742)	promoter-TSS (NM_031742)	-105	NM_031742	65198	Rn.11071	NM_031742	ENSRNOG00000003841	Kcnh1	-	potassium voltage-gated channel, subfamily H (eag-related), member 1	protein-coding
MACS_peak_10498	chr13	38845141	38845760	+	826.08	NA	Intergenic	SATI_RN|Satellite|Satellite	536494	NM_021762	60381	Rn.156195	NM_021762		Tsn	-	translin	protein-coding
MACS_peak_2996	chr1	188155127	188156106	+	820.09	NA	Intergenic	SATI_RN|Satellite|Satellite	-2177166	NM_001013434	365355	Rn.3271	NM_001013434	ENSRNOG00000012258	Rras2	-	related RAS viral (r-ras) oncogene homolog 2	protein-coding
MACS_peak_2958	chr1	187861299	187862330	+	817.3	NA	Intergenic	SATI_RN|Satellite|Satellite	-1883364	NM_001013434	365355	Rn.3271	NM_001013434	ENSRNOG00000012258	Rras2	-	related RAS viral (r-ras) oncogene homolog 2	protein-coding
MACS_peak_10505	chr13	38884031	38885876	+	814.64	NA	Intergenic	SATI_RN|Satellite|Satellite	496991	NM_021762	60381	Rn.156195	NM_021762		Tsn	-	translin	protein-coding
MACS_peak_10496	chr13	38813575	38814215	+	812.37	NA	Intergenic	ISAT_RN|Satellite|Satellite	568049	NM_021762	60381	Rn.156195	NM_021762		Tsn	-	translin	protein-coding
MACS_peak_3032	chr1	188980306	188986163	+	809.65	NA	Intergenic	SATI_RN|Satellite|Satellite	1721513	NM_080781	114023	Rn.4327	NM_080781	ENSRNOG00000012000	Copb1	Rack2	coatomer protein complex, subunit beta 1	protein-coding
MACS_peak_17233	chr17	59084296	59085594	+	808.22	NA	Intergenic	SATI_RN|Satellite|Satellite	-136531	NM_022686	64627	Rn.1659	NM_022686	ENSRNOG00000030142	Hist1h4b	H1ft|Hist4|Hist4h4	histone cluster 1, H4b	protein-coding
MACS_peak_2998	chr1	188171453	188172348	+	794.19	NA	Intergenic	SATI_RN|Satellite|Satellite	-2193450	NM_001013434	365355	Rn.3271	NM_001013434	ENSRNOG00000012258	Rras2	-	related RAS viral (r-ras) oncogene homolog 2	protein-coding
MACS_peak_28973	chr4	181767936	181768320	+	778.33	NA	Intergenic	Intergenic	-15856	NM_001192014	502857	Rn.228214	NM_001192014	ENSRNOG00000037863	Noto	RGD1562910	notochord homeobox	protein-coding
MACS_peak_18702	chr18	73672961	73673661	+	775.9	NA	Intergenic	Intergenic	64474	NM_001107374	307249	Rn.17195	NM_001107374	ENSRNOG00000017215	RGD1308601	-	similar to hypothetical protein	protein-coding
MACS_peak_42473	chrX	107060174	107061908	+	774.03	NA	Intergenic	(TG)n|Simple_repeat|Simple_repeat	-193149	NM_001009675	302593	Rn.41329	NM_001009675	ENSRNOG00000002387	Tceal1	-	transcription elongation factor A (SII)-like 1	protein-coding
MACS_peak_2952	chr1	187839860	187840650	+	761.49	NA	Intergenic	SATI_RN|Satellite|Satellite	-1861805	NM_001013434	365355	Rn.3271	NM_001013434	ENSRNOG00000012258	Rras2	-	related RAS viral (r-ras) oncogene homolog 2	protein-coding
MACS_peak_5912	chr10	44584000	44584396	+	759.59	NA	Intergenic	IMPB_02|Satellite|Satellite	19262	NM_001000769	405044	Rn.142118	NM_001000769	ENSRNOG00000046759	Olr1460	-	olfactory receptor 1460	protein-coding
MACS_peak_21897	chr2	178210470	178213521	+	759.4	NA	Intergenic	91ES8_RN|Satellite|Satellite	-698109	NM_001014171	361954	Rn.158250	NM_001014171	ENSRNOG00000012427	Veph1	RGD1308217	ventricular zone expressed PH domain-containing 1	protein-coding
MACS_peak_28395	chr4	142085129	142087336	+	756.24	NA	Intergenic	RLTR18B|LTR|ERVK	-67761	NM_001134979	312299	Rn.9027	NM_001134979	ENSRNOG00000006048	Ezh2	-	enhancer of zeste 2 polycomb repressive complex 2 subunit	protein-coding
MACS_peak_26514	chr3	140017593	140023721	+	752.84	NA	Intergenic	91ES8_RN|Satellite|Satellite	332325	NM_001126371	296190	Rn.98718	NM_001126371	ENSRNOG00000004784	Ndufaf5	RGD1309829	NADH dehydrogenase (ubiquinone) complex I, assembly factor 5	protein-coding
MACS_peak_2422	chr1	154933154	154933974	+	748.65	NA	Intergenic	Intergenic	201589	NM_001037659	652956	Rn.189455	NM_001037659		LOC652956	p55	p55 protein	protein-coding
MACS_peak_13720	chr15	23178778	23179788	+	747.98	NA	Intergenic	Intergenic	68918	NM_001014069	313588	Rn.8811	NM_001014069	ENSRNOG00000024889	Snip1	-	Smad nuclear interacting protein 1	protein-coding
MACS_peak_8221	chr11	42331017	42331738	+	747.77	NA	Intergenic	RNLTR8C2|LTR|ERVK	-360565	NM_001013184	360704	Rn.4120	NM_001013184	ENSRNOG00000050978	Hmgn1	-	high mobility group nucleosome binding domain 1	protein-coding
MACS_peak_21978	chr2	184492498	184493279	+	747.6	NA	Intergenic	ISAT_RN|Satellite|Satellite	62144	NM_053390	84405	Rn.207199	NM_053390	ENSRNOG00000009468	Il12a	-	interleukin 12A	protein-coding
MACS_peak_2950	chr1	187825429	187826100	+	746.21	NA	Intergenic	SATI_RN|Satellite|Satellite	-1847314	NM_001013434	365355	Rn.3271	NM_001013434	ENSRNOG00000012258	Rras2	-	related RAS viral (r-ras) oncogene homolog 2	protein-coding
MACS_peak_2425	chr1	154951976	154952599	+	743.71	NA	Intergenic	Intergenic	198547	NM_031710	65140	Rn.144601	NM_031710		Olr226	Olfr41	olfactory receptor 226	protein-coding
MACS_peak_3024	chr1	188935422	188936119	+	739.74	NA	Intergenic	SATI_RN|Satellite|Satellite	1768977	NM_080781	114023	Rn.4327	NM_080781	ENSRNOG00000012000	Copb1	Rack2	coatomer protein complex, subunit beta 1	protein-coding
MACS_peak_23367	chr2	279197727	279198373	+	731.52	NA	Intergenic	Intergenic	60203	NM_001012219	365963	Rn.133072	NM_001012219	ENSRNOG00000028348	Lhx8	Lhx7	LIM homeobox 8	protein-coding
MACS_peak_34445	chr6	134247139	134248071	+	728.93	NA	Intergenic	Intergenic	55148	NM_001108050	314388	Rn.22873	NM_001108050	ENSRNOG00000027773	Smek1	RGD1309059	SMEK homolog 1, suppressor of mek1 (Dictyostelium)	protein-coding
MACS_peak_2717	chr1	173813009	173813872	+	724.71	NA	Intergenic	CpG	-21224	NM_001000127	293197	Rn.141934	NM_001000127		Olr40	ratchr1-160170992-160170042_ORF	olfactory receptor 40	protein-coding
MACS_peak_9155	chr12	10576727	10577591	+	724.25	NA	Intergenic	CpG	-265054	NM_001024968	288454	Rn.16498	NM_001024968	ENSRNOG00000000937	Slc46a3	RGD1307594	solute carrier family 46, member 3	protein-coding
MACS_peak_12122	chr14	17992958	17993691	+	720.57	NA	promoter-TSS (NM_173114)	promoter-TSS (NM_173114)	-167	NM_173114	286894	Rn.127830	NM_173114		Parm1	CIPAR-1|Cipar1|PARM-1	prostate androgen-regulated mucin-like protein 1	protein-coding
MACS_peak_12478	chr14	46765297	46766244	+	716.08	NA	Intergenic	LSU-rRNA_Hsa|rRNA|rRNA	-49227	NM_001025002	310926		NM_001025002		LOC310926	Aa1011|Aa1262|Ab2-057|Ac1147	hypothetical protein LOC310926	protein-coding
MACS_peak_2901	chr1	187457321	187459572	+	714.78	NA	Intergenic	SATI_RN|Satellite|Satellite	-1479996	NM_001013434	365355	Rn.3271	NM_001013434	ENSRNOG00000012258	Rras2	-	related RAS viral (r-ras) oncogene homolog 2	protein-coding
MACS_peak_15617	chr16	37552110	37553628	+	703.91	NA	intron (NM_053724, intron 5 of 8)	(CA)n|Simple_repeat|Simple_repeat	158565	NM_053724	114516	Rn.10038	NM_053724		Glra3	-	glycine receptor, alpha 3	protein-coding
MACS_peak_2928	chr1	187685227	187685809	+	702.5	NA	Intergenic	ISAT_RN|Satellite|Satellite	-1707068	NM_001013434	365355	Rn.3271	NM_001013434	ENSRNOG00000012258	Rras2	-	related RAS viral (r-ras) oncogene homolog 2	protein-coding
MACS_peak_2995	chr1	188154035	188154821	+	702.4	NA	Intergenic	SATI_RN|Satellite|Satellite	-2175978	NM_001013434	365355	Rn.3271	NM_001013434	ENSRNOG00000012258	Rras2	-	related RAS viral (r-ras) oncogene homolog 2	protein-coding
MACS_peak_24356	chr20	42630765	42631461	+	694.99	NA	Intergenic	Intergenic	120552	NM_001005539	294422	Rn.8142	NM_001005539	ENSRNOG00000000815	Smpdl3a	-	sphingomyelin phosphodiesterase, acid-like 3A	protein-coding
MACS_peak_3015	chr1	188314747	188317854	+	694.26	NA	Intergenic	SATI_RN|Satellite|Satellite	-2337850	NM_001013434	365355	Rn.3271	NM_001013434	ENSRNOG00000012258	Rras2	-	related RAS viral (r-ras) oncogene homolog 2	protein-coding
MACS_peak_26279	chr3	126331368	126331912	+	693.8	NA	promoter-TSS (NM_138505)	promoter-TSS (NM_138505)	-678	NM_138505	24174	Rn.10296	NM_138505	ENSRNOG00000013887	Adra2b	-	adrenoceptor alpha 2B	protein-coding
MACS_peak_21911	chr2	180237252	180239834	+	693.68	NA	Intergenic	91ES8_RN|Satellite|Satellite	-2724657	NM_001014171	361954	Rn.158250	NM_001014171	ENSRNOG00000012427	Veph1	RGD1308217	ventricular zone expressed PH domain-containing 1	protein-coding
MACS_peak_18513	chr18	61203321	61204024	+	687.37	NA	Intergenic	Intergenic	-161384	NM_001008385	492821	Rn.163380	NM_001008385	ENSRNOG00000018770	Pmaip1	Noxa	phorbol-12-myristate-13-acetate-induced protein 1	protein-coding
MACS_peak_2962	chr1	187869361	187870205	+	680.83	NA	Intergenic	SATI_RN|Satellite|Satellite	-1891333	NM_001013434	365355	Rn.3271	NM_001013434	ENSRNOG00000012258	Rras2	-	related RAS viral (r-ras) oncogene homolog 2	protein-coding
MACS_peak_41945	chrX	36792567	36793999	+	680.26	NA	intron (NM_001190994, intron 19 of 32)	intron (NM_001190994, intron 19 of 32)	453996	NM_001190994	678739	Rn.225026	NM_001190994		Phka2	-	phosphorylase kinase, alpha 2	protein-coding
MACS_peak_32145	chr5	155951401	155951937	+	680.26	NA	Intergenic	L2a|LINE|L2	-16152	NM_001109269	500562	Rn.147538	NM_001109269	ENSRNOG00000038409	Lin28a	Lin28|RGD1566408	lin-28 homolog A (C. elegans)	protein-coding
MACS_peak_39771	chr9	7528102	7528675	+	676.2	NA	Intergenic	CpG	432224	NM_001007558	450235	Rn.162355	NM_001007558	ENSRNOG00000050325	Emr4	Emr4p	EGF-like module containing, mucin-like, hormone receptor-like sequence 4	protein-coding
MACS_peak_26994	chr3	164837679	164838230	+	676.07	NA	Intergenic	Intergenic	-186628	NM_001000455	300581	Rn.143513	NM_001000455	ENSRNOG00000032383	Olr1259	ratchr8-40928750-40929697_ORF	olfactory receptor 1259	protein-coding
MACS_peak_8704	chr11	80026246	80026763	+	671.55	NA	Intergenic	Intergenic	-27933	NM_022257	64023	Rn.203236	NM_022257	ENSRNOG00000001827	Masp1	Masp1/3|Masp3	mannan-binding lectin serine peptidase 1	protein-coding
MACS_peak_39988	chr9	13550752	13551525	+	670.4	NA	Intergenic	ISAT_RN|Satellite|Satellite	-11766	NM_001106884	301227	Rn.106975	NM_001106884	ENSRNOG00000013578	Trem2	-	triggering receptor expressed on myeloid cells 2	protein-coding
MACS_peak_13521	chr15	9436327	9437342	+	664.03	NA	Intergenic	RNLTR14-int|LTR|ERVK	84926	NM_134459	171485	Rn.20204	NM_134459	ENSRNOG00000023841	Cd99l2	Mic2l1|vms-tm2	CD99 molecule-like 2	protein-coding
MACS_peak_13182	chr14	94385264	94386555	+	655.13	NA	Intergenic	Intergenic	-2093220	NM_001107236	305497	Rn.114948	NM_001107236	ENSRNOG00000004281	Cobl	-	cordon-bleu WH2 repeat protein	protein-coding
MACS_peak_2968	chr1	187911045	187911620	+	653.42	NA	Intergenic	ISAT_RN|Satellite|Satellite	-1932882	NM_001013434	365355	Rn.3271	NM_001013434	ENSRNOG00000012258	Rras2	-	related RAS viral (r-ras) oncogene homolog 2	protein-coding
MACS_peak_36211	chr7	88228118	88228703	+	653.25	NA	Intergenic	Intergenic	2114915	NM_001134837	299897	Rn.229882	NM_001134837	ENSRNOG00000024998	Trps1	-	trichorhinophalangeal syndrome I	protein-coding
MACS_peak_10507	chr13	38900380	38905437	+	653.13	NA	Intergenic	SATI_RN|Satellite|Satellite	479036	NM_021762	60381	Rn.156195	NM_021762		Tsn	-	translin	protein-coding
MACS_peak_40251	chr9	28816775	28817569	+	649.69	NA	exon (NM_022609, exon 1 of 4)	exon (NM_022609, exon 1 of 4)	968	NM_022609	64544	Rn.42869	NM_022609		B3gat2	-	beta-1,3-glucuronyltransferase 2	protein-coding
MACS_peak_14423	chr15	53824876	53825821	+	648.42	NA	Intergenic	ISAT_RN|Satellite|Satellite	333612	NM_181693	290344	Rn.97304	NM_181693	ENSRNOG00000014518	Adam28	-	ADAM metallopeptidase domain 28	protein-coding
MACS_peak_4302	chr1	250872469	250873182	+	642.39	NA	Intergenic	Intergenic	24475	NM_001106358	293976	Rn.219972	NM_001106358	ENSRNOG00000016284	Dmrt3	-	doublesex and mab-3 related transcription factor 3	protein-coding
MACS_peak_6322	chr10	60897169	60897810	+	642.21	NA	Intergenic	Intergenic	6134	NM_001000037	287517	Rn.142072	NM_001000037		Olr1519	-	olfactory receptor 1519	protein-coding
MACS_peak_1284	chr1	83076709	83077408	+	641.77	NA	Intergenic	Intergenic	22003	NM_031774	83583	Rn.25604	NM_031774	ENSRNOG00000020233	Rabac1	Pra1	Rab acceptor 1 (prenylated)	protein-coding
MACS_peak_2971	chr1	187926168	187926809	+	641.3	NA	Intergenic	ISAT_RN|Satellite|Satellite	-1948038	NM_001013434	365355	Rn.3271	NM_001013434	ENSRNOG00000012258	Rras2	-	related RAS viral (r-ras) oncogene homolog 2	protein-coding
MACS_peak_30584	chr5	52778073	52778931	+	640.42	NA	Intergenic	CpG	-26045	NM_001134969	500430	Rn.45844	NM_001134969	ENSRNOG00000007110	Ankrd6	-	ankyrin repeat domain 6	protein-coding
MACS_peak_33260	chr6	39259570	39263577	+	635.34	NA	Intergenic	Intergenic	10327	NR_046238	100861534		NR_046238		Rn5-8s	-	5.8S ribosomal RNA	rRNA
MACS_peak_10490	chr13	38756482	38759437	+	632.8	NA	Intergenic	SATI_RN|Satellite|Satellite	623985	NM_021762	60381	Rn.156195	NM_021762		Tsn	-	translin	protein-coding
MACS_peak_15834	chr16	59145263	59145872	+	631.91	NA	Intergenic	Intergenic	-98072	NM_001107314	306504	Rn.150783	NM_001107314	ENSRNOG00000011253	RGD1304810	-	similar to 6430573F11Rik protein	protein-coding
MACS_peak_8188	chr11	41224370	41224946	+	629.09	NA	Intergenic	Intergenic	-81326	NM_001002802	288227	Rn.38581	NM_001002802	ENSRNOG00000001953	Bace2	-	beta-site APP-cleaving enzyme 2	protein-coding
MACS_peak_31570	chr5	137263553	137264241	+	627.68	NA	Intergenic	Intergenic	253998	NM_134339	171302	Rn.92407	NM_134339	ENSRNOG00000007770	Foxe3	FREAC-8|HFH7|HNF3	forkhead box E3	protein-coding
MACS_peak_8982	chr12	414087	414729	+	622.47	NA	Intergenic	SATI_RN|Satellite|Satellite	-76617	NM_031542	360254	Rn.103225	NM_031542	ENSRNOG00000001111	Brca2	-	breast cancer 2, early onset	protein-coding
MACS_peak_16940	chr17	35842574	35843166	+	621.83	NA	Intergenic	CpG	-5180	NM_134338	364706	Rn.11816	NM_134338		Foxc1	-	forkhead box C1	protein-coding
MACS_peak_10257	chr12	51364399	51365222	+	621.5	NA	Intergenic	Intergenic	13543	NM_012937	25422	Rn.10350	NM_012937	ENSRNOG00000050023	Crybb2	-	crystallin, beta B2	protein-coding
MACS_peak_40965	chr9	83628808	83629433	+	614.16	NA	Intergenic	Intergenic	232259	NM_053710	114502	Rn.225252	NM_053710	ENSRNOG00000013670	Pax3	-	paired box 3	protein-coding
MACS_peak_33257	chr6	38851057	38854525	+	613.76	NA	Intergenic	Intergenic	-118469	NM_001108012	313929	Rn.165307	NM_001108012	ENSRNOG00000004068	Ncoa1	SRC-1	nuclear receptor coactivator 1	protein-coding
MACS_peak_13338	chr14	108520148	108520841	+	610.85	NA	Intergenic	CpG	-27763	NM_001191683	305589	Rn.16729	NM_001013129	ENSRNOG00000007049	Bcl11a	-	B-cell CLL/lymphoma 11A (zinc finger protein)	protein-coding
MACS_peak_484	chr1	40145842	40146925	+	608.9	NA	Intergenic	91ES8_RN|Satellite|Satellite	-533369	NR_037334	100526572		NR_037334	miRBase:MI0015414	Mir3556b	rno-mir-3556b	microRNA mir-3556b	ncRNA
MACS_peak_31494	chr5	131293094	131293661	+	608.87	NA	Intergenic	MamRep564|Unknown|Unknown	-35287	NM_001100536	298385	Rn.8332	NM_001100536	ENSRNOG00000012778	Magoh	-	mago-nashi homolog, proliferation-associated (Drosophila)	protein-coding
MACS_peak_1212	chr1	81520462	81521940	+	607.39	NA	Intergenic	B1_Mur2|SINE|Alu	-2033	NM_001106228	292673	Rn.7320	NM_001106228	ENSRNOG00000017839	Ercc1	-	excision repair cross-complementing rodent repair deficiency, complementation group 1	protein-coding
MACS_peak_18757	chr18	77914703	77915440	+	605.03	NA	Intergenic	Intergenic	-159080	NM_001106148	291605	Rn.163370	NM_001106148	ENSRNOG00000047186	Myot	Ttid	myotilin	protein-coding
MACS_peak_3026	chr1	188942807	188943123	+	604.12	NA	Intergenic	SATI_RN|Satellite|Satellite	1761782	NM_080781	114023	Rn.4327	NM_080781	ENSRNOG00000012000	Copb1	Rack2	coatomer protein complex, subunit beta 1	protein-coding
MACS_peak_10037	chr12	43870820	43871565	+	603.94	NA	Intergenic	Intergenic	-77974	NM_001009964	304514	Rn.6327	NM_001009964	ENSRNOG00000001399	Tbx5	-	T-box 5	protein-coding
MACS_peak_16428	chr17	9690283	9690938	+	603.78	NA	Intergenic	CpG	-169051	NM_001271297	306759	Rn.44057	NM_001271297		Spock1	-	sparc/osteonectin, cwcv and kazal-like domains proteoglycan (testican) 1	protein-coding
MACS_peak_40953	chr9	83023550	83024144	+	602.33	NA	Intergenic	Intergenic	-1403	NM_001162411	316539	Rn.6202	NM_001162411	ENSRNOG00000013213	Epha4	RGD1560587	Eph receptor A4	protein-coding
MACS_peak_17515	chr17	81304698	81305434	+	601.92	NA	promoter-TSS (NM_001173972)	promoter-TSS (NM_001173972)	-88	NM_001173972	364786	Rn.69726	NM_001173972	ENSRNOG00000016538	Itga8	RGD1564327	integrin, alpha 8	protein-coding
MACS_peak_348	chr1	29909829	29910522	+	601.04	NA	promoter-TSS (NM_001044295)	promoter-TSS (NM_001044295)	-152	NM_001044295	689256	Rn.24825	NM_001044295	ENSRNOG00000021478	Tpd52l1	-	tumor protein D52-like 1	protein-coding
MACS_peak_2961	chr1	187867504	187868223	+	600	NA	Intergenic	ISAT_RN|Satellite|Satellite	-1889413	NM_001013434	365355	Rn.3271	NM_001013434	ENSRNOG00000012258	Rras2	-	related RAS viral (r-ras) oncogene homolog 2	protein-coding
MACS_peak_15366	chr16	19997166	19997824	+	599.71	NA	intron (NM_001106069, intron 24 of 27)	intron (NM_001106069, intron 24 of 27)	-4212	NM_001106068	290638	Rn.218499	NM_001106068	ENSRNOG00000018764	B3gnt3	-	UDP-GlcNAc:betaGal beta-1,3-N-acetylglucosaminyltransferase 3	protein-coding
MACS_peak_34874	chr7	514408	515692	+	596.73	NA	Intergenic	Intergenic	-618939	NM_001109460	685180	Rn.198434	NM_001109460		Stx19	-	syntaxin 19	protein-coding
MACS_peak_16222	chr16	83108122	83108811	+	596.08	NA	Intergenic	Intergenic	120609	NM_001135009	290905	Rn.53801	NM_001135009	ENSRNOG00000016281	Col4a1	-	collagen, type IV, alpha 1	protein-coding
MACS_peak_25010	chr3	20852092	20853122	+	594.78	NA	Intergenic	Intergenic	-17328	NM_017043	24693	Rn.44404	NM_017043	ENSRNOG00000007415	Ptgs1	Cox-1|Cox-3|Cox1|Cox3|Pghs-1	prostaglandin-endoperoxide synthase 1	protein-coding
MACS_peak_39510	chr8	127051558	127052222	+	593.66	NA	Intergenic	Intergenic	26500	NM_001108193	316061	Rn.129260	NM_001108193		Slc22a14	-	solute carrier family 22, member 14	protein-coding
MACS_peak_38365	chr8	66924675	66925161	+	592.88	NA	Intergenic	Intergenic	42008	NM_001077682	501010	Rn.123383	NM_001077682	ENSRNOG00000025359	Spesp1	RGD1563468	sperm equatorial segment protein 1	protein-coding
MACS_peak_6787	chr10	78081526	78082186	+	588.82	NA	Intergenic	Intergenic	-9351	NM_001253859	287622	Rn.200155	NM_001253859	ENSRNOG00000002474	Tom1l1	RGD1562626|Srcasm	target of myb1 (chicken)-like 1	protein-coding
MACS_peak_27837	chr4	31005554	31006210	+	588.52	NA	intron (NM_019234, intron 14 of 16)	CpG	-285345	NM_022396	64199	Rn.892	NM_022396	ENSRNOG00000047914	Gng11	-	guanine nucleotide binding protein (G protein), gamma 11	protein-coding
MACS_peak_15842	chr16	59638523	59639334	+	587.69	NA	Intergenic	Intergenic	-25320	NM_001033062	290789	Rn.141283	NM_001033062	ENSRNOG00000011424	Cldn23	-	claudin 23	protein-coding
MACS_peak_2992	chr1	188132447	188139160	+	587.4	NA	Intergenic	SATI_RN|Satellite|Satellite	-2157353	NM_001013434	365355	Rn.3271	NM_001013434	ENSRNOG00000012258	Rras2	-	related RAS viral (r-ras) oncogene homolog 2	protein-coding
MACS_peak_10483	chr13	38680344	38680641	+	586.65	NA	Intergenic	SATI_RN|Satellite|Satellite	701452	NM_021762	60381	Rn.156195	NM_021762		Tsn	-	translin	protein-coding
MACS_peak_3031	chr1	188974677	188975311	+	586.27	NA	Intergenic	ISAT_RN|Satellite|Satellite	1729753	NM_080781	114023	Rn.4327	NM_080781	ENSRNOG00000012000	Copb1	Rack2	coatomer protein complex, subunit beta 1	protein-coding
MACS_peak_23613	chr20	7429295	7429793	+	584.12	NA	Intergenic	Intergenic	-3915	NM_001008829	24974	Rn.116787	NM_001008829	ENSRNOG00000030712	RT1-A2	RT1.A2(N)|RT1A-2	RT1 class Ia, locus A2	protein-coding
MACS_peak_16974	chr17	38521553	38521857	+	583.74	NA	Intergenic	B1_Mur1|SINE|Alu	22552	NM_001106108	291100	Rn.82114	NM_001106108	ENSRNOG00000018108	Irf4	-	interferon regulatory factor 4	protein-coding
MACS_peak_3595	chr1	219162705	219163402	+	582.04	NA	Intergenic	Intergenic	-37125	NM_001131032	681901	Rn.220371	NM_001131032	ENSRNOG00000050207	Utf1	-	undifferentiated embryonic cell transcription factor 1	protein-coding
MACS_peak_18549	chr18	63327884	63328506	+	580.87	NA	Intergenic	Intergenic	-1204	NM_013182	25726	Rn.9673	NM_013182	ENSRNOG00000016685	Mc5r	-	melanocortin 5 receptor	protein-coding
MACS_peak_32032	chr5	153080076	153080609	+	580.75	NA	Intergenic	Intergenic	301017	NM_001006979	297894	Rn.15159	NM_001006979	ENSRNOG00000010932	Matn1	-	matrilin 1, cartilage matrix protein	protein-coding
MACS_peak_15422	chr16	20851427	20852100	+	578.73	NA	exon (NM_001017507, exon 8 of 9)	exon (NM_001017507, exon 8 of 9)	-5532	NM_001108874	364535	Rn.21915	NM_001108874	ENSRNOG00000020390	Tmem161a	RGD1307703	transmembrane protein 161A	protein-coding
MACS_peak_30314	chr5	21656033	21656725	+	577.7	NA	Intergenic	Intergenic	47371	NM_001106634	297805	Rn.17686	NM_001106634	ENSRNOG00000008871	Sdr16c5	RGD1565999|Rdhe2	short chain dehydrogenase/reductase family 16C, member 5	protein-coding
MACS_peak_10246	chr12	51186925	51187566	+	577.61	NA	Intergenic	Intergenic	83570	NM_001105937	288743	Rn.19304	NM_001105937	ENSRNOG00000000708	Sgsm1	Rutbc2	small G protein signaling modulator 1	protein-coding
MACS_peak_11574	chr13	103728106	103728729	+	577.29	NA	Intergenic	Intergenic	104109	NM_019312	54260	Rn.22498	NM_019312	ENSRNOG00000002969	Itpkb	-	inositol-trisphosphate 3-kinase B	protein-coding
MACS_peak_27001	chr3	165489784	165490466	+	577.1	NA	Intergenic	Intergenic	-12260	NM_001014185	362264	Rn.3175	NM_001014185	ENSRNOG00000006380	Srsf6	Sfrs6	serine/arginine-rich splicing factor 6	protein-coding
MACS_peak_15912	chr16	64743365	64744012	+	576.14	NA	Intergenic	Intergenic	-280672	NM_001012352	306527	Rn.22231	NM_001012352	ENSRNOG00000011518	Dusp26	RGD1310090	dual specificity phosphatase 26 (putative)	protein-coding
MACS_peak_42565	chrX	114886587	114887616	+	575.37	NA	Intergenic	Intergenic	-6522	NM_001014203	362994	Rn.34654	NM_001014203	ENSRNOG00000031424	Ccdc65	-	coiled-coil domain containing 65	protein-coding
MACS_peak_27017	chr3	165909597	165910087	+	574.44	NA	intron (NM_001037974, intron 3 of 4)	intron (NM_001037974, intron 3 of 4)	58360	NM_001037974	296345	Rn.6206	NM_001037974	ENSRNOG00000008170	Jph2	-	junctophilin 2	protein-coding
MACS_peak_2978	chr1	187992681	187993332	+	572.68	NA	Intergenic	ISAT_RN|Satellite|Satellite	-2014556	NM_001013434	365355	Rn.3271	NM_001013434	ENSRNOG00000012258	Rras2	-	related RAS viral (r-ras) oncogene homolog 2	protein-coding
MACS_peak_16951	chr17	36589051	36589803	+	572.54	NA	Intergenic	Intergenic	-149631	NM_001134846	691382	Rn.204369	NM_001134846	ENSRNOG00000047420	Hus1b	-	HUS1 checkpoint homolog b (S. pombe)	protein-coding
MACS_peak_26742	chr3	154791813	154792469	+	571.34	NA	intron (NM_057209, intron 3 of 12)	intron (NM_057209, intron 3 of 12)	2964	NM_057209	117558	Rn.81191	NM_057209	ENSRNOG00000008235	Mylk2	Klmc|Mlck	myosin light chain kinase 2	protein-coding
MACS_peak_25354	chr3	59135293	59136112	+	569.47	NA	promoter-TSS (NM_030875)	promoter-TSS (NM_030875)	-122	NM_030875	81574	Rn.32079	NM_030875	ENSRNOG00000005989	Scn1a	-	sodium channel, voltage-gated, type I, alpha subunit	protein-coding
MACS_peak_38319	chr8	65166046	65166775	+	569.14	NA	Intergenic	CpG	173252	NM_001134469	300763	Rn.26984	NM_001134469	ENSRNOG00000012015	Lrrc49	RGD1309466	leucine rich repeat containing 49	protein-coding
MACS_peak_1486	chr1	90221197	90221914	+	569.07	NA	intron (NM_001108911, intron 1 of 5)	intron (NM_001108911, intron 1 of 5)	1643	NM_001108911	365227	Rn.140554	NM_001108911	ENSRNOG00000024331	Upk1a	-	uroplakin 1A	protein-coding
MACS_peak_8698	chr11	78909015	78909670	+	567.98	NA	Intergenic	Intergenic	-37701	NM_130814	170630	Rn.45965	NM_130814	ENSRNOG00000001931	Fgf12	Fhf1|Fhf1b	fibroblast growth factor 12	protein-coding
MACS_peak_31569	chr5	137248905	137249503	+	566.69	NA	Intergenic	Intergenic	268691	NM_134339	171302	Rn.92407	NM_134339	ENSRNOG00000007770	Foxe3	FREAC-8|HFH7|HNF3	forkhead box E3	protein-coding
MACS_peak_21611	chr2	158947082	158947780	+	565.14	NA	intron (NM_001107673, intron 8 of 11)	intron (NM_001107673, intron 8 of 11)	57180	NM_001107673	310392	Rn.28160	NM_001107673	ENSRNOG00000010210	Slc7a11	-	solute carrier family 7 (anionic amino acid transporter light chain, xc- system), member 11	protein-coding
MACS_peak_31815	chr5	145410427	145410997	+	563.58	NA	Intergenic	Intergenic	49667	NM_001048184	298514	Rn.6455	NM_001048184	ENSRNOG00000017426	Rragc	-	Ras-related GTP binding C	protein-coding
MACS_peak_11419	chr13	95227001	95227606	+	563.33	NA	intron (NM_053834, intron 3 of 3)	intron (NM_053834, intron 3 of 3)	4028	NM_053834	116560		NM_053834	ENSRNOG00000007645	Kcnj9	Girk3|Kir3.3	potassium inwardly-rectifying channel, subfamily J, member 9	protein-coding
MACS_peak_6761	chr10	76534753	76535373	+	561.1	NA	Intergenic	Intergenic	144176	NM_012990	25495	Rn.10154	NM_012990		Nog	-	noggin	protein-coding
MACS_peak_30408	chr5	29538273	29539303	+	561.02	NA	Intergenic	Lx|LINE|L1	-181501	NM_001127564	500409	Rn.161971	NM_001127564	ENSRNOG00000008184	Esrp1	RGD1560481	epithelial splicing regulatory protein 1	protein-coding
MACS_peak_36943	chr7	128279461	128280205	+	558.22	NA	intron (NM_001191991, intron 1 of 3)	CpG	83390	NM_001191991	500915	Rn.13126	NM_001191991	ENSRNOG00000049349	Fam19a5	RGD1562115|Tafa-5	family with sequence similarity 19 (chemokine (C-C motif)-like), member A5	protein-coding
MACS_peak_6865	chr10	82880930	82881462	+	557.23	NA	Intergenic	Intergenic	-10427	NM_172328	282829	Rn.91139	NM_172328	ENSRNOG00000004404	Tac4	Ppt-c	tachykinin 4 (hemokinin)	protein-coding
MACS_peak_35470	chr7	31476449	31476979	+	557.14	NA	intron (NM_001271371, intron 22 of 30)	intron (NM_001271371, intron 22 of 30)	396270	NM_023979	78963	Rn.64522	NM_023979	ENSRNOG00000008022	Apaf1	-	apoptotic peptidase activating factor 1	protein-coding
MACS_peak_33975	chr6	104262190	104262887	+	556.41	NA	exon (NM_181771, exon 1 of 1)	exon (NM_181771, exon 1 of 1)	470	NM_181771	314213	Rn.56673	NM_181771	ENSRNOG00000004499	Gpr135	-	G protein-coupled receptor 135	protein-coding
MACS_peak_6760	chr10	76472254	76472994	+	555.55	NA	Intergenic	Intergenic	206615	NM_012990	25495	Rn.10154	NM_012990		Nog	-	noggin	protein-coding
MACS_peak_26351	chr3	129384552	129385158	+	555.12	NA	intron (NM_001191076, intron 13 of 14)	intron (NM_001191076, intron 13 of 14)	36190	NM_001106511	296156	Rn.19382	NM_001106511	ENSRNOG00000021220	Cpxm1	-	carboxypeptidase X (M14 family), member 1	protein-coding
MACS_peak_34563	chr6	138986626	138987322	+	555.03	NA	Intergenic	CpG	-44675	NM_001012194	362779	Rn.92083	NM_001012194	ENSRNOG00000005274	Vrk1	-	vaccinia related kinase 1	protein-coding
MACS_peak_16934	chr17	35239115	35239703	+	553.23	NA	Intergenic	Intergenic	-59444	NM_001039606	291095	Rn.212995	NM_001039606	ENSRNOG00000017605	Gmds	-	GDP-mannose 4, 6-dehydratase	protein-coding
MACS_peak_10038	chr12	43891792	43892212	+	552.06	NA	Intergenic	MER91B|DNA|hAT-Tip100	-57164	NM_001009964	304514	Rn.6327	NM_001009964	ENSRNOG00000001399	Tbx5	-	T-box 5	protein-coding
MACS_peak_3016	chr1	188323144	188324136	+	550.79	NA	Intergenic	SATI_RN|Satellite|Satellite	-2345190	NM_001013434	365355	Rn.3271	NM_001013434	ENSRNOG00000012258	Rras2	-	related RAS viral (r-ras) oncogene homolog 2	protein-coding
MACS_peak_16946	chr17	36033036	36033678	+	549.35	NA	Intergenic	Intergenic	77953	NM_022858	64826	Rn.10101	NM_022858		Foxq1	Hfh-1|Hfh1	forkhead box Q1	protein-coding
MACS_peak_39750	chr9	7321234	7322877	+	548.83	NA	Intergenic	CpG	225891	NM_001007558	450235	Rn.162355	NM_001007558	ENSRNOG00000050325	Emr4	Emr4p	EGF-like module containing, mucin-like, hormone receptor-like sequence 4	protein-coding
MACS_peak_35536	chr7	35636933	35637671	+	548.66	NA	Intergenic	Intergenic	100631	NM_001108084	314751	Rn.19106	NM_001108084	ENSRNOG00000007713	Tmcc3	RGD1307241	transmembrane and coiled-coil domain family 3	protein-coding
MACS_peak_29349	chr4	207717311	207717941	+	548.61	NA	Intergenic	CpG	-1283	NM_012871	25342	Rn.6841	NM_012871	ENSRNOG00000005806	Oxtr	OTR|OTR1	oxytocin receptor	protein-coding
MACS_peak_7674	chr10	107757685	107758190	+	547.91	NA	intron (NM_001134688, intron 1 of 19)	CpG	6504	NM_001034078	303731	Rn.43722	NM_001034078	ENSRNOG00000048113	Cbx8	-	chromobox homolog 8	protein-coding
MACS_peak_39978	chr9	12943395	12944224	+	547.29	NA	Intergenic	CpG	-136171	NM_001039699	316205	Rn.47365	NM_001039699	ENSRNOG00000011803	Lrfn2	Salm1	leucine rich repeat and fibronectin type III domain containing 2	protein-coding
MACS_peak_19519	chr19	48111969	48112543	+	546.73	NA	intron (NM_001106178, intron 9 of 13)	intron (NM_001106178, intron 9 of 13)	-1317	NM_001044292	688736	Rn.72979	NM_001044292	ENSRNOG00000015625	Kiaa0895l	-	hypothetical protein LOC688736	protein-coding
MACS_peak_6697	chr10	73968377	73969053	+	545.56	NA	Intergenic	Intergenic	23456	NM_053665	114124	Rn.163146	NM_053665	ENSRNOG00000002373	Akap1	Akap84	A kinase (PRKA) anchor protein 1	protein-coding
MACS_peak_36676	chr7	119934603	119935292	+	545.38	NA	Intergenic	Intergenic	53469	NM_199110	315119	Rn.102109	NM_199110	ENSRNOG00000008133	Mfng	-	MFNG O-fucosylpeptide 3-beta-N-acetylglucosaminyltransferase	protein-coding
MACS_peak_28034	chr4	55152198	55152815	+	544.2	NA	Intergenic	Intergenic	-10667	NM_022202	60590	Rn.44420	NM_022202		Grm8	Glur8|Gprc1h|Mglur8|mGluR8b|mGlur	glutamate receptor, metabotropic 8	protein-coding
MACS_peak_40019	chr9	14527437	14528020	+	543.91	NA	Intergenic	Intergenic	-3066	NM_001106887	301233	Rn.39165	NM_001106887	ENSRNOG00000015402	Guca1a	-	guanylate cyclase activator 1a (retina)	protein-coding
MACS_peak_31995	chr5	152072766	152073406	+	543.9	NA	intron (NM_013064, intron 1 of 8)	intron (NM_013064, intron 1 of 8)	796	NM_013064	25593	Rn.88262	NM_013064	ENSRNOG00000013838	Hcrtr1	Hctr1	hypocretin (orexin) receptor 1	protein-coding
MACS_peak_4637	chr1	269481452	269482127	+	541.43	NA	intron (NM_001135762, intron 15 of 15)	intron (NM_001135762, intron 15 of 15)	-15633	NM_040669	114638	Rn.17691	NM_040669		Hps1	Hps	Hermansky-Pudlak syndrome 1 homolog (human)	protein-coding
MACS_peak_35913	chr7	66695487	66696173	+	541.23	NA	Intergenic	Intergenic	-97751	NM_145184	171329	Rn.161933	NM_145184	ENSRNOG00000023202	Usp15	Ubp109	ubiquitin specific peptidase 15	protein-coding
MACS_peak_20426	chr2	43757370	43757940	+	541.17	NA	Intergenic	Intergenic	45269	NM_001100523	294640	Rn.7202	NM_001100523	ENSRNOG00000010560	Otp	-	orthopedia homeobox	protein-coding
MACS_peak_41205	chr9	96769176	96769578	+	540.88	NA	Intergenic	Intergenic	-12834	NM_053708	114500	Rn.92363	NM_053708	ENSRNOG00000019495	Gbx2	-	gastrulation brain homeobox 2	protein-coding
MACS_peak_18925	chr19	5807807	5812209	+	540.35	NA	Intergenic	Intergenic	-214406	NM_053393	84408	Rn.214220	NM_053393	ENSRNOG00000011274	Cdh8	-	cadherin 8	protein-coding
MACS_peak_36863	chr7	125264613	125265234	+	538.15	NA	Intergenic	Intergenic	-53016	NM_001012121	315189	Rn.30314	NM_001012121	ENSRNOG00000012475	Prr5	Protor1	proline rich 5 (renal)	protein-coding
MACS_peak_5663	chr10	34802665	34802874	+	537.18	NA	Intergenic	(CCCTAA)n|Simple_repeat|Simple_repeat	10353	NM_001271112	100910318	Rn.3710	NM_001271111	ENSRNOG00000049062	LOC100910318	-	trafficking protein particle complex subunit 2-like	protein-coding
MACS_peak_10012	chr12	43306396	43307383	+	537.1	NA	intron (NM_001108335, intron 1 of 21)	CpG-4452	200	NM_001108335	360814	Rn.63791	NM_001108335	ENSRNOG00000001374	Rasal1	-	RAS protein activator like 1 (GAP1 like)	protein-coding
MACS_peak_3001	chr1	188188896	188189510	+	535.54	NA	Intergenic	SATI_RN|Satellite|Satellite	-2210753	NM_001013434	365355	Rn.3271	NM_001013434	ENSRNOG00000012258	Rras2	-	related RAS viral (r-ras) oncogene homolog 2	protein-coding
MACS_peak_27699	chr4	19358583	19359166	+	535.46	NA	5' UTR (NM_001104633, exon 1 of 18)	5' UTR (NM_001104633, exon 1 of 18)	290	NM_001104633	246262	Rn.147480	NM_001104633	ENSRNOG00000007202	Sema3d	-	sema domain, immunoglobulin domain (Ig), short basic domain, secreted, (semaphorin) 3D	protein-coding
MACS_peak_6577	chr10	68631804	68632433	+	535.15	NA	intron (NM_001034014, intron 1 of 9)	intron (NM_001034014, intron 1 of 9)	8733	NR_106699	102465162		NR_106699		Mir6327	rno-mir-6327	microRNA mir-6327	ncRNA
MACS_peak_30921	chr5	78344680	78345309	+	533.38	NA	promoter-TSS (NM_001127565)	promoter-TSS (NM_001127565)	-146	NM_001127565	500464	Rn.21106	NM_001127565	ENSRNOG00000030163	Epb41l4b	RGD1562988	erythrocyte membrane protein band 4.1 like 4B	protein-coding
MACS_peak_368	chr1	32117933	32118602	+	533.09	NA	intron (NM_001100990, intron 1 of 4)	intron (NM_001100990, intron 1 of 4)	2424	NM_001100990	498997	Rn.15751	NM_001100990	ENSRNOG00000011568	Rspo3	RGD1563246	R-spondin 3	protein-coding
MACS_peak_30407	chr5	29478335	29480265	+	532.04	NA	Intergenic	Intergenic	-122013	NM_001127564	500409	Rn.161971	NM_001127564	ENSRNOG00000008184	Esrp1	RGD1560481	epithelial splicing regulatory protein 1	protein-coding
MACS_peak_4704	chr1	272258513	272259019	+	531.35	NA	Intergenic	Intergenic	-11362	NM_001033064	293997	Rn.138194	NM_001033064	ENSRNOG00000016058	Kazald1	-	Kazal-type serine peptidase inhibitor domain 1	protein-coding
MACS_peak_23936	chr20	16161163	16161928	+	530.21	NA	TTS (NM_001106381)	TTS (NM_001106381)	8202	NM_001106381	294335	Rn.166705	NM_001106381	ENSRNOG00000033389	Susd2	-	sushi domain containing 2	protein-coding
MACS_peak_24560	chr20	57753105	57753823	+	528.89	NA	Intergenic	Intergenic	30443	NM_001100804	652929	Rn.195321	NM_001100804	ENSRNOG00000050735	Cd99	-	CD99 molecule	protein-coding
MACS_peak_4978	chr1	288647261	288647933	+	528.86	NA	Intergenic	Intergenic	82940	NM_001107448	308004	Rn.24232	NM_001107448	ENSRNOG00000009830	Fam204a	RGD1305500	family with sequence similarity 204, member A	protein-coding
MACS_peak_35980	chr7	70642285	70642823	+	528.76	NA	intron (NM_001134595, intron 5 of 16)	intron (NM_001134595, intron 5 of 16)	2540	NM_001134595	366909	Rn.73969	NM_001134595	ENSRNOG00000029465	Slc26a10	RGD1564851	solute carrier family 26, member 10	protein-coding
MACS_peak_7435	chr10	101359496	101360942	+	528.16	NA	Intergenic	Intergenic	402712	NM_001013042	287796	Rn.205133	NM_001013042	ENSRNOG00000031213	Slc39a11	-	solute carrier family 39, member 11	protein-coding
MACS_peak_26393	chr3	130912048	130912694	+	527.91	NA	Intergenic	Intergenic	-97657	NM_012631	24686	Rn.3936	NM_012631	ENSRNOG00000021259	Prnp	PrP|Prn	prion protein	protein-coding
MACS_peak_21296	chr2	122980770	122981424	+	527.75	NA	Intergenic	Intergenic	-370743	NM_019138	25429	Rn.53969	NM_019138	ENSRNOG00000009730	Cyp7b1	-	cytochrome P450, family 7, subfamily b, polypeptide 1	protein-coding
MACS_peak_21206	chr2	111992934	111993129	+	527.15	NA	Intergenic	(CCCTAA)n|Simple_repeat|Simple_repeat	-327823	NM_001007635	294892	Rn.162562	NM_001007635	ENSRNOG00000022511	tGap1	-	GTPase activating protein testicular GAP1	protein-coding
MACS_peak_22995	chr2	249727413	249728132	+	527.04	NA	intron (NM_001047887, intron 1 of 1)	intron (NM_001047887, intron 1 of 1)	-20111	NM_001106474	295461	Rn.102003	NM_001106474	ENSRNOG00000023373	Sec24b	-	SEC24 family member B	protein-coding
MACS_peak_6916	chr10	84275187	84275768	+	526.96	NA	intron (NM_173311, intron 4 of 12)	intron (NM_173311, intron 4 of 12)	156543	NM_001199169	303493	Rn.13268	NM_001012012	ENSRNOG00000008642	Snx11	-	sorting nexin 11	protein-coding
MACS_peak_31587	chr5	137695544	137696259	+	525.68	NA	Intergenic	Intergenic	8492	NM_130401	81916	Rn.3605	NM_130401	ENSRNOG00000008161	Pdzk1ip1	Dd96|Map17	PDZK1 interacting protein 1	protein-coding
MACS_peak_32976	chr6	8854553	8855300	+	525.64	NA	Intergenic	Intergenic	23759	NM_001191908	366542	Rn.225521	NM_001191908	ENSRNOG00000024511	Six2	-	SIX homeobox 2	protein-coding
MACS_peak_6487	chr10	65885226	65885873	+	525.21	NA	intron (NM_001105817, intron 2 of 8)	intron (NM_001105817, intron 2 of 8)	7979	NM_001105817	287545	Rn.67850	NM_001105817	ENSRNOG00000010244	Sarm1	-	sterile alpha and TIR motif containing 1	protein-coding
MACS_peak_10580	chr13	42244831	42245538	+	525.08	NA	Intergenic	Intergenic	135797	NM_178091	288985	Rn.16736	NM_178091	ENSRNOG00000002478	Insig2	-	insulin induced gene 2	protein-coding
MACS_peak_14410	chr15	53516753	53517153	+	522.85	NA	Intergenic	B2_Rat2|SINE|B2	-278289	NM_001106046	290338	Rn.139081	NM_001106046	ENSRNOG00000030724	Adamdec1	-	ADAM-like, decysin 1	protein-coding
MACS_peak_3002	chr1	188194767	188197670	+	521.52	NA	Intergenic	SATI_RN|Satellite|Satellite	-2217768	NM_001013434	365355	Rn.3271	NM_001013434	ENSRNOG00000012258	Rras2	-	related RAS viral (r-ras) oncogene homolog 2	protein-coding
MACS_peak_22489	chr2	216835833	216837899	+	521.49	NA	Intergenic	91ES8_RN|Satellite|Satellite	-305357	NM_017320	50654	Rn.11347	NM_017320		Ctss	-	cathepsin S	protein-coding
MACS_peak_12474	chr14	46697876	46702586	+	521.02	NA	Intergenic	LSU-rRNA_Hsa|rRNA|rRNA	-114766	NM_001025002	310926		NM_001025002		LOC310926	Aa1011|Aa1262|Ab2-057|Ac1147	hypothetical protein LOC310926	protein-coding
MACS_peak_11728	chr13	113133320	113133803	+	520.8	NA	Intergenic	Intergenic	-52702	NM_001047927	498308	Rn.113839	NM_001047927	ENSRNOG00000032812	LOC498308	-	Da2-20	protein-coding
MACS_peak_7591	chr10	105519798	105520383	+	518.81	NA	promoter-TSS (NM_001107068)	promoter-TSS (NM_001107068)	-5	NM_001107068	303693	Rn.50582	NM_001107068	ENSRNOG00000024954	Mgat5b	-	mannosyl (alpha-1,6-)-glycoprotein beta-1,6-N-acetyl-glucosaminyltransferase, isozyme B	protein-coding
MACS_peak_22774	chr2	230423778	230424559	+	518.12	NA	Intergenic	Intergenic	-11300	NM_001107715	310780	Rn.49317	NM_001107715	ENSRNOG00000019738	Gpr61	-	G protein-coupled receptor 61	protein-coding
MACS_peak_29927	chr4	235433469	235434041	+	517.3	NA	Intergenic	CpG	-74505	NM_017336	50677	Rn.10163	NM_017336	ENSRNOG00000006231	Ptpro	GLEPP1|RPTP-BK	protein tyrosine phosphatase, receptor type, O	protein-coding
MACS_peak_26023	chr3	112921386	112921932	+	517.13	NA	Intergenic	Intergenic	-213459	NM_001014181	362191	Rn.107116	NM_001014181	ENSRNOG00000037356	Dph6	Atpbd4|RGD1310006	diphthamine biosynthesis 6	protein-coding
MACS_peak_427	chr1	36470003	36470694	+	516.49	NA	Intergenic	Intergenic	1039529	NM_001106097	290939	Rn.1773	NM_001106097	ENSRNOG00000017150	Med10	RGD1310128	mediator complex subunit 10	protein-coding
MACS_peak_30785	chr5	66317178	66317866	+	514.65	NA	Intergenic	Intergenic	-8132	NM_001106656	298074	Rn.12469	NM_001106656	ENSRNOG00000009576	Xpa	-	xeroderma pigmentosum, complementation group A	protein-coding
MACS_peak_12061	chr14	13015551	13016244	+	514.6	NA	Intergenic	CpG	-77492	NM_022211	60662	Rn.44445	NM_022211	ENSRNOG00000022631	Fgf5	-	fibroblast growth factor 5	protein-coding
MACS_peak_33377	chr6	48126191	48126750	+	514.27	NA	exon (NM_001127299, exon 4 of 4)	exon (NM_001127299, exon 4 of 4)	1858	NM_001127299	313969	Rn.21319	NM_001127299	ENSRNOG00000004084	Fam84a	RGD1305779	family with sequence similarity 84, member A	protein-coding
MACS_peak_10487	chr13	38718576	38719358	+	514.2	NA	Intergenic	ISAT_RN|Satellite|Satellite	662977	NM_021762	60381	Rn.156195	NM_021762		Tsn	-	translin	protein-coding
MACS_peak_17234	chr17	59152208	59154027	+	513.49	NA	Intergenic	ISAT_RN|Satellite|Satellite	-204703	NM_022686	64627	Rn.1659	NM_022686	ENSRNOG00000030142	Hist1h4b	H1ft|Hist4|Hist4h4	histone cluster 1, H4b	protein-coding
MACS_peak_18258	chr18	46253985	46254402	+	512.3	NA	Intergenic	MTE2a|LTR|ERVL-MaLR	-256214	NM_001106136	291470	Rn.218703	NM_001106136	ENSRNOG00000014988	Ftmt	-	ferritin mitochondrial	protein-coding
MACS_peak_1957	chr1	122506324	122507715	+	511.72	NA	Intergenic	Intergenic	-184060	NR_037392	100526625		NR_037392	miRBase:MI0015472	Mir344b-1	rno-mir-344b-1	microRNA mir-344b-1	ncRNA
MACS_peak_3682	chr1	222675793	222676307	+	511.46	NA	Intergenic	Intergenic	-34151	NR_027324	309122	Rn.6171	NR_027324		H19	ASM|ASM1|D11S813E	H19, imprinted maternally expressed transcript (non-protein coding)	ncRNA
MACS_peak_30372	chr5	27815231	27815874	+	511	NA	Intergenic	Intergenic	28777	NM_001013038	252834	Rn.49815	NM_001013038	ENSRNOG00000007810	Gdf6	BMP-13|gdf16	growth differentiation factor 6	protein-coding
MACS_peak_35399	chr7	27150716	27151435	+	510.42	NA	Intergenic	CpG	-46980	NM_031614	58819	Rn.67581	NM_031614	ENSRNOG00000009088	Txnrd1	Tr	thioredoxin reductase 1	protein-coding
MACS_peak_19324	chr19	37534770	37535831	+	510.13	NA	Intergenic	RNERV14-int|LTR|ERVK	362840	NM_199404	361378	Rn.102840	NM_199404	ENSRNOG00000023910	Man2b1	Manb	mannosidase, alpha, class 2B, member 1	protein-coding
MACS_peak_19695	chr19	54705029	54705825	+	510.07	NA	Intergenic	Intergenic	13264	NM_012536	24291	Rn.105845	NM_012536	ENSRNOG00000019068	Ctrb1	Ctrb	chymotrypsinogen B1	protein-coding
MACS_peak_1501	chr1	90554767	90555745	+	507.21	NA	promoter-TSS (NM_032616)	promoter-TSS (NM_032616)	-688	NM_032616	64355	Rn.48696	NM_032616	ENSRNOG00000021053	Lsr	Lisch7	lipolysis stimulated lipoprotein receptor	protein-coding
MACS_peak_37891	chr8	46887515	46888231	+	506.65	NA	Intergenic	Intergenic	-110750	NM_012673	24832	Rn.108198	NM_012673	ENSRNOG00000006604	Thy1	CD7	Thy-1 cell surface antigen	protein-coding
MACS_peak_20781	chr2	67762172	67763117	+	505.48	NA	Intergenic	Intergenic	-291889	NM_053719	114511	Rn.16221	NM_053719	ENSRNOG00000011365	Emb	-	embigin	protein-coding
MACS_peak_28398	chr4	142114450	142121812	+	504.55	NA	Intergenic	RNLTR2d|LTR|ERVK	41714	NM_053849	116598	Rn.39305	NM_053849	ENSRNOG00000006228	Pdia4	ERp-72|Erp70|Erp72	protein disulfide isomerase family A, member 4	protein-coding
MACS_peak_25202	chr3	44692276	44693032	+	500.12	NA	promoter-TSS (NM_001044276)	promoter-TSS (NM_001044276)	-110	NM_001044276	680110	Rn.45197	NM_001044276		Rprm	-	reprimo, TP53 dependent G2 arrest mediator candidate	protein-coding
MACS_peak_27095	chr3	168207461	168208125	+	499.23	NA	Intergenic	Intergenic	-54672	NM_019161	29182	Rn.108785	NM_019161		Cdh22	-	cadherin 22	protein-coding
MACS_peak_38052	chr8	54134001	54134668	+	498.79	NA	Intergenic	Intergenic	33618	NM_001013176	315650	Rn.53419	NM_001013176	ENSRNOG00000011277	Btg4	SCIR-27	B-cell translocation gene 4	protein-coding
MACS_peak_2993	chr1	188142020	188144663	+	498.73	NA	Intergenic	SATI_RN|Satellite|Satellite	-2164891	NM_001013434	365355	Rn.3271	NM_001013434	ENSRNOG00000012258	Rras2	-	related RAS viral (r-ras) oncogene homolog 2	protein-coding
MACS_peak_14845	chr15	100295664	100296247	+	497.99	NA	Intergenic	Intergenic	-4032	NM_001107284	306152	Rn.46737	NM_001107284	ENSRNOG00000009649	Slitrk5	-	SLIT and NTRK-like family, member 5	protein-coding
MACS_peak_26207	chr3	121310316	121310935	+	496.69	NA	promoter-TSS (NM_001008518)	promoter-TSS (NM_001008518)	-86	NM_001008518	302884	Rn.106101	NM_001008518	ENSRNOG00000050251	MGC105649	Nmes1	hypothetical LOC302884	protein-coding
MACS_peak_12007	chr14	9809977	9810660	+	496.29	NA	Intergenic	Intergenic	293376	NM_031737	65193	Rn.11387	NM_031737	ENSRNOG00000002149	Nkx6-1	Nkx6.1|Nkx61|Nkx6a	NK6 homeobox 1	protein-coding
MACS_peak_2207	chr1	141585051	141586145	+	495.94	NA	Intergenic	L1_Rat1|LINE|L1	9142	NM_001008510	293052	Rn.16103	NM_001008510	ENSRNOG00000018151	Isg20	-	interferon stimulated exonuclease gene 20	protein-coding
MACS_peak_7379	chr10	97298450	97299054	+	495.62	NA	promoter-TSS (NM_019224)	promoter-TSS (NM_019224)	-107	NM_019224	29481	Rn.10903	NM_019224	ENSRNOG00000003800	Rgs9	-	regulator of G-protein signaling 9	protein-coding
MACS_peak_21289	chr2	122420642	122421289	+	495.02	NA	Intergenic	Intergenic	-4647	NM_001108940	365748	Rn.161818	NM_001108940	ENSRNOG00000021745	Bhlhe22	Bhlhb5	basic helix-loop-helix family, member e22	protein-coding
MACS_peak_27302	chr3	176298965	176299661	+	494.91	NA	Intergenic	Intergenic	-31859	NM_001025270	29310	Rn.215838	NM_001025270	ENSRNOG00000004451	Mc3r	-	melanocortin 3 receptor	protein-coding
MACS_peak_14906	chr15	107478647	107479160	+	494.06	NA	intron (NM_001106058, intron 1 of 5)	intron (NM_001106058, intron 1 of 5)	28900	NM_001106058	290485	Rn.99994	NM_001106058	ENSRNOG00000010085	Cldn10	-	claudin 10	protein-coding
MACS_peak_39143	chr8	112511010	112511755	+	494.02	NA	intron (NM_001109003, intron 4 of 18)	intron (NM_001109003, intron 4 of 18)	19956	NM_001109003	367160	Rn.57966	NM_001109003	ENSRNOG00000026577	Cpne4	-	copine IV	protein-coding
MACS_peak_17257	chr17	59306263	59307337	+	492.65	NA	Intergenic	SATI_RN|Satellite|Satellite	318729	NM_001192008	502143	Rn.231436	NM_001192008	ENSRNOG00000045919	Idi2	RGD1559783|RGD1562352	isopentenyl-diphosphate delta isomerase 2	protein-coding
MACS_peak_1946	chr1	117906510	117908958	+	492.19	NA	Intergenic	Intergenic	161507	NM_001191837	361585	Rn.162420	NM_001191837	ENSRNOG00000015734	Ube3a	-	ubiquitin protein ligase E3A	protein-coding
MACS_peak_25471	chr3	66460671	66461436	+	492.17	NA	Intergenic	Intergenic	6757	NM_001191902	366078	Rn.228204	NM_001191902	ENSRNOG00000028187	Sp9	RGD1559457	trans-acting transcription factor 9	protein-coding
MACS_peak_20494	chr2	47794759	47795521	+	491.75	NA	Intergenic	CpG	53174	NM_001024298	499516	Rn.122955	NM_001024298	ENSRNOG00000015472	Tmem174	-	transmembrane protein 174	protein-coding
MACS_peak_24742	chr3	12554052	12554754	+	491.37	NA	promoter-TSS (NM_001107823)	promoter-TSS (NM_001107823)	-726	NM_001107823	311832	Rn.47963	NM_001107823	ENSRNOG00000011353	Gfi1b	-	growth factor independent 1B transcription repressor	protein-coding
MACS_peak_23696	chr20	9078660	9079226	+	491.35	NA	intron (NM_001034188, intron 2 of 3)	intron (NM_001034188, intron 2 of 3)	-8247	NM_022666	24417	Rn.89046	NM_022666		Grm4	-	glutamate receptor, metabotropic 4	protein-coding
MACS_peak_12790	chr14	79176145	79177087	+	491.3	NA	promoter-TSS (NM_001107225)	promoter-TSS (NM_001107225)	-78	NM_001107225	305438	Rn.41133	NM_001107225	ENSRNOG00000007033	Sorcs2	-	sortilin-related VPS10 domain containing receptor 2	protein-coding
MACS_peak_32309	chr5	159897322	159897824	+	488.88	NA	promoter-TSS (NM_013059)	promoter-TSS (NM_013059)	-182	NM_013059	25586	Rn.82764	NM_013059	ENSRNOG00000013954	Alpl	Akp2|PHOA	alkaline phosphatase, liver/bone/kidney	protein-coding
MACS_peak_15229	chr16	9498744	9499295	+	488.87	NA	intron (NM_024378, intron 2 of 21)	intron (NM_024378, intron 2 of 21)	3116	NM_024378	79219	Rn.10040	NM_024378		Grid1	GluD1	glutamate receptor, ionotropic, delta 1	protein-coding
MACS_peak_41780	chrX	18996685	18997480	+	487.49	NA	Intergenic	Intergenic	117031	NM_001127657	317395	Rn.203523	NM_001127657	ENSRNOG00000031286	Spin2a	RGD1560898|Spin2	spindlin family, member 2A	protein-coding
MACS_peak_10482	chr13	38678940	38680272	+	487.26	NA	Intergenic	SATI_RN|Satellite|Satellite	702338	NM_021762	60381	Rn.156195	NM_021762		Tsn	-	translin	protein-coding
MACS_peak_25403	chr3	63014822	63015571	+	486.43	NA	exon (NM_001191901, exon 6 of 31)	exon (NM_001191901, exon 6 of 31)	32112	NM_001191901	366069	Rn.230757	NM_001191901	ENSRNOG00000030022	Myo3b	RGD1560313	myosin IIIB	protein-coding
MACS_peak_3019	chr1	188383623	188385773	+	485.31	NA	Intergenic	91ES8_RN|Satellite|Satellite	2320049	NM_080781	114023	Rn.4327	NM_080781	ENSRNOG00000012000	Copb1	Rack2	coatomer protein complex, subunit beta 1	protein-coding
MACS_peak_39092	chr8	110419075	110420010	+	485.26	NA	3' UTR (NM_001108180, exon 12 of 12)	3' UTR (NM_001108180, exon 12 of 12)	38588	NM_001108180	315962	Rn.24084	NM_001108180	ENSRNOG00000008210	Ky	-	kyphoscoliosis peptidase	protein-coding
MACS_peak_5094	chr10	4525644	4526219	+	484.94	NA	intron (NM_012573, intron 2 of 13)	intron (NM_012573, intron 2 of 13)	969	NM_012573	24409	Rn.9710	NM_012573	ENSRNOG00000033942	Grin2a	GluN2A|NMDAR2A|NR2A	glutamate receptor, ionotropic, N-methyl D-aspartate 2A	protein-coding
MACS_peak_8009	chr11	33525902	33526600	+	484.44	NA	Intergenic	Intergenic	155715	NM_001100558	304109	Rn.35587	NM_001100558	ENSRNOG00000021569	Tiam1	-	T-cell lymphoma invasion and metastasis 1	protein-coding
MACS_peak_23962	chr20	17918307	17918957	+	483.07	NA	Intergenic	Intergenic	-397035	NM_001271377	690865	Rn.231824	NM_001271377		Pcdh15	-	protocadherin 15	protein-coding
MACS_peak_11352	chr13	92983142	92983498	+	482.26	NA	intron (NM_031764, intron 1 of 15)	(CCCTAA)n|Simple_repeat|Simple_repeat	4623	NM_031764	685781	Rn.92730	NM_031764	ENSRNOG00000002881	Ddr2	Tyro10	discoidin domain receptor tyrosine kinase 2	protein-coding
MACS_peak_18269	chr18	46724107	46724780	+	480.9	NA	intron (NM_017061, intron 4 of 8)	intron (NM_017061, intron 4 of 8)	23202	NR_032142	100314170		NR_032142	miRBase:MI0003722	Mir664-1	rno-mir-664-1	microRNA mir-664-1	ncRNA
MACS_peak_438	chr1	37637075	37637848	+	480.1	NA	Intergenic	Intergenic	55149	NM_001145163	679949	Rn.21006	NM_001145163	ENSRNOG00000034075	Ube2ql1	-	ubiquitin-conjugating enzyme E2Q family-like 1	protein-coding
MACS_peak_867	chr1	56882460	56883798	+	478.89	NA	Intergenic	Intergenic	215980	NM_001099465	685666	Rn.217930	NM_001099465	ENSRNOG00000013671	Vom2r9	RGD1564755	vomeronasal 2 receptor, 9	protein-coding
MACS_peak_10585	chr13	42462636	42463289	+	478.8	NA	Intergenic	Intergenic	-81981	NM_178091	288985	Rn.16736	NM_178091	ENSRNOG00000002478	Insig2	-	insulin induced gene 2	protein-coding
MACS_peak_30359	chr5	26975451	26976068	+	477.76	NA	Intergenic	Intergenic	-139950	NM_001108969	366311	Rn.168299	NM_001108969	ENSRNOG00000006919	Clvs1	Clavesin-1|RGD1564200|Rlbp1l1	clavesin 1	protein-coding
MACS_peak_41942	chrX	36777212	36777886	+	477.39	NA	intron (NM_001190994, intron 19 of 32)	intron (NM_001190994, intron 19 of 32)	469730	NM_001190994	678739	Rn.225026	NM_001190994		Phka2	-	phosphorylase kinase, alpha 2	protein-coding
MACS_peak_34748	chr6	146990991	146991763	+	477.34	NA	Intergenic	CpG	31796	NM_001244867	691657	Rn.8405	NM_001134933	ENSRNOG00000027990	Crip1	Crip|Crp-1	cysteine-rich protein 1 (intestinal)	protein-coding
MACS_peak_13187	chr14	94417254	94421680	+	476.85	NA	Intergenic	Intergenic	-2126778	NM_001107236	305497	Rn.114948	NM_001107236	ENSRNOG00000004281	Cobl	-	cordon-bleu WH2 repeat protein	protein-coding
MACS_peak_9498	chr12	24697074	24697897	+	476.38	NA	Intergenic	Intergenic	-4574	NM_030997	29461	Rn.9704	NM_030997	ENSRNOG00000001416	Vgf	-	VGF nerve growth factor inducible	protein-coding
MACS_peak_26727	chr3	154433328	154434124	+	476.05	NA	Intergenic	Intergenic	-20455	NM_001037512	641636	Rn.162710	NM_001037512	ENSRNOG00000023154	Defb21	-	defensin beta 21	protein-coding
MACS_peak_4979	chr1	288663996	288664703	+	475.77	NA	Intergenic	Intergenic	66188	NM_001107448	308004	Rn.24232	NM_001107448	ENSRNOG00000009830	Fam204a	RGD1305500	family with sequence similarity 204, member A	protein-coding
MACS_peak_3591	chr1	218964313	218964974	+	475.04	NA	Intergenic	CT-rich|Low_complexity|Low_complexity	-116719	NM_001107558	309095	Rn.222182	NM_001107558	ENSRNOG00000017748	Nkx6-2	-	NK6 homeobox 2	protein-coding
MACS_peak_38139	chr8	58456640	58457405	+	474.62	NA	Intergenic	Intergenic	-23548	NM_001109294	501002	Rn.141067	NM_001109294	ENSRNOG00000015201	RGD1562084	-	similar to expressed sequence AI118078	protein-coding
MACS_peak_866	chr1	56881479	56882223	+	470.68	NA	Intergenic	B4|SINE|B4	217258	NM_001099465	685666	Rn.217930	NM_001099465	ENSRNOG00000013671	Vom2r9	RGD1564755	vomeronasal 2 receptor, 9	protein-coding
MACS_peak_2927	chr1	187679595	187680264	+	470.58	NA	Intergenic	SATI_RN|Satellite|Satellite	-1701479	NM_001013434	365355	Rn.3271	NM_001013434	ENSRNOG00000012258	Rras2	-	related RAS viral (r-ras) oncogene homolog 2	protein-coding
MACS_peak_21598	chr2	157388371	157389091	+	470.02	NA	Intergenic	Intergenic	-289853	NM_001134511	295019	Rn.46896	NM_001134511	ENSRNOG00000011239	RGD1307595	-	similar to RIKEN cDNA 1700018B24	protein-coding
MACS_peak_39122	chr8	111651120	111651820	+	468.95	NA	Intergenic	AmnSINE1|SINE|Deu	-262364	NM_001191882	363126	Rn.104126	NM_001191882	ENSRNOG00000048978	Nphp3	RGD1563856	nephronophthisis 3 (adolescent)	protein-coding
MACS_peak_14700	chr15	81668064	81668614	+	468.52	NA	Intergenic	(TTAGGG)n|Simple_repeat|Simple_repeat	-381851	NM_001191688	306091	Rn.232343	NM_001191688		Pcdh9	-	protocadherin 9	protein-coding
MACS_peak_3246	chr1	201908448	201909636	+	468.5	NA	Intergenic	CT-rich|Low_complexity|Low_complexity	-90274	NM_053611	100912108	Rn.11182	NM_053611		Nupr1	p8	nuclear protein, transcriptional regulator, 1	protein-coding
MACS_peak_8091	chr11	36238657	36239220	+	468.08	NA	Intergenic	GA-rich|Low_complexity|Low_complexity	-21036	NM_176078	304081	Rn.214050	NM_176078	ENSRNOG00000026870	Clic6	Clic6b	chloride intracellular channel 6	protein-coding
MACS_peak_27745	chr4	25343520	25344268	+	467.8	NA	promoter-TSS (NM_001106629)	promoter-TSS (NM_001106629)	-91	NM_001106629	297738	Rn.51773	NM_001106629	ENSRNOG00000000017	Steap1	Steap	six transmembrane epithelial antigen of the prostate 1	protein-coding
MACS_peak_8541	chr11	71522219	71523621	+	466.8	NA	promoter-TSS (NM_001107091)	promoter-TSS (NM_001107091)	-535	NM_001107091	303901	Rn.219777	NM_001107091		Sema5b	-	sema domain, seven thrombospondin repeats (type 1 and type 1-like), transmembrane domain (TM) and short cytoplasmic domain, (semaphorin) 5B	protein-coding
MACS_peak_816	chr1	55661289	55664025	+	466.48	NA	Intergenic	Intergenic	-174446	NM_001099463	685557	Rn.217943	NM_001099463		Vom2r7	-	vomeronasal 2 receptor, 7	protein-coding
MACS_peak_21314	chr2	124183161	124183901	+	466.19	NA	exon (NM_031019, exon 2 of 2)	exon (NM_031019, exon 2 of 2)	1252	NM_031019	81648	Rn.10349	NM_031019	ENSRNOG00000012703	Crh	CRF	corticotropin releasing hormone	protein-coding
MACS_peak_8737	chr11	82903745	82904520	+	465.88	NA	promoter-TSS (NM_031699)	promoter-TSS (NM_031699)	-86	NM_031699	65129	Rn.24293	NM_031699	ENSRNOG00000001926	Cldn1	-	claudin 1	protein-coding
MACS_peak_22476	chr2	216575888	216582159	+	465.7	NA	Intergenic	SATI_RN|Satellite|Satellite	424855	NM_031560	29175	Rn.5598	NM_031560	ENSRNOG00000021155	Ctsk	-	cathepsin K	protein-coding
MACS_peak_39770	chr9	7519078	7519805	+	462.8	NA	Intergenic	RLTR11A2|LTR|ERVK	423277	NM_001007558	450235	Rn.162355	NM_001007558	ENSRNOG00000050325	Emr4	Emr4p	EGF-like module containing, mucin-like, hormone receptor-like sequence 4	protein-coding
MACS_peak_4724	chr1	272720921	272721508	+	461.38	NA	Intergenic	Intergenic	17129	NM_001014168	361767	Rn.11799	NM_001014168	ENSRNOG00000016748	Poll	-	polymerase (DNA directed), lambda	protein-coding
MACS_peak_32550	chr5	168640857	168641690	+	459.2	NA	Intergenic	Intergenic	10752	NM_053511	85273	Rn.88821	NM_053511	ENSRNOG00000009409	Fbxo2	-	F-box protein 2	protein-coding
MACS_peak_2340	chr1	147154802	147155550	+	457.99	NA	Intergenic	CpG	63024	NM_001100736	361601	Rn.198511	NM_001100736	ENSRNOG00000012683	Abhd17c	Fam108c1|RGD1308210	abhydrolase domain containing 17C	protein-coding
MACS_peak_20926	chr2	76768391	76768951	+	456.95	NA	Intergenic	Intergenic	-128890	NM_019139	25453	Rn.53970	NM_019139	ENSRNOG00000012819	Gdnf	gndf	glial cell derived neurotrophic factor	protein-coding
MACS_peak_31158	chr5	103426543	103427271	+	455.72	NA	Intergenic	Intergenic	169636	NM_019196	29365	Rn.6684	NM_019196	ENSRNOG00000007894	Mpdz	-	multiple PDZ domain protein	protein-coding
MACS_peak_2954	chr1	187848815	187849734	+	455.14	NA	Intergenic	SATI_RN|Satellite|Satellite	-1870824	NM_001013434	365355	Rn.3271	NM_001013434	ENSRNOG00000012258	Rras2	-	related RAS viral (r-ras) oncogene homolog 2	protein-coding
MACS_peak_6064	chr10	50988656	50989268	+	454.83	NA	Intergenic	Intergenic	-247402	NM_172326	282826	Rn.163124	NM_172326	ENSRNOG00000003424	Elac2	-	elaC ribonuclease Z 2	protein-coding
MACS_peak_7431	chr10	100962288	100963107	+	452.95	NA	Intergenic	Intergenic	800234	NM_001013042	287796	Rn.205133	NM_001013042	ENSRNOG00000031213	Slc39a11	-	solute carrier family 39, member 11	protein-coding
MACS_peak_27377	chr3	179983582	179984247	+	452.88	NA	Intergenic	Intergenic	-3123	NM_001109211	499952	Rn.218533	NM_001109211		Bhlhe23	Bhlhb4|RGD1559760	basic helix-loop-helix family, member e23	protein-coding
MACS_peak_41480	chr9	115374191	115374740	+	451.96	NA	Intergenic	Intergenic	-32440	NM_001108237	316758	Rn.2807	NM_001108237	ENSRNOG00000017237	Lama1	-	laminin, alpha 1	protein-coding
MACS_peak_37543	chr8	23027531	23028109	+	451.25	NA	intron (NM_017002, intron 2 of 7)	CpG-15039	1285	NM_017002	24336	Rn.22394	NM_017002	ENSRNOG00000012619	Epor	-	erythropoietin receptor	protein-coding
MACS_peak_3311	chr1	205237301	205238023	+	450.74	NA	Intergenic	Intergenic	-2002	NM_001106296	293493	Rn.128103	NM_001106296	ENSRNOG00000019914	Fam57b	RGD1308215	family with sequence similarity 57, member B	protein-coding
MACS_peak_4630	chr1	269133886	269134509	+	450.52	NA	Intergenic	Intergenic	-12202	NM_134401	171438	Rn.198566	NM_134401	ENSRNOG00000015220	Crtac1	W307	cartilage acidic protein 1	protein-coding
MACS_peak_10471	chr13	38608374	38611879	+	450.17	NA	Intergenic	SATI_RN|Satellite|Satellite	771818	NM_021762	60381	Rn.156195	NM_021762		Tsn	-	translin	protein-coding
MACS_peak_18604	chr18	68977351	68978057	+	448.47	NA	Intergenic	Intergenic	-49924	NM_001107376	307270	Rn.16233	NM_001107376	ENSRNOG00000015582	Me2	-	malic enzyme 2, NAD(+)-dependent, mitochondrial	protein-coding
MACS_peak_2964	chr1	187880035	187880719	+	446.94	NA	Intergenic	ISAT_RN|Satellite|Satellite	-1901927	NM_001013434	365355	Rn.3271	NM_001013434	ENSRNOG00000012258	Rras2	-	related RAS viral (r-ras) oncogene homolog 2	protein-coding
MACS_peak_32045	chr5	153753268	153753872	+	446.72	NA	Intergenic	Intergenic	41849	NM_001108685	362612	Rn.63428	NM_001108685	ENSRNOG00000010007	Srsf4	RGD1561347|Sfrs4	serine/arginine-rich splicing factor 4	protein-coding
MACS_peak_9066	chr12	7663584	7664189	+	446.64	NA	Intergenic	Intergenic	-62302	NM_001142758	100302405		NM_001142758		Zfp958	Zinki	zinc finger protein 958	protein-coding
MACS_peak_37307	chr8	15862	17769	+	446.4	NA	Intergenic	SATI_RN|Satellite|Satellite	-400705	NM_023956	66012	Rn.209304	NM_023956	ENSRNOG00000029876	Gucy1a2	-	guanylate cyclase 1, soluble, alpha 2	protein-coding
MACS_peak_17231	chr17	59073333	59079258	+	446.17	NA	Intergenic	SATI_RN|Satellite|Satellite	-127881	NM_022686	64627	Rn.1659	NM_022686	ENSRNOG00000030142	Hist1h4b	H1ft|Hist4|Hist4h4	histone cluster 1, H4b	protein-coding
MACS_peak_9773	chr12	33842744	33843520	+	445.97	NA	Intergenic	Intergenic	-7969	NM_198727	288750	Rn.211158	NM_198727	ENSRNOG00000008447	Tmem132d	MOLT	transmembrane protein 132D	protein-coding
MACS_peak_1236	chr1	81981806	81982237	+	445.9	NA	promoter-TSS (NM_001034920)	promoter-TSS (NM_001034920)	-517	NM_001034920	292699	Rn.20550	NM_001034920	ENSRNOG00000018953	Cblc	-	Cbl proto-oncogene C, E3 ubiquitin protein ligase	protein-coding
MACS_peak_20437	chr2	44349177	44349900	+	445.33	NA	Intergenic	Intergenic	-2700	NM_001191701	294661	Rn.228219	NM_001191701	ENSRNOG00000017998	S100z	RGD1562902	S100 calcium binding protein Z	protein-coding
MACS_peak_1358	chr1	85359489	85360096	+	444.93	NA	intron (NM_001170336, intron 1 of 32)	intron (NM_001170336, intron 1 of 32)	1406	NM_001170336	292734	Rn.7961	NM_001170336	ENSRNOG00000020871	Ltbp4	-	latent transforming growth factor beta binding protein 4	protein-coding
MACS_peak_38447	chr8	69817829	69818523	+	444.58	NA	Intergenic	Intergenic	100995	NM_031152	81830	Rn.1016	NM_031152	ENSRNOG00000011302	Rab11a	-	RAB11a, member RAS oncogene family	protein-coding
MACS_peak_14539	chr15	60777125	60778247	+	443.31	NA	Intergenic	CpG	-86089	NM_001134727	502020	Rn.13089	NM_001134727	ENSRNOG00000009412	Lrch1	-	leucine-rich repeats and calponin homology (CH) domain containing 1	protein-coding
MACS_peak_20541	chr2	50074042	50074783	+	442.67	NA	Intergenic	Intergenic	-69656	NM_001106404	294698	Rn.16711	NM_001106404	ENSRNOG00000018746	Slc30a5	-	solute carrier family 30 (zinc transporter), member 5	protein-coding
MACS_peak_15921	chr16	65949535	65950282	+	442.4	NA	Intergenic	L1_Rat3|LINE|L1	-731035	NM_001107319	306534	Rn.231130	NM_001107319	ENSRNOG00000011858	Unc5d	-	unc-5 homolog D (C. elegans)	protein-coding
MACS_peak_40485	chr9	46088510	46089159	+	442.32	NA	Intergenic	CpG	129999	NM_001108794	363221	Rn.22860	NM_001108794	ENSRNOG00000023220	Cnot11	RGD1560909	CCR4-NOT transcription complex, subunit 11	protein-coding
MACS_peak_41378	chr9	109900732	109901474	+	442.2	NA	Intergenic	Intergenic	-3253	NM_053903	116683	Rn.10714	NM_053903	ENSRNOG00000034177	Efna5	Lerk7	ephrin A5	protein-coding
MACS_peak_25872	chr3	99908074	99908670	+	442.11	NA	Intergenic	Intergenic	-49088	NM_001106493	295965	Rn.220252	NM_001106493	ENSRNOG00000007484	Ehf	-	ets homologous factor	protein-coding
MACS_peak_16529	chr17	12821391	12822180	+	440.73	NA	Intergenic	Intergenic	18012	NM_001106059	290519	Rn.101956	NM_001106059	ENSRNOG00000000104	Thoc3	-	THO complex 3	protein-coding
MACS_peak_37513	chr8	22248442	22249221	+	440.12	NA	intron (NM_013101, intron 1 of 14)	intron (NM_013101, intron 1 of 14)	3124	NM_013101	25638	Rn.91357	NM_013101		Pde4a	PHOSA	phosphodiesterase 4A, cAMP-specific	protein-coding
MACS_peak_10607	chr13	45413100	45413801	+	439.31	NA	Intergenic	Intergenic	-153144	NM_001012205	363972	Rn.59993	NM_001012205	ENSRNOG00000002595	Dpp10	DPP X|DPPY	dipeptidylpeptidase 10	protein-coding
MACS_peak_2960	chr1	187864573	187865389	+	439.19	NA	Intergenic	ISAT_RN|Satellite|Satellite	-1886531	NM_001013434	365355	Rn.3271	NM_001013434	ENSRNOG00000012258	Rras2	-	related RAS viral (r-ras) oncogene homolog 2	protein-coding
MACS_peak_6782	chr10	78004960	78005259	+	438.58	NA	intron (NM_001107038, intron 4 of 16)	intron (NM_001107038, intron 4 of 16)	18613	NM_001107038	303443	Rn.49449	NM_001107038	ENSRNOG00000032768	Stxbp4	-	syntaxin binding protein 4	protein-coding
MACS_peak_18103	chr18	31066307	31066789	+	438.51	NA	Intergenic	CpG	-10460	NM_199493	307480	Rn.12899	NM_199493	ENSRNOG00000019276	RGD735029	Dele	SEL1 domain containing protein RGD735029	protein-coding
MACS_peak_38134	chr8	58186350	58187049	+	437.19	NA	intron (NM_052805, intron 3 of 5)	intron (NM_052805, intron 3 of 5)	2309	NM_052805	25101	Rn.10996	NM_052805	ENSRNOG00000013829	Chrna3	-	cholinergic receptor, nicotinic, alpha 3 (neuronal)	protein-coding
MACS_peak_19323	chr19	37532806	37533749	+	436.43	NA	Intergenic	Intergenic	360817	NM_199404	361378	Rn.102840	NM_199404	ENSRNOG00000023910	Man2b1	Manb	mannosidase, alpha, class 2B, member 1	protein-coding
MACS_peak_2068	chr1	129983681	129984503	+	436.4	NA	Intergenic	CpG	-1712	NM_052807	25718	Rn.10957	NM_052807	ENSRNOG00000014187	Igf1r	IGFIRC|JTK13	insulin-like growth factor 1 receptor	protein-coding
MACS_peak_37127	chr7	138904912	138905636	+	436.15	NA	Intergenic	Intergenic	7003	NM_001024909	500925	Rn.162016	NM_001024909	ENSRNOG00000021945	Ccdc184	-	coiled-coil domain containing 184	protein-coding
MACS_peak_20728	chr2	63902340	63902941	+	435.23	NA	Intergenic	CpG	6510	NM_001109175	499528	Rn.61269	NM_001109175	ENSRNOG00000010454	Ccno	RGD1565217	cyclin O	protein-coding
MACS_peak_1655	chr1	98719205	98719778	+	435.01	NA	intron (NM_001108479, intron 4 of 5)	intron (NM_001108479, intron 4 of 5)	2905	NM_001108479	361560	Rn.65503	NM_001108479	ENSRNOG00000017456	Vstm2b	RGD1306235	V-set and transmembrane domain containing 2B	protein-coding
MACS_peak_16572	chr17	14050508	14051245	+	432.54	NA	promoter-TSS (NM_001107339)	promoter-TSS (NM_001107339)	-119	NM_001107339	306782	Rn.211583	NM_001107339	ENSRNOG00000010974	Ror2	-	receptor tyrosine kinase-like orphan receptor 2	protein-coding
MACS_peak_39936	chr9	11334672	11337734	+	432.28	NA	Intergenic	Intergenic	-238822	NM_001109414	680486	Rn.136288	NM_001109414	ENSRNOG00000023474	Dazl	-	deleted in azoospermia-like	protein-coding
MACS_peak_19286	chr19	37020290	37020818	+	431.71	NA	intron (NM_181089, intron 6 of 25)	CpG-7863	-3390	NR_037326	100526620		NR_037326		Mir3550	rno-mir-3550	microRNA mir-3550	ncRNA
MACS_peak_12003	chr14	9489961	9490707	+	431.19	NA	Intergenic	Intergenic	-26608	NM_031737	65193	Rn.11387	NM_031737	ENSRNOG00000002149	Nkx6-1	Nkx6.1|Nkx61|Nkx6a	NK6 homeobox 1	protein-coding
MACS_peak_23291	chr2	270612702	270613408	+	429.95	NA	Intergenic	CpG	-21718	NM_023969	66025	Rn.64507	NM_023969	ENSRNOG00000015260	Lpar3	Edg7	lysophosphatidic acid receptor 3	protein-coding
MACS_peak_3345	chr1	205820510	205821173	+	429.65	NA	Intergenic	Intergenic	78072	NM_173330	286996	Rn.205819	NM_173330	ENSRNOG00000029821	Zfp689	Hit39|Znf689	zinc finger protein 689	protein-coding
MACS_peak_34655	chr6	144539949	144540511	+	429.14	NA	intron (NM_001106759, intron 7 of 11)	intron (NM_001106759, intron 7 of 11)	8684	NM_001106759	299338	Rn.106776	NM_001106759	ENSRNOG00000010111	Exoc3l4	RGD1307749	exocyst complex component 3-like 4	protein-coding
MACS_peak_16233	chr16	84270566	84271230	+	429	NA	intron (NM_138893, intron 13 of 33)	intron (NM_138893, intron 13 of 33)	116783	NM_138893	192253	Rn.207204	NM_138893		Myo16	Myr8	myosin XVI	protein-coding
MACS_peak_42599	chrX	115286215	115286941	+	428.28	NA	promoter-TSS (NM_001014204)	promoter-TSS (NM_001014204)	-307	NM_001014204	362998	Rn.19564	NM_001014204	ENSRNOG00000015837	Dnajc22	RGD1311098	DnaJ (Hsp40) homolog, subfamily C, member 22	protein-coding
MACS_peak_3189	chr1	198265844	198266371	+	426.86	NA	promoter-TSS (NM_181370)	promoter-TSS (NM_181370)	-773	NM_181370	293451	Rn.49010	NM_181370	ENSRNOG00000017659	Hs3st2	-	heparan sulfate (glucosamine) 3-O-sulfotransferase 2	protein-coding
MACS_peak_31421	chr5	127764537	127765259	+	426.56	NA	Intergenic	Intergenic	-116540	NM_153621	266729	Rn.206534	NM_153621	ENSRNOG00000007410	Dab1	-	Dab, reelin signal transducer, homolog 1 (Drosophila)	protein-coding
MACS_peak_12941	chr14	83726954	83727571	+	426	NA	Intergenic	Intergenic	21129	NM_013052	25576	Rn.3324	NM_013052	ENSRNOG00000026119	Ywhah	14-3-3e	tyrosine 3-monooxygenase/tryptophan 5-monooxygenase activation protein, eta	protein-coding
MACS_peak_5271	chr10	13539037	13540062	+	426	NA	Intergenic	CpG	-6154	NM_001031637	287112	Rn.67282	NM_001031637	ENSRNOG00000039656	Abca17	-	ATP-binding cassette, subfamily A (ABC1), member 17	protein-coding
MACS_peak_34276	chr6	119642340	119643088	+	425.53	NA	Intergenic	Intergenic	-65712	NM_001008516	299210	Rn.104984	NM_001008516	ENSRNOG00000010259	Esrrb	Err2|Errb	estrogen-related receptor beta	protein-coding
MACS_peak_1415	chr1	87941252	87943005	+	424.33	NA	Intergenic	Intergenic	-81854	NM_001009526	494246	Rn.129460	NM_001009526	ENSRNOG00000039036	Vom1r5	V1re27	vomeronasal 1 receptor 5	protein-coding
MACS_peak_38743	chr8	84533536	84534129	+	424.18	NA	3' UTR (NM_001108170, exon 3 of 4)	3' UTR (NM_001108170, exon 3 of 4)	19146	NM_001108170	315833	Rn.1412	NM_001108170	ENSRNOG00000006224	Klhl31	RGD1560540	kelch-like family member 31	protein-coding
MACS_peak_26037	chr3	115118939	115119442	+	423.77	NA	Intergenic	Intergenic	-233252	NM_001047089	296072	Rn.202884	NM_001047089	ENSRNOG00000005209	Spred1	-	sprouty-related, EVH1 domain containing 1	protein-coding
MACS_peak_34695	chr6	145728831	145729547	+	422.97	NA	promoter-TSS (NM_001170348)	promoter-TSS (NM_001170348)	-749	NM_001170348	314473	Rn.214070	NM_001170348	ENSRNOG00000013661	Kif26a	-	kinesin family member 26A	protein-coding
MACS_peak_6963	chr10	85263131	85263818	+	422.55	NA	exon (NM_019378, exon 11 of 18)	exon (NM_019378, exon 11 of 18)	42710	NM_019378	56029	Rn.207205	NM_019378	ENSRNOG00000011475	Srcin1	P140|Snip	SRC kinase signaling inhibitor 1	protein-coding
MACS_peak_25586	chr3	73011725	73012426	+	421.26	NA	Intergenic	Intergenic	-33896	NM_019218	29458	Rn.44289	NM_019218	ENSRNOG00000005609	Neurod1	-	neuronal differentiation 1	protein-coding
MACS_peak_18348	chr18	52742270	52742810	+	421.11	NA	Intergenic	Intergenic	-83259	NM_001106145	291582	Rn.53815	NM_001106145		Slc27a6	-	solute carrier family 27 (fatty acid transporter), member 6	protein-coding
MACS_peak_27132	chr3	169207594	169208034	+	420.21	NA	Intergenic	CpG	-163736	NM_001034927	311642	Rn.4228	NM_001034927	ENSRNOG00000006052	Sulf2	-	sulfatase 2	protein-coding
MACS_peak_22969	chr2	247256358	247256973	+	419.78	NA	Intergenic	Intergenic	-13022	NM_001191716	295430	Rn.228192	NM_001191716	ENSRNOG00000015781	Ndst3	-	N-deacetylase/N-sulfotransferase (heparan glucosaminyl) 3	protein-coding
MACS_peak_12484	chr14	46845686	46849034	+	419.49	NA	intron (NM_001025002, intron 2 of 6).2	RLTR33|LTR|ERVK	-15227	NR_046238	100861534		NR_046238		Rn5-8s	-	5.8S ribosomal RNA	rRNA
MACS_peak_36495	chr7	113878144	113878828	+	419.06	NA	Intergenic	Intergenic	-3200	NM_053405	84429	Rn.48796	NM_053405	ENSRNOG00000009265	Kcnk9	Task3	potassium channel, subfamily K, member 9	protein-coding
MACS_peak_27983	chr4	49379397	49380038	+	418.51	NA	Intergenic	Intergenic	-147746	NM_198771	312159	Rn.162738	NM_198771	ENSRNOG00000005979	Fam3c	-	family with sequence similarity 3, member C	protein-coding
MACS_peak_8894	chr11	90309471	90310104	+	417.21	NA	Intergenic	ORR1D1|LTR|ERVL-MaLR	-2394	NM_001108846	363831	Rn.218704	NM_001108846	ENSRNOG00000000282	Gsc2	Gscl	goosecoid homeobox 2	protein-coding
MACS_peak_34628	chr6	143858759	143859359	+	416.89	NA	Intergenic	CpG	92536	NM_017210	29475	Rn.11237	NM_017210		Dio3	5DIII|DIOIII	deiodinase, iodothyronine, type III	protein-coding
MACS_peak_5243	chr10	12856936	12857629	+	416.66	NA	Intergenic	CpG	-23275	NM_001105766	287101	Rn.204349	NM_001105766	ENSRNOG00000003657	Pkmyt1	RGD1305434	protein kinase, membrane associated tyrosine/threonine 1	protein-coding
MACS_peak_17226	chr17	59003028	59004009	+	415.17	NA	Intergenic	SATI_RN|Satellite|Satellite	-55104	NM_022686	64627	Rn.1659	NM_022686	ENSRNOG00000030142	Hist1h4b	H1ft|Hist4|Hist4h4	histone cluster 1, H4b	protein-coding
MACS_peak_6972	chr10	85355611	85356279	+	415	NA	Intergenic	Intergenic	6879	NM_001109627	691153	Rn.225322	NM_001109627	ENSRNOG00000048187	LOC691153	-	hypothetical protein LOC691153	protein-coding
MACS_peak_15354	chr16	19789231	19789871	+	414.88	NA	Intergenic	CpG	-9319	NM_020086	56765	Rn.53915	NM_020086	ENSRNOG00000017676	Plvap	Pv1	plasmalemma vesicle associated protein	protein-coding
MACS_peak_30042	chr4	243351851	243352492	+	414.26	NA	Intergenic	Intergenic	139403	NM_017253	29592	Rn.8273	NM_017253	ENSRNOG00000015514	Bcat1	Bcatc	branched chain amino acid transaminase 1, cytosolic	protein-coding
MACS_peak_2572	chr1	169349165	169349737	+	413.8	NA	Intergenic	Intergenic	6296	NM_001106211	292325	Rn.104873	NM_001106211	ENSRNOG00000014471	B3gnt6	RGD1310926	UDP-GlcNAc:betaGal beta-1,3-N-acetylglucosaminyltransferase 6 (core 3 synthase)	protein-coding
MACS_peak_38053	chr8	54143321	54143974	+	412.89	NA	Intergenic	Intergenic	42931	NM_001013176	315650	Rn.53419	NM_001013176	ENSRNOG00000011277	Btg4	SCIR-27	B-cell translocation gene 4	protein-coding
MACS_peak_15009	chr15	114096561	114096991	+	411.93	NA	Intergenic	(CCCTAA)n|Simple_repeat|Simple_repeat	-105057	NM_022223	63851	Rn.44476	NM_022223		Fgf14	Fhf4	fibroblast growth factor 14	protein-coding
MACS_peak_34660	chr6	144685729	144686558	+	411.1	NA	intron (NM_001108061, intron 3 of 11)	intron (NM_001108061, intron 3 of 11)	3877	NM_001108061	314459	Rn.7787	NM_001108061	ENSRNOG00000009050	Amn	-	amnion associated transmembrane protein	protein-coding
MACS_peak_21980	chr2	184724612	184725354	+	407.79	NA	Intergenic	Intergenic	236883	NM_001013911	295106	Rn.6742	NM_001013911	ENSRNOG00000009808	Ift80	RGD1312006|Wdr56	intraflagellar transport 80	protein-coding
MACS_peak_26513	chr3	140010649	140011802	+	407.17	NA	Intergenic	91ES8_RN|Satellite|Satellite	322893	NM_001126371	296190	Rn.98718	NM_001126371	ENSRNOG00000004784	Ndufaf5	RGD1309829	NADH dehydrogenase (ubiquinone) complex I, assembly factor 5	protein-coding
MACS_peak_6830	chr10	81946815	81947603	+	406.24	NA	Intergenic	Intergenic	-9017	NM_080581	140668	Rn.88248	NM_080581	ENSRNOG00000002948	Abcc3	Mlp2|Mrp3	ATP-binding cassette, subfamily C (CFTR/MRP), member 3	protein-coding
MACS_peak_15453	chr16	21771310	21772189	+	405.63	NA	Intergenic	Intergenic	346874	NM_001009538	494340	Rn.17914	NM_001009538	ENSRNOG00000028919	Zfp868	-	zinc finger protein 868	protein-coding
MACS_peak_27330	chr3	177284583	177285265	+	405.34	NA	TTS (NM_198780)	TTS (NM_198780)	6141	NM_198780	362282	Rn.104376	NM_198780	ENSRNOG00000028616	Pck1	GTP|PCK|PEPCK-C|Pepck|RATPEPCK	phosphoenolpyruvate carboxykinase 1 (soluble)	protein-coding
MACS_peak_11293	chr13	89233920	89234489	+	402.12	NA	intron (NM_001191829, intron 3 of 6)	intron (NM_001191829, intron 3 of 6)	21881	NM_001191829	360873	Rn.137283	NM_001191829	ENSRNOG00000003740	Gpa33	-	glycoprotein A33 (transmembrane)	protein-coding
MACS_peak_24241	chr20	33396160	33396846	+	401.56	NA	Intergenic	Intergenic	-1462	NM_001109172	499431	Rn.17566	NM_001109172	ENSRNOG00000000552	Col13a1	-	collagen, type XIII, alpha 1	protein-coding
MACS_peak_11944	chr14	6870053	6870800	+	401.36	NA	Intergenic	Intergenic	14732	NM_203493	25312	Rn.19340	NM_203493	ENSRNOG00000002167	Dmp1	DENTMAT	dentin matrix acidic phosphoprotein 1	protein-coding
MACS_peak_18514	chr18	61278680	61279311	+	401.28	NA	Intergenic	Intergenic	-86061	NM_001008385	492821	Rn.163380	NM_001008385	ENSRNOG00000018770	Pmaip1	Noxa	phorbol-12-myristate-13-acetate-induced protein 1	protein-coding
MACS_peak_26083	chr3	117078659	117079229	+	400.13	NA	Intergenic	MER135|DNA|DNA	-20812	NM_053478	85240	Rn.30033	NM_053478		Plcb2	-	phospholipase C, beta 2	protein-coding
MACS_peak_37116	chr7	138319307	138319869	+	399.53	NA	Intergenic	URR1A|DNA|hAT-Charlie	11122	NM_182816	300186	Rn.98123	NM_182816	ENSRNOG00000007032	Amigo2	Ali1	adhesion molecule with Ig like domain 2	protein-coding
MACS_peak_6214	chr10	56567511	56568049	+	399.43	NA	intron (NM_001105797, intron 1 of 6)	intron (NM_001105797, intron 1 of 6)	387	NM_001105797	287450	Rn.89414	NM_001105797	ENSRNOG00000018748	Slc16a11	-	solute carrier family 16, member 11	protein-coding
MACS_peak_1031	chr1	72336330	72336946	+	399.24	NA	Intergenic	91ES8_RN|Satellite|Satellite	192012	NM_001109138	499067	Rn.225170	NM_001109138	ENSRNOG00000042502	Smim17	RGD1559613	small integral membrane protein 17	protein-coding
MACS_peak_15196	chr16	8580599	8581265	+	398.87	NA	intron (NM_024375, intron 2 of 2)	intron (NM_024375, intron 2 of 2)	-7154	NM_001106096	290921	Rn.218418	NM_001106096		Gdf2	-	growth differentiation factor 2	protein-coding
MACS_peak_1599	chr1	93903026	93903695	+	398.33	NA	Intergenic	Intergenic	-7066	NM_001107506	308523	Rn.9411	NM_001107506	ENSRNOG00000013938	Tshz3	Zfp537	teashirt zinc finger homeobox 3	protein-coding
MACS_peak_28108	chr4	58028910	58029519	+	397.92	NA	Intergenic	Intergenic	-22454	NM_001135094	312203	Rn.220701	NM_001135094		Klf14	-	Kruppel-like factor 14	protein-coding
MACS_peak_10473	chr13	38619566	38620906	+	397.49	NA	Intergenic	ISAT_RN|Satellite|Satellite	761708	NM_021762	60381	Rn.156195	NM_021762		Tsn	-	translin	protein-coding
MACS_peak_21856	chr2	176229832	176232503	+	397.18	NA	Intergenic	SATI_RN|Satellite|Satellite	-51866	NM_001127530	302022	Rn.13869	NM_001127530		LOC302022	-	similar to nidogen 2 protein	protein-coding
MACS_peak_7697	chr10	108297203	108297944	+	396.41	NA	Intergenic	CpG-3499	-1629	NM_153735	266777	Rn.54707	NM_153735		Nptx1	-	neuronal pentraxin I	protein-coding
MACS_peak_25626	chr3	77831502	77832072	+	396.07	NA	Intergenic	Intergenic	-10777	NM_001011960	296455	Rn.109407	NM_001011960	ENSRNOG00000032579	Zswim2	-	zinc finger, SWIM-type containing 2	protein-coding
MACS_peak_31032	chr5	83169484	83170223	+	395.95	NA	promoter-TSS (NM_198747)	promoter-TSS (NM_198747)	-319	NM_198747	298101	Rn.229726	NM_198747	ENSRNOG00000007657	Col27a1	-	collagen, type XXVII, alpha 1	protein-coding
MACS_peak_38173	chr8	60025869	60026482	+	395.86	NA	Intergenic	Intergenic	61812	NM_001108151	315695	Rn.76080	NM_001108151	ENSRNOG00000027109	Odf3l1	RGD1304976	outer dense fiber of sperm tails 3-like 1	protein-coding
MACS_peak_18661	chr18	71407830	71408422	+	395.4	NA	intron (NM_001127375, intron 2 of 5)	intron (NM_001127375, intron 2 of 5)	152194	NM_001127375	679155	Rn.217913	NM_001127375	ENSRNOG00000047924	Zbtb7c	-	zinc finger and BTB domain containing 7C	protein-coding
MACS_peak_32879	chr6	2301073	2301668	+	395.38	NA	promoter-TSS (NM_012940)	promoter-TSS (NM_012940)	-726	NM_012940	25426	Rn.10125	NM_012940		Cyp1b1	-	cytochrome P450, family 1, subfamily b, polypeptide 1	protein-coding
MACS_peak_27378	chr3	179990391	179991090	+	394.88	NA	Intergenic	Intergenic	-9949	NM_001109211	499952	Rn.218533	NM_001109211		Bhlhe23	Bhlhb4|RGD1559760	basic helix-loop-helix family, member e23	protein-coding
MACS_peak_12387	chr14	42380275	42381027	+	394.64	NA	Intergenic	Intergenic	-25044	NM_001034198	59303	Rn.203963	NM_021671	ENSRNOG00000002254	Tmem33	-	transmembrane protein 33	protein-coding
MACS_peak_201	chr1	17847783	17848325	+	393.8	NA	Intergenic	Intergenic	-126822	NM_001011934	293408	Rn.98198	NM_001011934	ENSRNOG00000014531	Hbs1l	-	HBS1-like translational GTPase	protein-coding
MACS_peak_863	chr1	56858848	56863750	+	393.46	NA	Intergenic	Intergenic	237810	NM_001099465	685666	Rn.217930	NM_001099465	ENSRNOG00000013671	Vom2r9	RGD1564755	vomeronasal 2 receptor, 9	protein-coding
MACS_peak_10472	chr13	38611905	38616409	+	393.02	NA	Intergenic	SATI_RN|Satellite|Satellite	767787	NM_021762	60381	Rn.156195	NM_021762		Tsn	-	translin	protein-coding
MACS_peak_11909	chr14	4964353	4966556	+	392.39	NA	Intergenic	(CACAG)n|Simple_repeat|Simple_repeat	127593	NM_001008338	305131	Rn.7626	NM_001008338		Lrrc8d	Lrrc5	leucine rich repeat containing 8 family, member D	protein-coding
MACS_peak_41239	chr9	98160744	98161420	+	391.56	NA	Intergenic	Intergenic	24433	NM_001191812	301606	Rn.226822	NM_001191812	ENSRNOG00000024717	Espnl	RGD1562432	espin-like	protein-coding
MACS_peak_19804	chr19	61270998	61271749	+	391.25	NA	Intergenic	L1MA5A|LINE|L1	-125732	NM_001129881	686999	Rn.216565	NM_001129881	ENSRNOG00000050087	Mphosph6	-	M phase phosphoprotein 6	protein-coding
MACS_peak_27082	chr3	167602195	167603081	+	391.14	NA	exon (NM_031055, exon 11 of 13)	exon (NM_031055, exon 11 of 13)	4821	NM_031055	81687	Rn.10209	NM_031055	ENSRNOG00000017539	Mmp9	-	matrix metallopeptidase 9	protein-coding
MACS_peak_37712	chr8	33751609	33752382	+	390.62	NA	Intergenic	Intergenic	-48800	NM_001017381	315532	Rn.203677	NM_001017381	ENSRNOG00000008904	Fli1	-	Fli-1 proto-oncogene, ETS transcription factor	protein-coding
MACS_peak_26082	chr3	117060179	117060757	+	390.36	NA	Intergenic	Intergenic	-2336	NM_053478	85240	Rn.30033	NM_053478		Plcb2	-	phospholipase C, beta 2	protein-coding
MACS_peak_41599	chrX	354502	357552	+	390.17	NA	Intergenic	91ES8_RN|Satellite|Satellite	554774	NM_001108058	314431	Rn.56171	NM_001108058	ENSRNOG00000045622	Spaca5	-	sperm acrosome associated 5	protein-coding
MACS_peak_21908	chr2	180042784	180049228	+	389.63	NA	Intergenic	91ES8_RN|Satellite|Satellite	-2532120	NM_001014171	361954	Rn.158250	NM_001014171	ENSRNOG00000012427	Veph1	RGD1308217	ventricular zone expressed PH domain-containing 1	protein-coding
MACS_peak_15930	chr16	66001932	66004141	+	388.22	NA	Intergenic	Intergenic	-677907	NM_001107319	306534	Rn.231130	NM_001107319	ENSRNOG00000011858	Unc5d	-	unc-5 homolog D (C. elegans)	protein-coding
MACS_peak_22479	chr2	216634830	216638880	+	388.02	NA	Intergenic	SATI_RN|Satellite|Satellite	482687	NM_031560	29175	Rn.5598	NM_031560	ENSRNOG00000021155	Ctsk	-	cathepsin K	protein-coding
MACS_peak_39063	chr8	108153208	108154273	+	387.82	NA	Intergenic	Intergenic	41117	NM_001173438	501043	Rn.43407	NM_001173438	ENSRNOG00000023214	Il20rb	IL20R2|RGD1566151	interleukin 20 receptor beta	protein-coding
MACS_peak_23391	chr2	282761432	282762116	+	385.99	NA	Intergenic	Intergenic	-1218	NM_012704	24929	Rn.10361	NM_012704	ENSRNOG00000010325	Ptger3	EP3|Rep3|rEP3a|rEP3b	prostaglandin E receptor 3 (subtype EP3)	protein-coding
MACS_peak_21900	chr2	178379451	178380417	+	384.93	NA	Intergenic	91ES8_RN|Satellite|Satellite	-866048	NM_001014171	361954	Rn.158250	NM_001014171	ENSRNOG00000012427	Veph1	RGD1308217	ventricular zone expressed PH domain-containing 1	protein-coding
MACS_peak_14907	chr15	107481182	107481747	+	383.43	NA	intron (NM_001106058, intron 1 of 5)	intron (NM_001106058, intron 1 of 5)	31461	NM_001106058	290485	Rn.99994	NM_001106058	ENSRNOG00000010085	Cldn10	-	claudin 10	protein-coding
MACS_peak_23057	chr2	253290720	253292719	+	383.05	NA	Intergenic	Intergenic	59958	NR_033150	257653	Rn.81019	NM_147143	ENSRNOG00000048459	Dcm5	-	Dcm5 protein	ncRNA
MACS_peak_35846	chr7	63076807	63077866	+	382.69	NA	promoter-TSS (NM_053738)	promoter-TSS (NM_053738)	-352	NM_053738	114557	Rn.74256	NM_053738	ENSRNOG00000004476	Wif1	-	Wnt inhibitory factor 1	protein-coding
MACS_peak_2932	chr1	187700982	187702024	+	382.18	NA	Intergenic	ISAT_RN|Satellite|Satellite	-1723053	NM_001013434	365355	Rn.3271	NM_001013434	ENSRNOG00000012258	Rras2	-	related RAS viral (r-ras) oncogene homolog 2	protein-coding
MACS_peak_2651	chr1	171906174	171906863	+	380.71	NA	Intergenic	Intergenic	-18978	NM_001108494	361614	Rn.224676	NM_001108494	ENSRNOG00000018873	Fam168a	RGD1308929	family with sequence similarity 168, member A	protein-coding
MACS_peak_3541	chr1	215739242	215739683	+	379.95	NA	Intergenic	Intergenic	-421973	NM_012861	25332	Rn.9836	NM_012861	ENSRNOG00000016038	Mgmt	-	O-6-methylguanine-DNA methyltransferase	protein-coding
MACS_peak_30569	chr5	51775216	51775869	+	379.3	NA	Intergenic	Intergenic	-19269	NM_001107920	313121	Rn.24019	NM_001107920	ENSRNOG00000005724	Map3k7	Tak1	mitogen activated protein kinase kinase kinase 7	protein-coding
MACS_peak_21906	chr2	180005673	180006377	+	379.26	NA	Intergenic	91ES8_RN|Satellite|Satellite	-2492139	NM_001014171	361954	Rn.158250	NM_001014171	ENSRNOG00000012427	Veph1	RGD1308217	ventricular zone expressed PH domain-containing 1	protein-coding
MACS_peak_17601	chr17	88448993	88449831	+	379.02	NA	Intergenic	CpG	538237	NM_053964	117034	Rn.10536	NM_053964	ENSRNOG00000016902	Ptf1a	-	pancreas specific transcription factor, 1a	protein-coding
MACS_peak_20848	chr2	71352031	71352887	+	378.56	NA	Intergenic	Intergenic	-167715	NM_001007633	294753	Rn.13568	NM_001007633	ENSRNOG00000011797	Mocs2	-	molybdenum cofactor synthesis 2	protein-coding
MACS_peak_25890	chr3	100594825	100595480	+	378.56	NA	Intergenic	Intergenic	-13633	NM_001109606	690634	Rn.201745	NM_001109606	ENSRNOG00000009549	Fbxo3	-	F-box protein 3	protein-coding
MACS_peak_38533	chr8	73366976	73367676	+	378.43	NA	promoter-TSS (NM_017317)	promoter-TSS (NM_017317)	-679	NM_017317	50645	Rn.37360	NM_017317	ENSRNOG00000007533	Rab27a	ram	RAB27A, member RAS oncogene family	protein-coding
MACS_peak_38175	chr8	60056193	60056768	+	378.4	NA	Intergenic	Intergenic	31507	NM_001108151	315695	Rn.76080	NM_001108151	ENSRNOG00000027109	Odf3l1	RGD1304976	outer dense fiber of sperm tails 3-like 1	protein-coding
MACS_peak_33741	chr6	81334127	81334711	+	378.28	NA	Intergenic	Intergenic	-321598	NM_001106726	299002	Rn.126080	NM_001106726	ENSRNOG00000004232	G2e3	RGD1310263	G2/M-phase specific E3 ubiquitin protein ligase	protein-coding
MACS_peak_39783	chr9	7615038	7618277	+	376.94	NA	Intergenic	L1_Rat3|LINE|L1	520493	NM_001007558	450235	Rn.162355	NM_001007558	ENSRNOG00000050325	Emr4	Emr4p	EGF-like module containing, mucin-like, hormone receptor-like sequence 4	protein-coding
MACS_peak_32565	chr5	169131660	169132409	+	376.21	NA	Intergenic	Intergenic	-33532	NM_001011979	298648	Rn.2633	NM_001011979	ENSRNOG00000012455	Tardbp	-	TAR DNA binding protein	protein-coding
MACS_peak_763	chr1	54193057	54193864	+	375.1	NA	intron (NM_001161835, intron 1 of 10)	intron (NM_001161835, intron 1 of 10)	19002	NM_001161835	681288	Rn.198111	NM_001161835	ENSRNOG00000024172	T2	-	brachyury 2	protein-coding
MACS_peak_37710	chr8	33569937	33570552	+	373.96	NA	Intergenic	Intergenic	9636	NM_017023	24521	Rn.22609	NM_017023		Kcnj1	Kcnj|ROMK1	potassium inwardly-rectifying channel, subfamily J, member 1	protein-coding
MACS_peak_28473	chr4	145218949	145219609	+	373.65	NA	Intergenic	Intergenic	-154473	NM_023952	60570	Rn.62354	NM_023952	ENSRNOG00000010806	Npvf	Rfrp	neuropeptide VF precursor	protein-coding
MACS_peak_6720	chr10	74990590	74991323	+	372.96	NA	intron (NM_001105829, intron 6 of 12)	intron (NM_001105829, intron 6 of 12)	8815	NM_001105829	287610	Rn.60583	NM_001105829	ENSRNOG00000008422	Lpo	-	lactoperoxidase	protein-coding
MACS_peak_1308	chr1	83448397	83448977	+	372.87	NA	promoter-TSS (NM_053628)	promoter-TSS (NM_053628)	-509	NM_053628	114029	Rn.21378	NM_053628	ENSRNOG00000020498	Megf8	Egfl4	multiple EGF-like-domains 8	protein-coding
MACS_peak_38834	chr8	90739142	90739902	+	372.57	NA	Intergenic	Intergenic	117598	NM_001191796	315851	Rn.223120	NM_001191796	ENSRNOG00000009773	Elovl4	-	ELOVL fatty acid elongase 4	protein-coding
MACS_peak_41137	chr9	94003972	94004681	+	372.31	NA	Intergenic	Intergenic	-5815	NM_019298	54240	Rn.41469	NM_019298	ENSRNOG00000019527	Chrnd	-	cholinergic receptor, nicotinic, delta (muscle)	protein-coding
MACS_peak_20141	chr2	126730	127202	+	371.95	NA	Intergenic	B3A|SINE|B2	-1254151	NM_030836	80897	Rn.22516	NM_030836	ENSRNOG00000009997	Erap1	Appils|Arts1	endoplasmic reticulum aminopeptidase 1	protein-coding
MACS_peak_10488	chr13	38722596	38725731	+	371.44	NA	Intergenic	SATI_RN|Satellite|Satellite	657781	NM_021762	60381	Rn.156195	NM_021762		Tsn	-	translin	protein-coding
MACS_peak_24074	chr20	24557734	24558267	+	371.06	NA	Intergenic	CpG	-1773	NM_053633	114090	Rn.89235	NM_053633	ENSRNOG00000000640	Egr2	Krox20	early growth response 2	protein-coding
MACS_peak_13241	chr14	103070178	103070562	+	370.22	NA	Intergenic	Intergenic	-6402	NM_001134702	686117	Rn.32269	NM_001134702	ENSRNOG00000004606	Meis1	-	Meis homeobox 1	protein-coding
MACS_peak_27966	chr4	48097384	48098095	+	370.18	NA	Intergenic	Intergenic	-1716	NM_031730	65180	Rn.87841	NM_031730		Kcnd2	Kv4.2|RK5|Shal1	potassium voltage-gated channel, Shal-related subfamily, member 2	protein-coding
MACS_peak_864	chr1	56867150	56868340	+	369.73	NA	Intergenic	Intergenic	231364	NM_001099465	685666	Rn.217930	NM_001099465	ENSRNOG00000013671	Vom2r9	RGD1564755	vomeronasal 2 receptor, 9	protein-coding
MACS_peak_32042	chr5	153675240	153675921	+	368.32	NA	promoter-TSS (NM_001191575)	promoter-TSS (NM_001191575)	-67	NM_001191575	116680	Rn.35625	NM_001191575	ENSRNOG00000013515	Ptpru	-	protein tyrosine phosphatase, receptor type, U	protein-coding
MACS_peak_15463	chr16	21889504	21890349	+	368.32	NA	Intergenic	MTD|LTR|ERVL-MaLR	-257201	NM_153470	266711	Rn.3213	NM_153470	ENSRNOG00000011826	Lzts1	Psdzip70	leucine zipper, putative tumor suppressor 1	protein-coding
MACS_peak_27345	chr3	177727963	177728676	+	367.72	NA	Intergenic	GC_rich|Low_complexity|Low_complexity	69563	NM_001109542	689618	Rn.153866	NM_001109542	ENSRNOG00000028533	LOC689618	-	similar to Protein C20orf85 homolog	protein-coding
MACS_peak_19632	chr19	52310342	52310837	+	367.5	NA	promoter-TSS (NM_053988)	promoter-TSS (NM_053988)	-52	NM_053988	117059	Rn.10321	NM_053988	ENSRNOG00000016977	Calb2	-	calbindin 2	protein-coding
MACS_peak_10646	chr13	49434730	49435385	+	367.43	NA	Intergenic	Intergenic	-2039	NM_001110763	360839	Rn.25191	NM_001110763	ENSRNOG00000003769	Tmem163	RGD1306212|Sv31	transmembrane protein 163	protein-coding
MACS_peak_4742	chr1	273316986	273317709	+	366.82	NA	TTS (NM_019247)	TTS (NM_019247)	3635	NM_001107602	309449	Rn.79322	NM_001107602	ENSRNOG00000019124	Elovl3	-	ELOVL fatty acid elongase 3	protein-coding
MACS_peak_8104	chr11	37085941	37086711	+	366.63	NA	Intergenic	LTR40a|LTR|ERVL	-76789	NR_032753	100314132		NR_032753	miRBase:MI0012602	Mir802	rno-mir-802	microRNA 802	ncRNA
MACS_peak_38462	chr8	70307752	70308471	+	366.53	NA	Intergenic	Intergenic	88469	NM_001108159	315758	Rn.17532	NM_001108159	ENSRNOG00000019105	Dpp8	-	dipeptidylpeptidase 8	protein-coding
MACS_peak_17162	chr17	55222788	55222972	+	366.34	NA	Intergenic	LSU-rRNA_Hsa|rRNA|rRNA	115837	NM_001271248	25620	Rn.10251	NM_013086	ENSRNOG00000014900	Crem	Icer	cAMP responsive element modulator	protein-coding
MACS_peak_26297	chr3	127281849	127282481	+	364.11	NA	intron (NM_032462, intron 2 of 8)	intron (NM_032462, intron 2 of 8)	36647	NM_032462	65199	Rn.74239	NM_032462	ENSRNOG00000014152	Kcnip3	Csen|Dream|rKChIP3	Kv channel interacting protein 3, calsenilin	protein-coding
MACS_peak_8895	chr11	90315438	90316134	+	363.48	NA	promoter-TSS (NM_001012472)	promoter-TSS (NM_001012472)	-198	NM_001012472	360741	Rn.143969	NM_001012472	ENSRNOG00000000283	Dgcr14	-	DiGeorge syndrome critical region gene 14	protein-coding
MACS_peak_19472	chr19	44467394	44468171	+	361.37	NA	Intergenic	Intergenic	-152221	NM_001013890	291944	Rn.215003	NM_001013890	ENSRNOG00000012342	Ttc29	-	tetratricopeptide repeat domain 29	protein-coding
MACS_peak_22481	chr2	216653836	216654375	+	360.86	NA	Intergenic	MYSERV_Rn-int|LTR|ERVK	-488118	NM_017320	50654	Rn.11347	NM_017320		Ctss	-	cathepsin S	protein-coding
MACS_peak_239	chr1	21818870	21819516	+	360.76	NA	promoter-TSS (NM_001109135)	promoter-TSS (NM_001109135)	40	NM_001109135	498987	Rn.162404	NM_001109135		Tmem200a	RGD1564024	transmembrane protein 200A	protein-coding
MACS_peak_1841	chr1	105125884	105126667	+	360.14	NA	Intergenic	Intergenic	-39224	NM_001039037	365252	Rn.137700	NM_001039037	ENSRNOG00000014277	Zdhhc13	-	zinc finger, DHHC-type containing 13	protein-coding
MACS_peak_39905	chr9	10740503	10743795	+	360.11	NA	Intergenic	91ES8_RN|Satellite|Satellite	-515239	NM_139336	246232	Rn.3037	NM_139336	ENSRNOG00000045605	Uxs1	UGD	UDP-glucuronate decarboxylase 1	protein-coding
MACS_peak_34885	chr7	687871	689444	+	359.09	NA	Intergenic	Intergenic	-445332	NM_001109460	685180	Rn.198434	NM_001109460		Stx19	-	syntaxin 19	protein-coding
MACS_peak_1545	chr1	91682540	91683172	+	357.92	NA	intron (NM_001107504, intron 3 of 3)	intron (NM_001107504, intron 3 of 3)	-23765	NM_001109141	499129	Rn.23171	NM_001109141	ENSRNOG00000021137	Kctd15	-	potassium channel tetramerization domain containing 15	protein-coding
MACS_peak_21925	chr2	180880723	180883648	+	356.63	NA	Intergenic	SATI_RN|Satellite|Satellite	2596236	NM_013028	25546	Rn.11258	NM_013028	ENSRNOG00000012478	Shox2	-	short stature homeobox 2	protein-coding
MACS_peak_11301	chr13	89501965	89502689	+	356.49	NA	Intergenic	Intergenic	-9034	NM_001107194	304941	Rn.18738	NM_001107194	ENSRNOG00000032058	Pogk	-	pogo transposable element with KRAB domain	protein-coding
MACS_peak_36367	chr7	99877166	99878329	+	355.66	NA	Intergenic	Intergenic	125639	NM_001134844	24300	Rn.228579	NM_001134844	ENSRNOG00000033680	Cyp2b1	Cyp2b-1|Cypbe	cytochrome P450, family 2, subfamily b, polypeptide 1	protein-coding
MACS_peak_29119	chr4	187636755	187637538	+	355.62	NA	Intergenic	Intergenic	127444	NM_001106610	297453	Rn.28065	NM_001106610	ENSRNOG00000006824	Hdac11	-	histone deacetylase 11	protein-coding
MACS_peak_8686	chr11	77697648	77698332	+	355.24	NA	Intergenic	Intergenic	142541	NM_133585	171116	Rn.9783	NM_133585	ENSRNOG00000001717	Opa1	-	optic atrophy 1	protein-coding
MACS_peak_8881	chr11	90110048	90110589	+	355.19	NA	promoter-TSS (NM_053613)	promoter-TSS (NM_053613)	-443	NM_053613	113912	Rn.229952	NM_053613		Rtn4r	NgR|NgR1|Nogor	reticulon 4 receptor	protein-coding
MACS_peak_30768	chr5	65871614	65872269	+	354.55	NA	Intergenic	Intergenic	-26666	NM_001011975	298079	Rn.12547	NM_001011975	ENSRNOG00000011497	Aldh1b1	-	aldehyde dehydrogenase 1 family, member B1	protein-coding
MACS_peak_3023	chr1	188925316	188929058	+	354.45	NA	Intergenic	SATI_RN|Satellite|Satellite	1777560	NM_080781	114023	Rn.4327	NM_080781	ENSRNOG00000012000	Copb1	Rack2	coatomer protein complex, subunit beta 1	protein-coding
MACS_peak_37678	chr8	32042190	32042744	+	354	NA	Intergenic	Intergenic	-15526	NM_001106810	300474	Rn.41227	NM_001106810	ENSRNOG00000009892	Adamts15	-	ADAM metallopeptidase with thrombospondin type 1 motif, 15	protein-coding
MACS_peak_13364	chr14	112636781	112637406	+	353.16	NA	promoter-TSS (NM_001191553)	promoter-TSS (NM_001191553)	-752	NM_001191553	289855	Rn.233319	NM_001191553		Ccdc85a	RGD1311700	coiled-coil domain containing 85A	protein-coding
MACS_peak_16614	chr17	15477237	15477977	+	353.07	NA	Intergenic	Intergenic	-6565	NM_001077640	291005	Rn.16950	NM_001077640	ENSRNOG00000013090	Gadd45g	-	growth arrest and DNA-damage-inducible, gamma	protein-coding
MACS_peak_513	chr1	40592207	40593238	+	351.32	NA	Intergenic	L1_Rat4|LINE|L1	-567176	NM_133425	171010	Rn.87667	NM_133425	ENSRNOG00000016368	Ppp1r14c	Kepi	protein phosphatase 1, regulatory (inhibitor) subunit 14c	protein-coding
MACS_peak_4651	chr1	270769698	270770325	+	351.31	NA	Intergenic	Intergenic	-42389	NM_001107594	309389	Rn.91986	NM_001107594	ENSRNOG00000016656	Nkx2-3	-	NK2 homeobox 3	protein-coding
MACS_peak_22241	chr2	207012283	207012906	+	350.66	NA	TTS (NM_183054)	TTS (NM_183054)	12768	NM_183054	310625	Rn.94552	NM_183054	ENSRNOG00000019412	Rhbg	-	Rh family, B glycoprotein	protein-coding
MACS_peak_5723	chr10	36896521	36896906	+	350.52	NA	Intergenic	ORR1D1|LTR|ERVL-MaLR	10287	NM_001271111	100910318	Rn.3710	NM_001271111	ENSRNOG00000049062	LOC100910318	-	trafficking protein particle complex subunit 2-like	protein-coding
MACS_peak_10501	chr13	38867753	38869549	+	350.09	NA	Intergenic	SATI_RN|Satellite|Satellite	513293	NM_021762	60381	Rn.156195	NM_021762		Tsn	-	translin	protein-coding
MACS_peak_3312	chr1	205247604	205248227	+	349.71	NA	promoter-TSS (NM_001109155)	promoter-TSS (NM_001109155)	-654	NM_001109155	499265	Rn.125914	NM_001109155	ENSRNOG00000036713	RGD1563217	-	similar to RIKEN cDNA 4930451I11	protein-coding
MACS_peak_39062	chr8	108102402	108103061	+	348.34	NA	Intergenic	Intergenic	92126	NM_001173438	501043	Rn.43407	NM_001173438	ENSRNOG00000023214	Il20rb	IL20R2|RGD1566151	interleukin 20 receptor beta	protein-coding
MACS_peak_12479	chr14	46767228	46767817	+	347.75	NA	Intergenic	LSU-rRNA_Hsa|rRNA|rRNA	-47475	NM_001025002	310926		NM_001025002		LOC310926	Aa1011|Aa1262|Ab2-057|Ac1147	hypothetical protein LOC310926	protein-coding
MACS_peak_42802	chrX	134923781	134924370	+	347.45	NA	Intergenic	Intergenic	14532	NM_031612	58812	Rn.22847	NM_031612		Apln	Apel	apelin	protein-coding
MACS_peak_22108	chr2	201289628	201290162	+	346.72	NA	Intergenic	Intergenic	-1052	NM_001135717	310548	Rn.145040	NM_001135717	ENSRNOG00000025823	Rbm46	RGD1560205	RNA binding motif protein 46	protein-coding
MACS_peak_6724	chr10	75144846	75145554	+	346.58	NA	Intergenic	Intergenic	-2097	NM_001135921	303412	Rn.214174	NM_001135921	ENSRNOG00000007606	Rnf43	RGD1305204	ring finger protein 43	protein-coding
MACS_peak_2026	chr1	127614445	127615192	+	345.29	NA	promoter-TSS (NM_001014020)	promoter-TSS (NM_001014020)	-927	NM_001014020	308701	Rn.214542	NM_001014020	ENSRNOG00000024460	Tarsl2	RGD1311308	threonyl-tRNA synthetase-like 2	protein-coding
MACS_peak_23170	chr2	262066935	262067568	+	345.19	NA	Intergenic	Intergenic	-23567	NM_019286	24172	Rn.40222	NM_019286	ENSRNOG00000012464	Adh1	Adh|Adh1a|Adh1c	alcohol dehydrogenase 1 (class I)	protein-coding
MACS_peak_26390	chr3	130637198	130637651	+	344.12	NA	promoter-TSS (NM_024483)	promoter-TSS (NM_024483)	-217	NM_024483	29413	Rn.11314	NM_024483	ENSRNOG00000021256	Adra1d	Adrd1	adrenoceptor alpha 1D	protein-coding
MACS_peak_21969	chr2	184031473	184032157	+	344.05	NA	intron (NM_001014790, intron 1 of 5)	intron (NM_001014790, intron 1 of 5)	2781	NM_001014790	310486	Rn.16737	NM_001014790	ENSRNOG00000037853	Rarres1	-	retinoic acid receptor responder (tazarotene induced) 1	protein-coding
MACS_peak_39923	chr9	11169229	11172897	+	343.61	NA	Intergenic	Intergenic	-403962	NM_001109414	680486	Rn.136288	NM_001109414	ENSRNOG00000023474	Dazl	-	deleted in azoospermia-like	protein-coding
MACS_peak_6348	chr10	61747461	61748216	+	342.43	NA	promoter-TSS (NM_181377)	promoter-TSS (NM_181377)	-982	NM_181377	303311	Rn.22361	NM_181377	ENSRNOG00000003121	Rtn4rl1	Ngrh2	reticulon 4 receptor-like 1	protein-coding
MACS_peak_20774	chr2	67708666	67709344	+	342	NA	Intergenic	91ES8_RN|Satellite|Satellite	-345528	NM_053719	114511	Rn.16221	NM_053719	ENSRNOG00000011365	Emb	-	embigin	protein-coding
MACS_peak_39601	chr8	129493081	129493768	+	341.48	NA	3' UTR (NM_012685, exon 10 of 10)	3' UTR (NM_012685, exon 10 of 10)	25487	NM_012685	24875	Rn.9973	NM_012685		Vipr1	RATVASREC|VASREC	vasoactive intestinal peptide receptor 1	protein-coding
MACS_peak_6133	chr10	54757299	54758051	+	341.32	NA	Intergenic	Intergenic	-44750	NM_001191923	497931	Rn.214730	NM_001191923	ENSRNOG00000023428	Pik3r5	RGD1563261	phosphoinositide-3-kinase, regulatory subunit 5	protein-coding
MACS_peak_29120	chr4	187637905	187638572	+	340.98	NA	Intergenic	CpG	126352	NM_001106610	297453	Rn.28065	NM_001106610	ENSRNOG00000006824	Hdac11	-	histone deacetylase 11	protein-coding
MACS_peak_34925	chr7	1553503	1554199	+	340.86	NA	Intergenic	Intergenic	353987	NM_031086	81750	Rn.2888	NM_031086	ENSRNOG00000048723	Pros1	-	protein S (alpha)	protein-coding
MACS_peak_27477	chr4	2199267	2199702	+	340.51	NA	intron (NM_001191858, intron 15 of 16)	intron (NM_001191858, intron 15 of 16)	89836	NM_001012095	311936	Rn.161753	NM_001012095	ENSRNOG00000005691	Rnf32	-	ring finger protein 32	protein-coding
MACS_peak_3758	chr1	224926763	224927507	+	339.93	NA	promoter-TSS (NM_130753)	promoter-TSS (NM_130753)	-656	NM_130753	170582	Rn.81230	NM_130753	ENSRNOG00000020899	Fgf19	Fgf15	fibroblast growth factor 19	protein-coding
MACS_peak_29397	chr4	209830685	209831082	+	339.13	NA	Intergenic	IMPB_02|Satellite|Satellite	-58838	NM_001012097	312647	Rn.162765	NM_001012097	ENSRNOG00000007486	Atg7	Apg7l	autophagy related 7	protein-coding
MACS_peak_16598	chr17	14826240	14826953	+	339.07	NA	Intergenic	Intergenic	-27495	NM_001169578	291006	Rn.214733	NM_001169578	ENSRNOG00000032328	Diras2	-	DIRAS family, GTP-binding RAS-like 2	protein-coding
MACS_peak_5465	chr10	19149067	19149983	+	338.88	NA	Intergenic	Intergenic	-106500	NM_001105776	287185	Rn.32116	NM_001105776	ENSRNOG00000006293	Foxi1	-	forkhead box I1	protein-coding
MACS_peak_14647	chr15	71183077	71183594	+	338.65	NA	exon (NM_001107279, exon 2 of 6)	exon (NM_001107279, exon 2 of 6)	1262	NM_001107279	306055	Rn.225010	NM_001107279	ENSRNOG00000008970	Pcdh17	-	protocadherin 17	protein-coding
MACS_peak_38681	chr8	80062043	80062773	+	338.59	NA	Intergenic	Intergenic	48018	NM_019905	56611	Rn.90546	NM_019905	ENSRNOG00000010362	Anxa2	ANX2	annexin A2	protein-coding
MACS_peak_41938	chrX	36769756	36770419	+	337.46	NA	intron (NM_001190994, intron 19 of 32)	intron (NM_001190994, intron 19 of 32)	477192	NM_001190994	678739	Rn.225026	NM_001190994		Phka2	-	phosphorylase kinase, alpha 2	protein-coding
MACS_peak_15698	chr16	47330039	47330704	+	337.45	NA	Intergenic	Intergenic	-54938	NM_001014000	306455	Rn.16007	NM_001014000	ENSRNOG00000022736	Cdkn2aip	RGD1305302	CDKN2A interacting protein	protein-coding
MACS_peak_15451	chr16	21755089	21757878	+	337.35	NA	Intergenic	Lx5|LINE|L1	331608	NM_001009538	494340	Rn.17914	NM_001009538	ENSRNOG00000028919	Zfp868	-	zinc finger protein 868	protein-coding
MACS_peak_23582	chr20	6957576	6958126	+	337.32	NA	TTS (NM_031971)	TTS (NM_031971)	-3469	NR_110713	102549726	Rn.128917	NR_110713		LOC102549726	-	uncharacterized LOC102549726	ncRNA
MACS_peak_2540	chr1	167737548	167738129	+	336.85	NA	intron (NM_001191628, intron 4 of 31)	intron (NM_001191628, intron 4 of 31)	122610	NM_001191628	308831	Rn.49315	NM_001191628	ENSRNOG00000011151	Tenm4	Odz4	teneurin transmembrane protein 4	protein-coding
MACS_peak_16640	chr17	16808722	16809460	+	336.65	NA	Intergenic	CpG	70178	NM_001108880	364680	Rn.12744	NM_001108880	ENSRNOG00000016915	Barx1	-	BARX homeobox 1	protein-coding
MACS_peak_11787	chr13	115992626	115993324	+	336.11	NA	Intergenic	Intergenic	143898	NM_001108351	360899	Rn.101908	NM_001108351		Sertad4	RGD1565408	SERTA domain containing 4	protein-coding
MACS_peak_40964	chr9	83592125	83592672	+	335.34	NA	Intergenic	T-rich|Low_complexity|Low_complexity	268981	NM_053710	114502	Rn.225252	NM_053710	ENSRNOG00000013670	Pax3	-	paired box 3	protein-coding
MACS_peak_24510	chr20	51119387	51120145	+	335.29	NA	Intergenic	Intergenic	-1526	NM_001107639	309871	Rn.8012	NM_001107639	ENSRNOG00000000323	Prdm1	-	PR domain containing 1, with ZNF domain	protein-coding
MACS_peak_469	chr1	39803520	39805085	+	334.82	NA	Intergenic	Intergenic	-191288	NR_037334	100526572		NR_037334	miRBase:MI0015414	Mir3556b	rno-mir-3556b	microRNA mir-3556b	ncRNA
MACS_peak_5381	chr10	15822244	15822694	+	334.8	NA	promoter-TSS (NM_001034152)	promoter-TSS (NM_001034152)	-108	NM_001034152	497878	Rn.14657	NM_001034152	ENSRNOG00000020644	Nsg2	-	neuron specific gene family member 2	protein-coding
MACS_peak_1536	chr1	91503652	91504207	+	334.64	NA	Intergenic	Intergenic	-115310	NM_001127552	361554	Rn.2370	NM_001127552	ENSRNOG00000021133	Lsm14a	RGD1305695	LSM14A, SCD6 homolog A (S. cerevisiae)	protein-coding
MACS_peak_1977	chr1	124343641	124344507	+	334.06	NA	Intergenic	Lx7|LINE|L1	-105992	NM_001170562	308692	Rn.12601	NM_001170562		Peg12	-	paternally expressed 12	protein-coding
MACS_peak_24355	chr20	42616598	42617388	+	333.93	NA	Intergenic	(CA)n|Simple_repeat|Simple_repeat	106432	NM_001005539	294422	Rn.8142	NM_001005539	ENSRNOG00000000815	Smpdl3a	-	sphingomyelin phosphodiesterase, acid-like 3A	protein-coding
MACS_peak_13539	chr15	9643537	9645801	+	333.87	NA	intron (NM_001009976, intron 1 of 5)	LTR10_RN|LTR|ERVK	-50807	NM_001009971	361099	Rn.202552	NM_001009971		Spetex-2G	-	Spetex-2G protein	protein-coding
MACS_peak_8211	chr11	42084929	42087272	+	333.73	NA	Intergenic	Intergenic	-118862	NM_001107105	304056	Rn.98941	NM_001107105	ENSRNOG00000001623	Zfp295	Znf295	zinc finger protein 295	protein-coding
MACS_peak_26818	chr3	156826135	156826892	+	333.52	NA	Intergenic	B3A|SINE|B2	-33882	NM_052979	24152	Rn.205372	NM_052979	ENSRNOG00000017701	Asip	-	agouti signaling protein	protein-coding
MACS_peak_32703	chr5	172890664	172891100	+	333.15	NA	Intergenic	B3A|SINE|B2	-1729	NM_019236	29567	Rn.44655	NM_019236	ENSRNOG00000010490	Hes2	-	hes family bHLH transcription factor 2	protein-coding
MACS_peak_25873	chr3	99988728	99989411	+	333.04	NA	intron (NM_001108956, intron 1 of 8)	intron (NM_001108956, intron 1 of 8)	788	NM_001108956	366142	Rn.27061	NM_001108956		Elf5	-	E74-like factor 5	protein-coding
MACS_peak_39023	chr8	105475732	105476410	+	332.87	NA	intron (NM_134377, intron 1 of 17)	intron (NM_134377, intron 1 of 17)	1990	NM_134377	171394	Rn.212755	NM_134377	ENSRNOG00000043085	Clstn2	Cs2|Cstn2	calsyntenin 2	protein-coding
MACS_peak_34797	chr6	150564188	150564414	+	332.63	NA	Intergenic	(TTAGGG)n|Simple_repeat|Simple_repeat	-2275930	NM_019620	25165	Rn.10663	NM_019620	ENSRNOG00000004268	Zfp386	Kzf1|Znf386	zinc finger protein 386 (Kruppel-like)	protein-coding
MACS_peak_24203	chr20	32218791	32219537	+	332.22	NA	Intergenic	Intergenic	-4185	NM_022207	60630	Rn.34617	NM_022207	ENSRNOG00000000567	Unc5b	Unc5h2	unc-5 homolog B (C. elegans)	protein-coding
MACS_peak_20652	chr2	59820600	59821239	+	332.07	NA	intron (NM_001113328, intron 1 of 14)	intron (NM_001113328, intron 1 of 14)	-38839	NM_001113332	24627	Rn.95959	NM_017032	ENSRNOG00000042536	Pde4d	-	phosphodiesterase 4D, cAMP-specific	protein-coding
MACS_peak_16509	chr17	12479462	12479997	+	331.84	NA	Intergenic	Intergenic	10793	NM_001013138	306771	Rn.39086	NM_001013138	ENSRNOG00000018122	Tspan17	Fbxo23|GHB-R	tetraspanin 17	protein-coding
MACS_peak_39929	chr9	11253920	11255443	+	331.13	NA	Intergenic	Intergenic	-320344	NM_001109414	680486	Rn.136288	NM_001109414	ENSRNOG00000023474	Dazl	-	deleted in azoospermia-like	protein-coding
MACS_peak_315	chr1	26377295	26378273	+	330.77	NA	Intergenic	Intergenic	-254048	NM_001108459	361459	Rn.230112	NM_001108459		Clvs2	Clavesin-2|RGD1306801|Rlbp1l2	clavesin 2	protein-coding
MACS_peak_14298	chr15	48644420	48645061	+	330.37	NA	Intergenic	Intergenic	-1873	NM_017318	50646	Rn.11025	NM_017318	ENSRNOG00000027839	Ptk2b	CAKB|CAKbeta|Pyk2	protein tyrosine kinase 2 beta	protein-coding
MACS_peak_25515	chr3	68878736	68879383	+	330.36	NA	Intergenic	Intergenic	-60666	NM_198132	362152	Rn.99947	NM_198132		Hnrnpa3	Hnrpa3	heterogeneous nuclear ribonucleoprotein A3	protein-coding
MACS_peak_7672	chr10	107719834	107720508	+	329.64	NA	intron (NM_001134688, intron 1 of 19)	intron (NM_001134688, intron 1 of 19)	11005	NM_001012466	303729	Rn.211790	NM_001012466	ENSRNOG00000047026	Enpp7	E-NPP 7	ectonucleotide pyrophosphatase/phosphodiesterase 7	protein-coding
MACS_peak_31545	chr5	133979620	133980347	+	328.6	NA	Intergenic	CpG	-60584	NM_001077651	432358	Rn.134702	NM_001077651	ENSRNOG00000023601	Elavl4	HuD|RGD1561943|r-HuD	ELAV like neuron-specific RNA binding protein 4	protein-coding
MACS_peak_23095	chr2	255688168	255688787	+	328.27	NA	Intergenic	Intergenic	-1102	NM_001106472	295445	Rn.44861	NM_001106472	ENSRNOG00000011360	Dkk2	Dkk4	dickkopf WNT signaling pathway inhibitor 2	protein-coding
MACS_peak_39943	chr9	11402793	11403702	+	326.33	NA	Intergenic	Intergenic	-171778	NM_001109414	680486	Rn.136288	NM_001109414	ENSRNOG00000023474	Dazl	-	deleted in azoospermia-like	protein-coding
MACS_peak_23375	chr2	279762744	279763461	+	326.12	NA	intron (NM_181769, intron 23 of 24)	intron (NM_181769, intron 23 of 24)	217083	NM_001012183	362061	Rn.6746	NM_001012183	ENSRNOG00000028319	Cryz	-	crystallin, zeta (quinone reductase)	protein-coding
MACS_peak_785	chr1	54897294	54897855	+	326.01	NA	Intergenic	Intergenic	-86941	NM_001169136	292311	Rn.222431	NM_001169136	ENSRNOG00000033901	Ttll2	-	tubulin tyrosine ligase-like family, member 2	protein-coding
MACS_peak_15758	chr16	50742980	50743545	+	325.59	NA	Intergenic	(CCCTAA)n|Simple_repeat|Simple_repeat	-522478	NM_031819	83720	Rn.8633	NM_031819	ENSRNOG00000030954	Fat1	Fat|Fath	FAT atypical cadherin 1	protein-coding
MACS_peak_15655	chr16	43017425	43017991	+	324.64	NA	Intergenic	Lx|LINE|L1	-2013766	NM_001031641	290923	Rn.104649	NM_001031641	ENSRNOG00000000108	Aga	-	aspartylglucosaminidase	protein-coding
MACS_peak_2887	chr1	185612024	185612709	+	324.38	NA	intron (NM_172067, intron 1 of 15)	intron (NM_172067, intron 1 of 15)	8459	NM_172067	64456	Rn.7546	NM_172067	ENSRNOG00000034303	Spon1	Sponf	spondin 1, extracellular matrix protein	protein-coding
MACS_peak_31999	chr5	152199492	152200235	+	323.99	NA	intron (NM_001031656, intron 2 of 9)	intron (NM_001031656, intron 2 of 9)	10146	NM_001031656	313057	Rn.144273	NM_001031656	ENSRNOG00000012989	Serinc2	Tde2l	serine incorporator 2	protein-coding
MACS_peak_1198	chr1	81355231	81355894	+	323.83	NA	intron (NM_138921, intron 1 of 21)	intron (NM_138921, intron 1 of 21)	1799	NM_138921	192360	Rn.76362	NM_138921	ENSRNOG00000030127	Eml2	Emap|Emap-2|Eml1	echinoderm microtubule associated protein like 2	protein-coding
MACS_peak_39762	chr9	7475342	7476415	+	323.5	NA	Intergenic	Intergenic	379714	NM_001007558	450235	Rn.162355	NM_001007558	ENSRNOG00000050325	Emr4	Emr4p	EGF-like module containing, mucin-like, hormone receptor-like sequence 4	protein-coding
MACS_peak_1912	chr1	112836237	112836488	+	323.39	NA	Intergenic	(TTAGGG)n|Simple_repeat|Simple_repeat	985886	NM_024370	79211	Rn.10369	NM_024370	ENSRNOG00000014862	Gabrg3	-	gamma-aminobutyric acid (GABA) A receptor, gamma 3	protein-coding
MACS_peak_15510	chr16	24671916	24672458	+	323.26	NA	promoter-TSS (NM_001113357)	promoter-TSS (NM_001113357)	-328	NM_001113357	29358	Rn.11642	NM_001013032	ENSRNOG00000014149	Npy1r	NPY-1	neuropeptide Y receptor Y1	protein-coding
MACS_peak_16493	chr17	11849720	11850372	+	322.03	NA	exon (NM_001014006, exon 8 of 14)	exon (NM_001014006, exon 8 of 14)	4485	NM_001014006	306761	Rn.53943	NM_001014006	ENSRNOG00000015139	F12	HAF	coagulation factor XII (Hageman factor)	protein-coding
MACS_peak_2972	chr1	187931417	187932058	+	321.97	NA	Intergenic	ISAT_RN|Satellite|Satellite	-1953287	NM_001013434	365355	Rn.3271	NM_001013434	ENSRNOG00000012258	Rras2	-	related RAS viral (r-ras) oncogene homolog 2	protein-coding
MACS_peak_524	chr1	40710118	40711088	+	321.79	NA	Intergenic	L1VL4a|LINE|L1	-449295	NM_133425	171010	Rn.87667	NM_133425	ENSRNOG00000016368	Ppp1r14c	Kepi	protein phosphatase 1, regulatory (inhibitor) subunit 14c	protein-coding
MACS_peak_19049	chr19	26154008	26155660	+	320.41	NA	intron (NM_001013889, intron 1 of 15)	91ES8_RN|Satellite|Satellite	12395	NM_001013889	291863	Rn.155930	NM_001013889		LOC291863	-	carboxylesterase-like	protein-coding
MACS_peak_37852	chr8	45279753	45280484	+	320.35	NA	exon (NM_012572, exon 20 of 21)	exon (NM_012572, exon 20 of 21)	-55121	NM_001014089	315591	Rn.214544	NM_001014089	ENSRNOG00000032364	Tbcel	Lrrc35|RGD1308880	tubulin folding cofactor E-like	protein-coding
MACS_peak_40769	chr9	70517511	70518182	+	319.94	NA	intron (NM_031089, intron 1 of 12)	intron (NM_031089, intron 1 of 12)	1020	NM_031089	81753	Rn.10601	NM_031089	ENSRNOG00000015259	Pth2r	Pthr2	parathyroid hormone 2 receptor	protein-coding
MACS_peak_13514	chr15	9227485	9228896	+	319.78	NA	Intergenic	Intergenic	-123718	NM_134459	171485	Rn.20204	NM_134459	ENSRNOG00000023841	Cd99l2	Mic2l1|vms-tm2	CD99 molecule-like 2	protein-coding
MACS_peak_9767	chr12	33770819	33771459	+	319.66	NA	Intergenic	Intergenic	-79962	NM_198727	288750	Rn.211158	NM_198727	ENSRNOG00000008447	Tmem132d	MOLT	transmembrane protein 132D	protein-coding
MACS_peak_21604	chr2	158413937	158414684	+	319.4	NA	Intergenic	Intergenic	-98675	NM_001100524	295027	Rn.61115	NM_001100524	ENSRNOG00000009949	Pcdh18	-	protocadherin 18	protein-coding
MACS_peak_32343	chr5	160882228	160882949	+	317.84	NA	Intergenic	Intergenic	25158	NM_001013093	298577	Rn.160610	NM_001013093	ENSRNOG00000027731	Ubxn10	Ubxd3	UBX domain protein 10	protein-coding
MACS_peak_1960	chr1	122522295	122523013	+	317.33	NA	Intergenic	L4_A_Mam|LINE|RTE-X	-199695	NR_037392	100526625		NR_037392	miRBase:MI0015472	Mir344b-1	rno-mir-344b-1	microRNA mir-344b-1	ncRNA
MACS_peak_880	chr1	57252321	57253421	+	315.03	NA	Intergenic	Intergenic	110125	NM_001107464	308212	Rn.100050	NM_001107464	ENSRNOG00000022921	Dact2	-	dishevelled-binding antagonist of beta-catenin 2	protein-coding
MACS_peak_3071	chr1	191246022	191246548	+	314.7	NA	intron (NM_138513, intron 1 of 3)	intron (NM_138513, intron 1 of 3)	220	NM_138513	171519	Rn.88080	NM_138513	ENSRNOG00000011074	Calcb	-	calcitonin-related polypeptide, beta	protein-coding
MACS_peak_3245	chr1	201907283	201908043	+	314.13	NA	Intergenic	CT-rich|Low_complexity|Low_complexity	-88895	NM_053611	100912108	Rn.11182	NM_053611		Nupr1	p8	nuclear protein, transcriptional regulator, 1	protein-coding
MACS_peak_33521	chr6	58593804	58594543	+	313.25	NA	Intergenic	Intergenic	-53627	NM_001025051	500638	Rn.119587	NM_001025051	ENSRNOG00000005660	Fam110c	-	family with sequence similarity 110, member C	protein-coding
MACS_peak_32905	chr6	3771594	3772242	+	313.1	NA	Intergenic	Intergenic	-9720	NM_001012108	313851	Rn.204569	NM_001012108	ENSRNOG00000008291	Thumpd2	-	THUMP domain containing 2	protein-coding
MACS_peak_36941	chr7	128195716	128196270	+	313.06	NA	promoter-TSS (NM_001191991)	promoter-TSS (NM_001191991)	-450	NM_001191991	500915	Rn.13126	NM_001191991	ENSRNOG00000049349	Fam19a5	RGD1562115|Tafa-5	family with sequence similarity 19 (chemokine (C-C motif)-like), member A5	protein-coding
MACS_peak_7064	chr10	87009471	87009993	+	312.92	NA	Intergenic	Intergenic	18512	NM_001008822	303519	Rn.144931	NM_001008822	ENSRNOG00000011196	Krt25	Ka38|Krt25A	keratin 25	protein-coding
MACS_peak_35054	chr7	11262442	11262894	+	312.56	NA	promoter-TSS (NM_001135603)	promoter-TSS (NM_001135603)	11	NM_001135603	314647	Rn.12319	NM_001135603	ENSRNOG00000004695	Celf5	Brunol5|RGD1565016	CUGBP, Elav-like family member 5	protein-coding
MACS_peak_2911	chr1	187518037	187519599	+	311.72	NA	Intergenic	SATI_RN|Satellite|Satellite	-1540368	NM_001013434	365355	Rn.3271	NM_001013434	ENSRNOG00000012258	Rras2	-	related RAS viral (r-ras) oncogene homolog 2	protein-coding
MACS_peak_20840	chr2	71208218	71208851	+	311.69	NA	Intergenic	Intergenic	-311640	NM_001007633	294753	Rn.13568	NM_001007633	ENSRNOG00000011797	Mocs2	-	molybdenum cofactor synthesis 2	protein-coding
MACS_peak_35036	chr7	10347194	10347848	+	311.07	NA	Intergenic	Intergenic	-194517	NM_133390	170902	Rn.127808	NM_133390		Zfp347	Giot2	zinc finger protein 347	protein-coding
MACS_peak_25726	chr3	87533724	87534336	+	311.04	NA	intron (NM_031547, intron 1 of 1)	intron (NM_031547, intron 1 of 1)	2090	NM_031547	25111	Rn.10676	NM_031547	ENSRNOG00000017556	Chrm4	M4	cholinergic receptor, muscarinic 4	protein-coding
MACS_peak_12508	chr14	48305503	48307364	+	311.01	NA	Intergenic	SATI_RN|Satellite|Satellite	-35488	NM_001271306	686295	Rn.3259	NM_001271306		Wdr82	-	WD repeat domain 82	protein-coding
MACS_peak_22959	chr2	246770030	246770660	+	309.62	NA	intron (NM_001191963, intron 1 of 4)	intron (NM_001191963, intron 1 of 4)	1512	NM_001191963	499702	Rn.7078	NM_001191963	ENSRNOG00000014867	Synpo2	RGD1564779	synaptopodin 2	protein-coding
MACS_peak_39137	chr8	112210658	112211245	+	308.69	NA	Intergenic	RMER17A_Rn-I-int|LTR|ERVK	59045	NM_001134901	56780	Rn.40121	NM_020072	ENSRNOG00000011820	Acpp	5'-NT|Acpp11|FRAP|Ppal|RNACPP11|pap	acid phosphatase, prostate	protein-coding
MACS_peak_7685	chr10	107959876	107960529	+	308.4	NA	intron (NM_001134688, intron 5 of 19)	B3A|SINE|B2	-47621	NM_199118	367562	Rn.162368	NM_199118	ENSRNOG00000047656	Gaa	-	glucosidase, alpha, acid	protein-coding
MACS_peak_14588	chr15	63266533	63268509	+	307.92	NA	Intergenic	CpG	467132	NM_001106050	290370	Rn.8092	NM_001106050	ENSRNOG00000009063	Dnajc15	Dnajd1	DnaJ (Hsp40) homolog, subfamily C, member 15	protein-coding
MACS_peak_18718	chr18	74081390	74082016	+	305.9	NA	exon (NM_001191942, exon 2 of 5)	exon (NM_001191942, exon 2 of 5)	664	NM_001191942	498888	Rn.225424	NM_001191942	ENSRNOG00000033588	Siglec15	RGD1565948	sialic acid binding Ig-like lectin 15	protein-coding
MACS_peak_11524	chr13	102196049	102197192	+	304.12	NA	Intergenic	CpG-4951	-1645	NM_001109079	305012	Rn.53082	NM_001109079	ENSRNOG00000028624	Kif26b	RGD1560022|RGD1560572	kinesin family member 26B	protein-coding
MACS_peak_1477	chr1	89968121	89968650	+	303.61	NA	Intergenic	CpG	12550	NM_001107502	308495	Rn.50030	NM_001107502	ENSRNOG00000020839	Lrfn3	Salm4	leucine rich repeat and fibronectin type III domain containing 3	protein-coding
MACS_peak_36060	chr7	75097364	75098068	+	303.02	NA	Intergenic	Intergenic	-2815	NM_001012117	315034	Rn.137608	NM_001012117	ENSRNOG00000010459	Fbxo43	-	F-box protein 43	protein-coding
MACS_peak_23602	chr20	7278310	7278970	+	302.03	NA	Intergenic	Intergenic	-5372	NM_032056	24812	Rn.202962	NM_032056	ENSRNOG00000000455	Tap2	Abcb3|Cim	transporter 2, ATP-binding cassette, sub-family B (MDR/TAP)	protein-coding
MACS_peak_22704	chr2	226678155	226678755	+	302.02	NA	Intergenic	Intergenic	-4296	NM_001005540	295341	Rn.12833	NM_001005540	ENSRNOG00000012481	Ppm1j	-	protein phosphatase, Mg2+/Mn2+ dependent, 1J	protein-coding
MACS_peak_24509	chr20	51113949	51114630	+	301.71	NA	intron (NM_001107639, intron 2 of 6)	intron (NM_001107639, intron 2 of 6)	3951	NM_001107639	309871	Rn.8012	NM_001107639	ENSRNOG00000000323	Prdm1	-	PR domain containing 1, with ZNF domain	protein-coding
MACS_peak_18848	chr18	87111788	87113326	+	301.58	NA	Intergenic	Intergenic	-1200966	NM_001191943	498898	Rn.225508	NM_001191943	ENSRNOG00000038190	Dok6	RGD1564376	docking protein 6	protein-coding
MACS_peak_23584	chr20	6976562	6977356	+	301.55	NA	intron (NM_031971, intron 1 of 1)	intron (NM_031971, intron 1 of 1)	-3824	NM_001008843	309607	Rn.216323	NM_001008843		RT1-CE5	RT1-C/E5|RT1-E2	RT1 class I, locus CE5	protein-coding
MACS_peak_14038	chr15	36511974	36512516	+	301.22	NA	Intergenic	Intergenic	186817	NM_138910	192275	Rn.7262	NM_138910	ENSRNOG00000009090	Dad1	-	defender against cell death 1	protein-coding
MACS_peak_4991	chr1	289097702	289098428	+	300.64	NA	exon (NM_139193, exon 2 of 3)	exon (NM_139193, exon 2 of 3)	938	NM_139193	246075	Rn.138127	NM_139193	ENSRNOG00000009922	Prlhr	Gpr10|Uhr-1	prolactin releasing hormone receptor	protein-coding
MACS_peak_13880	chr15	33052943	33053672	+	300.44	NA	Intergenic	Intergenic	-286277	NM_001000102	290056	Rn.142427	NM_001000102	ENSRNOG00000039434	Olr1645	-	olfactory receptor 1645	protein-coding
MACS_peak_38650	chr8	77923241	77924331	+	300.42	NA	Intergenic	CpG	-560899	NR_031906	100314160		NR_031906		Mir190	Mir190a|rno-mir-190|rno-mir-190a	microRNA mir-190	ncRNA
MACS_peak_6097	chr10	53395456	53396125	+	300.34	NA	intron (NM_012604, intron 41 of 41)	intron (NM_012604, intron 41 of 41)	23382	NM_012604	24583	Rn.98847	NM_012604	ENSRNOG00000046276	Myh3	Myhse|RNMHCG	myosin, heavy chain 3, skeletal muscle, embryonic	protein-coding
MACS_peak_6058	chr10	49949845	49950507	+	299.5	NA	Intergenic	Intergenic	220375	NM_001191646	303218	Rn.231429	NM_001191646	ENSRNOG00000003384	Hs3st3b1	Hs3st3b	heparan sulfate (glucosamine) 3-O-sulfotransferase 3B1	protein-coding
MACS_peak_21907	chr2	180039054	180041643	+	299.04	NA	Intergenic	91ES8_RN|Satellite|Satellite	-2526462	NM_001014171	361954	Rn.158250	NM_001014171	ENSRNOG00000012427	Veph1	RGD1308217	ventricular zone expressed PH domain-containing 1	protein-coding
MACS_peak_16512	chr17	12510147	12510638	+	298.55	NA	promoter-TSS (NM_080777)	promoter-TSS (NM_080777)	-129	NM_080777	113893	Rn.20352	NM_080777	ENSRNOG00000018039	Sncb	-	synuclein, beta	protein-coding
MACS_peak_11075	chr13	76212397	76213047	+	298.33	NA	Intergenic	Intergenic	30790	NM_198790	364021	Rn.107065	NM_198790	ENSRNOG00000026940	Rgsl2h	-	regulator of G-protein signaling like 2 homolog (mouse)	protein-coding
MACS_peak_19606	chr19	50757476	50758083	+	298.14	NA	Intergenic	Intergenic	-249285	NM_001107426	307821	Rn.20659	NM_001107426	ENSRNOG00000014097	Psmd7	-	proteasome (prosome, macropain) 26S subunit, non-ATPase, 7	protein-coding
MACS_peak_19715	chr19	55659869	55660397	+	297.98	NA	intron (NM_001107432, intron 1 of 22)	intron (NM_001107432, intron 1 of 22)	1684	NM_001107432	307865	Rn.136887	NM_001107432		Cntnap4	-	contactin associated protein-like 4	protein-coding
MACS_peak_42597	chrX	115276089	115276737	+	296.89	NA	promoter-TSS (NM_001271242)	promoter-TSS (NM_001271242)	-742	NM_001271242	300220	Rn.234306	NM_001271242	ENSRNOG00000002316	C1ql4	RGD1565968	complement component 1, q subcomponent-like 4	protein-coding
MACS_peak_41138	chr9	94006134	94006944	+	294.86	NA	Intergenic	Intergenic	-3602	NM_019298	54240	Rn.41469	NM_019298	ENSRNOG00000019527	Chrnd	-	cholinergic receptor, nicotinic, delta (muscle)	protein-coding
MACS_peak_877	chr1	57200928	57205596	+	294.65	NA	Intergenic	Intergenic	-104153	NM_001099465	685666	Rn.217930	NM_001099465	ENSRNOG00000013671	Vom2r9	RGD1564755	vomeronasal 2 receptor, 9	protein-coding
MACS_peak_6645	chr10	72030912	72031639	+	294.06	NA	Intergenic	Intergenic	18117	NM_001108832	363661	Rn.43486	NM_001108832	ENSRNOG00000027901	Mrm1	RGD1566232	mitochondrial rRNA methyltransferase 1 homolog (S. cerevisiae)	protein-coding
MACS_peak_3067	chr1	191162070	191162731	+	293.67	NA	intron (NM_001033956, intron 1 of 4)	intron (NM_001033956, intron 1 of 4)	554	NM_001033955	24241	Rn.90085	NM_017338	ENSRNOG00000011130	Calca	CAL6|CGRP|Cal1|Calc|RATCAL6|calcitonin	calcitonin-related polypeptide alpha	protein-coding
MACS_peak_26919	chr3	160559291	160559881	+	293.54	NA	Intergenic	CpG	-54859	NM_031782	83612	Rn.10846	NM_031782	ENSRNOG00000015393	Slc32a1	Vgat|Viaat	solute carrier family 32 (GABA vesicular transporter), member 1	protein-coding
MACS_peak_22401	chr2	211291942	211293208	+	293.45	NA	Intergenic	Intergenic	-242413	NM_001109500	688413	Rn.133217	NM_001109500	ENSRNOG00000009581	Lce1m	-	late cornified envelope 1M	protein-coding
MACS_peak_40355	chr9	40192034	40193670	+	292.55	NA	Intergenic	CT-rich|Low_complexity|Low_complexity	-449751	NM_001013111	301333	Rn.9310	NM_001013111	ENSRNOG00000013415	Ptpn18	PTP20	protein tyrosine phosphatase, non-receptor type 18	protein-coding
MACS_peak_1620	chr1	95548773	95549408	+	291.94	NA	Intergenic	Intergenic	35283	NM_001100821	25729	Rn.15455	NM_001100821	ENSRNOG00000014786	Ccne1	CYCLE|Ccne	cyclin E1	protein-coding
MACS_peak_37981	chr8	49747407	49748109	+	291.75	NA	Intergenic	Intergenic	-513433	NM_001037364	500990	Rn.136986	NM_001037364	ENSRNOG00000038867	LOC500990	-	similar to RIKEN cDNA 4931429L15	protein-coding
MACS_peak_25298	chr3	54359048	54359685	+	291.36	NA	Intergenic	Intergenic	10090	NM_001191070	680427	Rn.8247	NM_001191070		Tbr1	-	T-box, brain, 1	protein-coding
MACS_peak_15283	chr16	15007754	15010901	+	290.44	NA	intron (NM_001115040, intron 1 of 3)	intron (NM_001115040, intron 1 of 3)	737	NM_001115040	683469	Rn.219079	NM_001115040	ENSRNOG00000039601	LOC683469	-	similar to RNA polymerase II transcription factor SIII subunit A2 (Elongin A2) (EloA2) (Transcription elongation factor B polypeptide 3B)	protein-coding
MACS_peak_522	chr1	40658680	40659340	+	289.12	NA	Intergenic	Intergenic	-500888	NM_133425	171010	Rn.87667	NM_133425	ENSRNOG00000016368	Ppp1r14c	Kepi	protein phosphatase 1, regulatory (inhibitor) subunit 14c	protein-coding
MACS_peak_701	chr1	51344652	51345214	+	288.69	NA	Intergenic	Intergenic	-23569	NM_019230	29504	Rn.24231	NM_019230	ENSRNOG00000022946	Slc22a3	-	solute carrier family 22 (organic cation transporter), member 3	protein-coding
MACS_peak_17237	chr17	59167616	59168530	+	287.83	NA	Intergenic	SATI_RN|Satellite|Satellite	-219659	NM_022686	64627	Rn.1659	NM_022686	ENSRNOG00000030142	Hist1h4b	H1ft|Hist4|Hist4h4	histone cluster 1, H4b	protein-coding
MACS_peak_7230	chr10	91213932	91214878	+	286.63	NA	exon (NM_198759, exon 1 of 16)	exon (NM_198759, exon 1 of 16)	507	NM_198759	303583	Rn.17895	NM_198759	ENSRNOG00000028569	Arhgap27	Arhgap15|CAMGAP1	Rho GTPase activating protein 27	protein-coding
MACS_peak_15426	chr16	20996889	20997595	+	286.52	NA	intron (NM_001108398, intron 4 of 4).2	intron (NM_001108398, intron 4 of 4).2	7836	NM_001108398	361129	Rn.98352	NM_001108398	ENSRNOG00000049949	Hapln4	-	hyaluronan and proteoglycan link protein 4	protein-coding
MACS_peak_34016	chr6	106645586	106646231	+	286.16	NA	Intergenic	CpG	342912	NM_001108033	314228	Rn.18361	NM_001108033	ENSRNOG00000009296	Snapc1	-	small nuclear RNA activating complex, polypeptide 1	protein-coding
MACS_peak_40930	chr9	82188756	82189318	+	285.96	NA	promoter-TSS (NM_001007004)	promoter-TSS (NM_001007004)	-488	NM_001007004	316531	Rn.92961	NM_001007004	ENSRNOG00000003597	Tuba4a	Tuba4	tubulin, alpha 4A	protein-coding
MACS_peak_865	chr1	56875846	56876372	+	285.91	NA	Intergenic	Intergenic	223000	NM_001099465	685666	Rn.217930	NM_001099465	ENSRNOG00000013671	Vom2r9	RGD1564755	vomeronasal 2 receptor, 9	protein-coding
MACS_peak_10876	chr13	57944088	57944759	+	285.9	NA	Intergenic	Intergenic	-1056	NM_053873	682930	Rn.10738	NM_053873	ENSRNOG00000046231	Cacna1s	Cchl1a3	calcium channel, voltage-dependent, L type, alpha 1S subunit	protein-coding
MACS_peak_21416	chr2	137128023	137128734	+	284.55	NA	intron (NM_001106423, intron 3 of 16)	intron (NM_001106423, intron 3 of 16)	537380	NM_001106423	294924	Rn.20198	NM_001106423	ENSRNOG00000012645	Mecom	Evi1|Mds1	MDS1 and EVI1 complex locus	protein-coding
MACS_peak_39196	chr8	114714700	114715461	+	284.32	NA	intron (NM_001105711, intron 2 of 5)	intron (NM_001105711, intron 2 of 5)	3090	NM_001105711	24415	Rn.9681	NM_001105711	ENSRNOG00000013171	Grm2	-	glutamate receptor, metabotropic 2	protein-coding
MACS_peak_20567	chr2	52582855	52583489	+	284.22	NA	Intergenic	CpG	374755	NM_020092	56763	Rn.53896	NM_020092	ENSRNOG00000032735	Srek1	Sfrs12|Srrp86|Srsf12	splicing regulatory glutamine/lysine-rich protein 1	protein-coding
MACS_peak_10540	chr13	40563154	40563729	+	284.12	NA	Intergenic	Intergenic	-2053	NM_080771	25196	Rn.35074	NM_080771	ENSRNOG00000047726	Inhbb	-	inhibin beta-B	protein-coding
MACS_peak_16195	chr16	82341175	82341850	+	283.9	NA	Intergenic	Intergenic	130860	NM_001017508	498664	Rn.195390	NM_001017508	ENSRNOG00000033585	Tex29	-	testis expressed 29	protein-coding
MACS_peak_39699	chr9	2125514	2126068	+	283.25	NA	Intergenic	CpG	-24989	NM_001012129	316164	Rn.233782	NM_001012129	ENSRNOG00000012942	Satb1	-	SATB homeobox 1	protein-coding
MACS_peak_37111	chr7	138045993	138046603	+	282.97	NA	Intergenic	Intergenic	59209	NM_130748	170573	Rn.17990	NM_130748	ENSRNOG00000006653	Slc38a4	Ata3	solute carrier family 38, member 4	protein-coding
MACS_peak_11898	chr14	4245396	4246088	+	282.55	NA	Intergenic	CpG	-110908	NM_022956	65050	Rn.30005	NM_022956	ENSRNOG00000002117	Barhl2	Barh|MBH1	BarH-like homeobox 2	protein-coding
MACS_peak_4627	chr1	269119423	269120113	+	282.24	NA	intron (NM_134401, intron 1 of 14)	intron (NM_134401, intron 1 of 14)	2227	NM_134401	171438	Rn.198566	NM_134401	ENSRNOG00000015220	Crtac1	W307	cartilage acidic protein 1	protein-coding
MACS_peak_3247	chr1	201915695	201916306	+	282.04	NA	Intergenic	Intergenic	-97232	NM_053611	100912108	Rn.11182	NM_053611		Nupr1	p8	nuclear protein, transcriptional regulator, 1	protein-coding
MACS_peak_37171	chr7	140201061	140202248	+	281.55	NA	promoter-TSS (NM_199497)	promoter-TSS (NM_199497)	60	NM_199497	315311	Rn.210164	NM_199497	ENSRNOG00000028879	Slc4a8	-	solute carrier family 4, sodium bicarbonate cotransporter, member 8	protein-coding
MACS_peak_36361	chr7	99824489	99825158	+	281.06	NA	Intergenic	Lx8|LINE|L1	72715	NM_001134844	24300	Rn.228579	NM_001134844	ENSRNOG00000033680	Cyp2b1	Cyp2b-1|Cypbe	cytochrome P450, family 2, subfamily b, polypeptide 1	protein-coding
MACS_peak_20999	chr2	82980247	82980849	+	280.83	NA	Intergenic	SATI_RN|Satellite|Satellite	-13769	NM_001047942	499541	Rn.115979	NM_001047942	ENSRNOG00000030171	LOC499541	-	LRRGT00045	protein-coding
MACS_peak_7673	chr10	107745183	107745826	+	280.66	NA	promoter-TSS (NM_001107071)	promoter-TSS (NM_001107071)	-404	NM_001107071	303730	Rn.13839	NM_001107071	ENSRNOG00000049215	Cbx2	-	chromobox homolog 2	protein-coding
MACS_peak_13166	chr14	94105691	94106852	+	280.56	NA	Intergenic	Intergenic	-1813582	NM_001107236	305497	Rn.114948	NM_001107236	ENSRNOG00000004281	Cobl	-	cordon-bleu WH2 repeat protein	protein-coding
MACS_peak_34238	chr6	117981198	117981786	+	280.07	NA	Intergenic	RMER17A_Rn-I-int|LTR|ERVK	12752	NM_001079709	503049	Rn.145861	NM_001079709	ENSRNOG00000032508	Acot5	RGD1565917	acyl-CoA thioesterase 5	protein-coding
MACS_peak_31593	chr5	138102682	138103374	+	279.77	NA	Intergenic	Intergenic	70237	NM_001106678	298426	Rn.49080	NM_001106678	ENSRNOG00000012020	Nsun4	RGD1559652	NOP2/Sun domain family, member 4	protein-coding
MACS_peak_31127	chr5	95179867	95180967	+	279.17	NA	Intergenic	LSU-rRNA_Hsa|rRNA|rRNA	4182	NR_046238	100861534		NR_046238		Rn5-8s	-	5.8S ribosomal RNA	rRNA
MACS_peak_21207	chr2	112004924	112005334	+	277.83	NA	Intergenic	(TG)n|Simple_repeat|Simple_repeat	-315725	NM_001007635	294892	Rn.162562	NM_001007635	ENSRNOG00000022511	tGap1	-	GTPase activating protein testicular GAP1	protein-coding
MACS_peak_25245	chr3	50614119	50614874	+	276.93	NA	Intergenic	Intergenic	-41072	NM_001108582	362136	Rn.23556	NM_001108582	ENSRNOG00000005743	Dapl1	RGD1309610	death associated protein-like 1	protein-coding
MACS_peak_40351	chr9	39677145	39677683	+	276.06	NA	intron (NM_133318, intron 1 of 8)	intron (NM_133318, intron 1 of 8)	1985	NM_133318	170843	Rn.154423	NM_133318	ENSRNOG00000012284	Khdrbs2	Slm1	KH domain containing, RNA binding, signal transduction associated 2	protein-coding
MACS_peak_15480	chr16	22074507	22075141	+	275.8	NA	Intergenic	Intergenic	-72303	NM_153470	266711	Rn.3213	NM_153470	ENSRNOG00000011826	Lzts1	Psdzip70	leucine zipper, putative tumor suppressor 1	protein-coding
MACS_peak_21902	chr2	178393692	178395952	+	275.8	NA	Intergenic	91ES8_RN|Satellite|Satellite	-880936	NM_001014171	361954	Rn.158250	NM_001014171	ENSRNOG00000012427	Veph1	RGD1308217	ventricular zone expressed PH domain-containing 1	protein-coding
MACS_peak_23944	chr20	16465681	16466407	+	275.34	NA	5' UTR (NM_053294, exon 1 of 3)	5' UTR (NM_053294, exon 1 of 3)	103	NM_053294	25369	Rn.11180	NM_053294	ENSRNOG00000001302	Adora2a	A2ar|ADENO|Adora2l1	adenosine A2a receptor	protein-coding
MACS_peak_33853	chr6	89914702	89915089	+	274.03	NA	Intergenic	Intergenic	-54587	NM_001108023	314157	Rn.234382	NM_001108023	ENSRNOG00000005285	Fbxo33	-	F-box protein 33	protein-coding
MACS_peak_41940	chrX	36773202	36774294	+	273.81	NA	intron (NM_001190994, intron 19 of 32)	intron (NM_001190994, intron 19 of 32)	473531	NM_001190994	678739	Rn.225026	NM_001190994		Phka2	-	phosphorylase kinase, alpha 2	protein-coding
MACS_peak_1299	chr1	83263646	83264371	+	273.48	NA	promoter-TSS (NM_001271204)	promoter-TSS (NM_001271204)	-815	NM_001271204	117058	Rn.155998	NM_001271204	ENSRNOG00000020381	Pou2f2	2-Oct|Oct2	POU class 2 homeobox 2	protein-coding
MACS_peak_517	chr1	40624199	40626142	+	273.33	NA	Intergenic	MTE2b|LTR|ERVL-MaLR	-534728	NM_133425	171010	Rn.87667	NM_133425	ENSRNOG00000016368	Ppp1r14c	Kepi	protein phosphatase 1, regulatory (inhibitor) subunit 14c	protein-coding
MACS_peak_38579	chr8	75132867	75133467	+	273.27	NA	Intergenic	Intergenic	49682	NM_183402	192147	Rn.144666	NM_183402		Polr2m	Glurr|Grinl1a	polymerase (RNA) II (DNA directed) polypeptide M	protein-coding
MACS_peak_21543	chr2	145346171	145346757	+	272.71	NA	Intergenic	Intergenic	-3855	NM_001191705	310341	Rn.30629	NM_001191705	ENSRNOG00000028335	Fat4	RGD1564291	FAT atypical cadherin 4	protein-coding
MACS_peak_32447	chr5	163639725	163640274	+	272.69	NA	Intergenic	CpG	27009	NM_053327	79425	Rn.88871	NM_053327	ENSRNOG00000009680	Clcnka	Clcnk1	chloride channel, voltage-sensitive Ka	protein-coding
MACS_peak_24348	chr20	42557807	42563513	+	272.06	NA	Intergenic	L1_Rat4|LINE|L1	50099	NM_001005539	294422	Rn.8142	NM_001005539	ENSRNOG00000000815	Smpdl3a	-	sphingomyelin phosphodiesterase, acid-like 3A	protein-coding
MACS_peak_8029	chr11	34169475	34170178	+	271.63	NA	intron (NM_001191662, intron 1 of 10)	CpG	492	NM_001191662	288275	Rn.24157	NM_001191662	ENSRNOG00000002092	Hunk	RGD1565091	hormonally upregulated Neu-associated kinase	protein-coding
MACS_peak_24349	chr20	42594804	42599862	+	270.81	NA	Intergenic	Intergenic	86772	NM_001005539	294422	Rn.8142	NM_001005539	ENSRNOG00000000815	Smpdl3a	-	sphingomyelin phosphodiesterase, acid-like 3A	protein-coding
MACS_peak_862	chr1	56843548	56846623	+	270.5	NA	Intergenic	Intergenic	254024	NM_001099465	685666	Rn.217930	NM_001099465	ENSRNOG00000013671	Vom2r9	RGD1564755	vomeronasal 2 receptor, 9	protein-coding
MACS_peak_14789	chr15	91548261	91548638	+	270.48	NA	Intergenic	Intergenic	-16470	NM_017333	50672	Rn.11412	NM_017333	ENSRNOG00000010997	Ednrb	Ednra|Etb	endothelin receptor type B	protein-coding
MACS_peak_15450	chr16	21730210	21735368	+	269.95	NA	Intergenic	Intergenic	307914	NM_001009538	494340	Rn.17914	NM_001009538	ENSRNOG00000028919	Zfp868	-	zinc finger protein 868	protein-coding
MACS_peak_26587	chr3	145760070	145760662	+	269.29	NA	intron (NM_053505, intron 1 of 17)	intron (NM_053505, intron 1 of 17)	292	NM_053505	85267	Rn.206123	NM_053505	ENSRNOG00000009480	Slc24a3	Nckx3	solute carrier family 24 (sodium/potassium/calcium exchanger), member 3	protein-coding
MACS_peak_15919	chr16	65933765	65935533	+	268.61	NA	Intergenic	Intergenic	-746294	NM_001107319	306534	Rn.231130	NM_001107319	ENSRNOG00000011858	Unc5d	-	unc-5 homolog D (C. elegans)	protein-coding
MACS_peak_1416	chr1	87957115	87957684	+	268.48	NA	Intergenic	Intergenic	-97125	NM_001009526	494246	Rn.129460	NM_001009526	ENSRNOG00000039036	Vom1r5	V1re27	vomeronasal 1 receptor 5	protein-coding
MACS_peak_29395	chr4	209769236	209769655	+	268.21	NA	Intergenic	IMPB_02|Satellite|Satellite	20407	NM_017018	24448	Rn.81032	NM_017018	ENSRNOG00000007420	Hrh1	Hisr	histamine receptor H 1	protein-coding
MACS_peak_12536	chr14	55215928	55216410	+	268.1	NA	exon (NM_001004087, exon 1 of 3)	exon (NM_001004087, exon 1 of 3)	656	NM_001004087	360942	Rn.228266	NM_001004087	ENSRNOG00000012367	Pcdh7	-	protocadherin 7	protein-coding
MACS_peak_32761	chr5	175121639	175122375	+	267.87	NA	Intergenic	Intergenic	-1810	NM_001127591	687105	Rn.216416	NM_001127591	ENSRNOG00000046803	Arhgef16	-	Rho guanine nucleotide exchange factor (GEF) 16	protein-coding
MACS_peak_3706	chr1	223526660	223527388	+	267.79	NA	Intergenic	Intergenic	-3052	NM_182735	246060	Rn.162507	NM_182735		Cdkn1c	Kip2|p57|p57KIP2	cyclin-dependent kinase inhibitor 1C	protein-coding
MACS_peak_8208	chr11	42040881	42041448	+	267.35	NA	Intergenic	Intergenic	-73926	NM_001107105	304056	Rn.98941	NM_001107105	ENSRNOG00000001623	Zfp295	Znf295	zinc finger protein 295	protein-coding
MACS_peak_15918	chr16	65890230	65891290	+	267.03	NA	Intergenic	L1_Rat3|LINE|L1	-790183	NM_001107319	306534	Rn.231130	NM_001107319	ENSRNOG00000011858	Unc5d	-	unc-5 homolog D (C. elegans)	protein-coding
MACS_peak_846	chr1	56443225	56447196	+	266.43	NA	Intergenic	Intergenic	-378445	NM_001191619	292316	Rn.145528	NM_001191619		Smok2a	RGD1565233	sperm motility kinase 2A	protein-coding
MACS_peak_12481	chr14	46799030	46804640	+	266.21	NA	Intergenic	Intergenic	-13162	NM_001025002	310926		NM_001025002		LOC310926	Aa1011|Aa1262|Ab2-057|Ac1147	hypothetical protein LOC310926	protein-coding
MACS_peak_36546	chr7	116205941	116206508	+	266.02	NA	Intergenic	Intergenic	-47571	NM_001017467	362934	Rn.3321	NM_001017467	ENSRNOG00000007091	Ly6e	-	lymphocyte antigen 6 complex, locus E	protein-coding
MACS_peak_848	chr1	56476166	56476968	+	265.49	NA	Intergenic	Intergenic	-409802	NM_001191619	292316	Rn.145528	NM_001191619		Smok2a	RGD1565233	sperm motility kinase 2A	protein-coding
MACS_peak_34881	chr7	649463	649917	+	265.15	NA	Intergenic	Intergenic	-484299	NM_001109460	685180	Rn.198434	NM_001109460		Stx19	-	syntaxin 19	protein-coding
MACS_peak_15924	chr16	65964528	65966664	+	265.1	NA	Intergenic	Intergenic	-715347	NM_001107319	306534	Rn.231130	NM_001107319	ENSRNOG00000011858	Unc5d	-	unc-5 homolog D (C. elegans)	protein-coding
MACS_peak_3757	chr1	224925339	224925988	+	264.7	NA	Intergenic	Intergenic	-2128	NM_130753	170582	Rn.81230	NM_130753	ENSRNOG00000020899	Fgf19	Fgf15	fibroblast growth factor 19	protein-coding
MACS_peak_12833	chr14	80178868	80179736	+	264.6	NA	Intergenic	Intergenic	-9289	NM_001108363	360960	Rn.24574	NM_001108363	ENSRNOG00000009154	Hmx1	-	H6 family homeobox 1	protein-coding
MACS_peak_485	chr1	40147733	40148423	+	264.54	NA	Intergenic	91ES8_RN|Satellite|Satellite	-535064	NR_037334	100526572		NR_037334	miRBase:MI0015414	Mir3556b	rno-mir-3556b	microRNA mir-3556b	ncRNA
MACS_peak_25015	chr3	21271392	21272058	+	264.28	NA	Intergenic	Intergenic	-22906	NM_001001014	405388	Rn.143036	NM_001001014	ENSRNOG00000046228	Olr402	-	olfactory receptor 402	protein-coding
MACS_peak_24631	chr3	2897753	2898412	+	264.05	NA	promoter-TSS (NM_001013163)	promoter-TSS (NM_001013163)	7	NM_001013163	311807	Rn.11204	NM_001013163	ENSRNOG00000042556	Bmyc	B-myc|Mycb	brain expressed myelocytomatosis oncogene	protein-coding
MACS_peak_15479	chr16	22060242	22061135	+	262.77	NA	Intergenic	L1_Rat3|LINE|L1	-86439	NM_153470	266711	Rn.3213	NM_153470	ENSRNOG00000011826	Lzts1	Psdzip70	leucine zipper, putative tumor suppressor 1	protein-coding
MACS_peak_31796	chr5	144677902	144678666	+	262.63	NA	promoter-TSS (NM_001107976)	promoter-TSS (NM_001107976)	-605	NM_001107976	313574	Rn.105265	NM_001107976	ENSRNOG00000015283	Nt5c1a	-	5'-nucleotidase, cytosolic IA	protein-coding
MACS_peak_35410	chr7	27677538	27678227	+	261.84	NA	Intergenic	Intergenic	-11368	NM_001246357	282580	Rn.127827	NM_001246357	ENSRNOG00000038948	Stab2	FEEL-2|Hare	stabilin 2	protein-coding
MACS_peak_6419	chr10	63810104	63810719	+	261.62	NA	promoter-TSS (NM_001007611)	promoter-TSS (NM_001007611)	-123	NM_001007611	287534	Rn.13078	NM_001007611	ENSRNOG00000006674	Fam101b	RGD1359691	family with sequence similarity 101, member B	protein-coding
MACS_peak_15940	chr16	67921422	67921870	+	261.54	NA	intron (NM_001166307, intron 7 of 11)	LSU-rRNA_Hsa|rRNA|rRNA	-291097	NM_001100944	290818	Rn.144145	NM_001100944	ENSRNOG00000022181	RGD1562638	Smok	similar to MAP/microtubule affinity-regulating kinase 3	protein-coding
MACS_peak_35239	chr7	18493632	18494272	+	261.33	NA	Intergenic	Intergenic	5808	NM_001108077	314659	Rn.98963	NM_001108077	ENSRNOG00000049571	Actl9	RGD1306886	actin-like 9	protein-coding
MACS_peak_34210	chr6	116955869	116956719	+	260.77	NA	promoter-TSS (NM_021586)	promoter-TSS (NM_021586)	-639	NM_021586	59106	Rn.40921	NM_021586	ENSRNOG00000012094	Ltbp2	-	latent transforming growth factor beta binding protein 2	protein-coding
MACS_peak_3251	chr1	202020145	202020699	+	260.45	NA	Intergenic	Intergenic	124746	NM_031117	81781	Rn.11169	NM_031117	ENSRNOG00000015976	Snrpn	FE 294|FE 294 psi|FE294|FE294 psi	small nuclear ribonucleoprotein polypeptide N	protein-coding
MACS_peak_1300	chr1	83321214	83321927	+	259.95	NA	Intergenic	Intergenic	53137	NM_017344	50686	Rn.36807	NM_017344	ENSRNOG00000020417	Gsk3a	-	glycogen synthase kinase 3 alpha	protein-coding
MACS_peak_26641	chr3	149151246	149151746	+	259.54	NA	exon (NM_013036, exon 1 of 1)	exon (NM_013036, exon 1 of 1)	493	NM_013036	25555	Rn.9936	NM_013036	ENSRNOG00000004641	Sstr4	Smstr4	somatostatin receptor 4	protein-coding
MACS_peak_30211	chr5	11834764	11835785	+	259.43	NA	intron (NM_001109259, intron 10 of 13)	intron (NM_001109259, intron 10 of 13)	453766	NM_001109259	500390	Rn.207930	NM_001109259	ENSRNOG00000005375	RGD1564053	-	similar to hypothetical protein	protein-coding
MACS_peak_15457	chr16	21834355	21838426	+	258.54	NA	Intergenic	L1_Rat3|LINE|L1	-310737	NM_153470	266711	Rn.3213	NM_153470	ENSRNOG00000011826	Lzts1	Psdzip70	leucine zipper, putative tumor suppressor 1	protein-coding
MACS_peak_15627	chr16	38965308	38966355	+	258.31	NA	Intergenic	L1_Rn2|LINE|L1	288142	NM_178105	306439	Rn.34370	NM_178105	ENSRNOG00000010731	Gpm6a	M6a	glycoprotein m6a	protein-coding
MACS_peak_32278	chr5	159033445	159034207	+	258.07	NA	Intergenic	Intergenic	-7226	NM_001008515	298566	Rn.105647	NM_001008515	ENSRNOG00000012807	C1qa	-	complement component 1, q subcomponent, A chain	protein-coding
MACS_peak_870	chr1	56959709	56961648	+	257.53	NA	Intergenic	Lx5|LINE|L1	138431	NM_001099465	685666	Rn.217930	NM_001099465	ENSRNOG00000013671	Vom2r9	RGD1564755	vomeronasal 2 receptor, 9	protein-coding
MACS_peak_39774	chr9	7577832	7578422	+	257.14	NA	Intergenic	Intergenic	481963	NM_001007558	450235	Rn.162355	NM_001007558	ENSRNOG00000050325	Emr4	Emr4p	EGF-like module containing, mucin-like, hormone receptor-like sequence 4	protein-coding
MACS_peak_11678	chr13	108892051	108892499	+	256.93	NA	Intergenic	Intergenic	-40509	NM_001105734	63995	Rn.163239	NM_001105734	ENSRNOG00000004003	Dusp10	Mkp-5|Mkp5	dual specificity phosphatase 10	protein-coding
MACS_peak_24492	chr20	50426367	50427094	+	256.9	NA	Intergenic	Intergenic	-23334	NM_001109465	685325	Rn.154481	NM_001109465	ENSRNOG00000000582	Ddo	-	D-aspartate oxidase	protein-coding
MACS_peak_35022	chr7	5298805	5301324	+	256.76	NA	Intergenic	L1_Rat3|LINE|L1	-65260	NM_001000058	288811	Rn.143397	NM_001000058	ENSRNOG00000046110	Olr898	-	olfactory receptor 898	protein-coding
MACS_peak_11443	chr13	95724192	95727372	+	255.44	NA	Intergenic	MTC-int|LTR|ERVL-MaLR	22746	NM_001135992	498276	Rn.6050	NM_001135992		LOC498276	-	Fc gamma receptor II beta	protein-coding
MACS_peak_13228	chr14	101744339	101745070	+	255.19	NA	Intergenic	91ES8_RN|Satellite|Satellite	303069	NM_001109094	498420	Rn.121635	NM_001109094		Etaa1	RGD1560957	Ewing tumor-associated antigen 1	protein-coding
MACS_peak_4461	chr1	261879432	261879934	+	254.64	NA	promoter-TSS (NM_022938)	promoter-TSS (NM_022938)	54	NM_022938	65032	Rn.87132	NM_022938		Htr7	5Ht7	5-hydroxytryptamine (serotonin) receptor 7, adenylate cyclase-coupled	protein-coding
MACS_peak_39574	chr8	128461646	128462329	+	254.06	NA	Intergenic	Intergenic	23566	NM_022949	65043	Rn.108039	NM_022949	ENSRNOG00000019007	Rpl14	-	ribosomal protein L14	protein-coding
MACS_peak_10304	chr12	53826542	53827136	+	253.69	NA	Intergenic	MYSERV_Rn-int|LTR|ERVK	16422	NM_001014129	360828	Rn.8908	NM_001014129	ENSRNOG00000037478	Noc4l	RGD1310661	nucleolar complex associated 4 homolog (S. cerevisiae)	protein-coding
MACS_peak_817	chr1	55668863	55669506	+	253.52	NA	Intergenic	Intergenic	-167919	NM_001099463	685557	Rn.217943	NM_001099463		Vom2r7	-	vomeronasal 2 receptor, 7	protein-coding
MACS_peak_7675	chr10	107767239	107767849	+	252.9	NA	intron (NM_001134688, intron 1 of 19)	intron (NM_001134688, intron 1 of 19)	-3103	NM_001034078	303731	Rn.43722	NM_001034078	ENSRNOG00000048113	Cbx8	-	chromobox homolog 8	protein-coding
MACS_peak_27087	chr3	167722784	167723482	+	252.57	NA	Intergenic	Intergenic	18809	NM_134360	171369	Rn.25180	NM_134360	ENSRNOG00000018488	Cd40	Tnfrsf5	CD40 molecule, TNF receptor superfamily member 5	protein-coding
MACS_peak_6358	chr10	62191924	62192477	+	252.14	NA	Intergenic	CpG	51284	NM_001001098	405994	Rn.142075	NM_001001098	ENSRNOG00000048395	Olr1515	-	olfactory receptor 1515	protein-coding
MACS_peak_40880	chr9	80915353	80915811	+	251.92	NA	Intergenic	(TTAGGG)n|Simple_repeat|Simple_repeat	251117	NM_001191810	301509	Rn.228393	NM_001191810	ENSRNOG00000014182	Tns1	Tns	tensin 1	protein-coding
MACS_peak_27902	chr4	39821371	39821982	+	251.52	NA	Intergenic	Intergenic	46814	NM_001014054	312135	Rn.7056	NM_001014054	ENSRNOG00000006690	Tmem168	RGD1307778	transmembrane protein 168	protein-coding
MACS_peak_34143	chr6	112878909	112879518	+	251.26	NA	Intergenic	Intergenic	-1674	NM_001002835	314280	Rn.55639	NM_001002835	ENSRNOG00000005998	Smoc1	-	SPARC related modular calcium binding 1	protein-coding
MACS_peak_37782	chr8	39908686	39909399	+	250.91	NA	promoter-TSS (NM_001108135)	promoter-TSS (NM_001108135)	-678	NM_001108135	315564	Rn.45295	NM_001108135	ENSRNOG00000030016	Robo3	-	roundabout, axon guidance receptor, homolog 3 (Drosophila)	protein-coding
MACS_peak_16269	chr16	89985184	89985682	+	250.38	NA	Intergenic	LSU-rRNA_Hsa|rRNA|rRNA	275971	NM_017222	29500	Rn.85891	NM_017222		Slc10a2	ISBAT	solute carrier family 10 (sodium/bile acid cotransporter), member 2	protein-coding
MACS_peak_17245	chr17	59223625	59224887	+	250.37	NA	Intergenic	SATI_RN|Satellite|Satellite	-275842	NM_022686	64627	Rn.1659	NM_022686	ENSRNOG00000030142	Hist1h4b	H1ft|Hist4|Hist4h4	histone cluster 1, H4b	protein-coding
MACS_peak_39684	chr9	1399590	1400404	+	250.31	NA	intron (NM_001134762, intron 4 of 21)	L1_Rat3|LINE|L1	293560	NM_001134762	501088	Rn.203950	NM_001134762	ENSRNOG00000010637	Tbc1d5	RGD1561626	TBC1 domain family, member 5	protein-coding
MACS_peak_34886	chr7	694064	694722	+	249.84	NA	Intergenic	Intergenic	-439596	NM_001109460	685180	Rn.198434	NM_001109460		Stx19	-	syntaxin 19	protein-coding
MACS_peak_19763	chr19	59801609	59802303	+	249.66	NA	Intergenic	Intergenic	-10654	NM_001108451	361415	Rn.27744	NM_001108451	ENSRNOG00000012450	Dynlrb2	Dncl2b	dynein light chain roadblock-type 2	protein-coding
MACS_peak_42145	chrX	64430291	64430959	+	249.34	NA	promoter-TSS (NM_001199178)	promoter-TSS (NM_001199178)	-235	NM_001199178	363474	Rn.2579	NM_001199178	ENSRNOG00000046918	Apoo	RGD1565289	apolipoprotein O	protein-coding
MACS_peak_39761	chr9	7465877	7468807	+	248.99	NA	Intergenic	L1_Rat3|LINE|L1	371178	NM_001007558	450235	Rn.162355	NM_001007558	ENSRNOG00000050325	Emr4	Emr4p	EGF-like module containing, mucin-like, hormone receptor-like sequence 4	protein-coding
MACS_peak_41442	chr9	113465592	113466341	+	248.99	NA	Intergenic	Intergenic	22613	NM_001127390	367328	Rn.15475	NM_001127390		Wash	ORF19|Wash1|Wash2	WAS protein family homolog	protein-coding
MACS_peak_33264	chr6	39294962	39297789	+	248.7	NA	Intergenic	RMER3D-int|LTR|ERVK	-24475	NR_046238	100861534		NR_046238		Rn5-8s	-	5.8S ribosomal RNA	rRNA
MACS_peak_7211	chr10	90865939	90866696	+	248.58	NA	TTS (NM_001007724)	TTS (NM_001007724)	23107	NM_001007724	360639	Rn.102152	NM_001007724	ENSRNOG00000021682	Dcakd	-	dephospho-CoA kinase domain containing	protein-coding
MACS_peak_39696	chr9	1954282	1954984	+	248.48	NA	intron (NM_001106880, intron 1 of 6)	MLTR11A|LTR|ERVK	18183	NM_001106880	301173	Rn.204118	NM_001106880		Plcl2	-	phospholipase C-like 2	protein-coding
MACS_peak_19048	chr19	26152772	26153880	+	246.95	NA	intron (NM_001013889, intron 1 of 15)	91ES8_RN|Satellite|Satellite	10887	NM_001013889	291863	Rn.155930	NM_001013889		LOC291863	-	carboxylesterase-like	protein-coding
MACS_peak_31379	chr5	124079400	124079949	+	246.93	NA	Intergenic	Intergenic	-29474	NR_031859	100314279		NR_031859	miRBase:MI0000886	Mir101a	rno-mir-101a	microRNA 101a	ncRNA
MACS_peak_34888	chr7	705633	708617	+	246.55	NA	Intergenic	Intergenic	-426864	NM_001109460	685180	Rn.198434	NM_001109460		Stx19	-	syntaxin 19	protein-coding
MACS_peak_1	chr1	263882	264236	+	245.8	NA	Intergenic	(CCCTAA)n|Simple_repeat|Simple_repeat	-124114	NM_001099460	502213	Rn.217622	NM_001099460		Vom2r3	RGD1565892	vomeronasal 2 receptor, 3	protein-coding
MACS_peak_39764	chr9	7477717	7478433	+	245.64	NA	Intergenic	Intergenic	381911	NM_001007558	450235	Rn.162355	NM_001007558	ENSRNOG00000050325	Emr4	Emr4p	EGF-like module containing, mucin-like, hormone receptor-like sequence 4	protein-coding
MACS_peak_26888	chr3	159006463	159007169	+	245.43	NA	Intergenic	Intergenic	60558	NM_001106535	296312	Rn.52749	NM_001106535	ENSRNOG00000020086	Aar2	RGD1311066	AAR2 splicing factor homolog (S. cerevisiae)	protein-coding
MACS_peak_13772	chr15	26343571	26344250	+	244.85	NA	Intergenic	91ES8_RN|Satellite|Satellite	-1152776	NM_001106028	289993	Rn.229034	NM_001106028	ENSRNOG00000009785	Cdkn3	-	cyclin-dependent kinase inhibitor 3	protein-coding
MACS_peak_36702	chr7	120394526	120395177	+	244.67	NA	intron (NM_019193, intron 3 of 4)	intron (NM_019193, intron 3 of 4)	2489	NM_019193	29361	Rn.10883	NM_019193	ENSRNOG00000011305	Sox10	-	SRY (sex determining region Y)-box 10	protein-coding
MACS_peak_37077	chr7	136492077	136492592	+	244.38	NA	intron (NM_031070, intron 3 of 20)	intron (NM_031070, intron 3 of 20)	2307	NM_031070	81734	Rn.11567	NM_031070	ENSRNOG00000006235	Nell2	-	NEL-like 2 (chicken)	protein-coding
MACS_peak_10464	chr13	38561741	38562178	+	244.19	NA	Intergenic	SATI_RN|Satellite|Satellite	819985	NM_021762	60381	Rn.156195	NM_021762		Tsn	-	translin	protein-coding
MACS_peak_22822	chr2	234499337	234499798	+	243.9	NA	Intergenic	Intergenic	38507	NM_001010970	24203	Rn.116361	NM_001010970	ENSRNOG00000033529	Amy1a	Amy1	amylase, alpha 1A (salivary)	protein-coding
MACS_peak_24246	chr20	33524276	33525033	+	243.47	NA	Intergenic	Intergenic	7064	NM_001127452	294499	Rn.3681	NM_001127452	ENSRNOG00000000551	RGD1305587	-	similar to RIKEN cDNA 2010107G23	protein-coding
MACS_peak_40783	chr9	71120420	71121099	+	243.01	NA	exon (NM_173838, exon 2 of 2)	exon (NM_173838, exon 2 of 2)	514	NM_173838	317674	Rn.24792	NM_173838		Fzd5	-	frizzled class receptor 5	protein-coding
MACS_peak_35196	chr7	14340686	14341318	+	242.56	NA	intron (NM_020087, intron 2 of 34)	intron (NM_020087, intron 2 of 34)	4772	NM_020087	56761	Rn.228683	NM_020087	ENSRNOG00000004346	Notch3	-	notch 3	protein-coding
MACS_peak_29228	chr4	194592092	194592727	+	242.24	NA	Intergenic	Intergenic	-75570	NM_001191089	25094	Rn.31427	NM_001191089	ENSRNOG00000008658	Mitf	-	microphthalmia-associated transcription factor	protein-coding
MACS_peak_18492	chr18	60370332	60371552	+	242.09	NA	Intergenic	Intergenic	-87333	NM_001107382	307362	Rn.55564	NM_001107382	ENSRNOG00000017116	Zfp532	Znf532	zinc finger protein 532	protein-coding
MACS_peak_20323	chr2	13379823	13380152	+	241.88	NA	Intergenic	Intergenic	-66672	NM_052981	84389	Rn.23255	NM_052981	ENSRNOG00000031656	Ccnh	-	cyclin H	protein-coding
MACS_peak_22477	chr2	216607758	216609003	+	241.86	NA	Intergenic	RLTR11A|LTR|ERVK	454212	NM_031560	29175	Rn.5598	NM_031560	ENSRNOG00000021155	Ctsk	-	cathepsin K	protein-coding
MACS_peak_39919	chr9	11069176	11069832	+	241.5	NA	Intergenic	Intergenic	-505521	NM_001109414	680486	Rn.136288	NM_001109414	ENSRNOG00000023474	Dazl	-	deleted in azoospermia-like	protein-coding
MACS_peak_35271	chr7	22156101	22156719	+	240.75	NA	Intergenic	RLTR51_Rn|LTR|ERVK?	943228	NM_001099474	299683	Rn.198782	NM_001099474	ENSRNOG00000039136	Vom2r57	RGD1562007	vomeronasal 2 receptor, 57	protein-coding
MACS_peak_15439	chr16	21586980	21590529	+	240.53	NA	Intergenic	Intergenic	163879	NM_001009538	494340	Rn.17914	NM_001009538	ENSRNOG00000028919	Zfp868	-	zinc finger protein 868	protein-coding
MACS_peak_2981	chr1	188001915	188003301	+	240.11	NA	Intergenic	SATI_RN|Satellite|Satellite	-2024158	NM_001013434	365355	Rn.3271	NM_001013434	ENSRNOG00000012258	Rras2	-	related RAS viral (r-ras) oncogene homolog 2	protein-coding
MACS_peak_17232	chr17	59082081	59083439	+	239.8	NA	Intergenic	ISAT_RN|Satellite|Satellite	-134346	NM_022686	64627	Rn.1659	NM_022686	ENSRNOG00000030142	Hist1h4b	H1ft|Hist4|Hist4h4	histone cluster 1, H4b	protein-coding
MACS_peak_16939	chr17	35835797	35836427	+	239.47	NA	exon (NM_134338, exon 1 of 1)	exon (NM_134338, exon 1 of 1)	1578	NM_134338	364706	Rn.11816	NM_134338		Foxc1	-	forkhead box C1	protein-coding
MACS_peak_13189	chr14	94437771	94442498	+	239.34	NA	Intergenic	Intergenic	-2147445	NM_001107236	305497	Rn.114948	NM_001107236	ENSRNOG00000004281	Cobl	-	cordon-bleu WH2 repeat protein	protein-coding
MACS_peak_39741	chr9	6547137	6548356	+	238.21	NA	Intergenic	RLTR11A2|LTR|ERVK	-145123	NM_001099505	301154	Rn.217862	NM_001099505	ENSRNOG00000045587	Vom2r76	-	vomeronasal 2 receptor, 76	protein-coding
MACS_peak_11440	chr13	95678024	95679929	+	237.98	NA	promoter-TSS (NM_053843)	promoter-TSS (NM_053843)	-722	NM_053843	116591	Rn.6050	NM_053843		Fcgr2a	Fcgr3|Fcgr3a	Fc fragment of IgG, low affinity IIa, receptor	protein-coding
MACS_peak_13773	chr15	27434437	27434916	+	237.8	NA	Intergenic	Intergenic	-62010	NM_001106028	289993	Rn.229034	NM_001106028	ENSRNOG00000009785	Cdkn3	-	cyclin-dependent kinase inhibitor 3	protein-coding
MACS_peak_33258	chr6	38855556	38856932	+	236.71	NA	Intergenic	RNLTR3-int|LTR|ERVK	-121922	NM_001108012	313929	Rn.165307	NM_001108012	ENSRNOG00000004068	Ncoa1	SRC-1	nuclear receptor coactivator 1	protein-coding
MACS_peak_19027	chr19	24003598	24003905	+	236.14	NA	intron (NM_001108439, intron 1 of 12)	intron (NM_001108439, intron 1 of 12)	51014	NM_001108439	361368	Rn.24338	NM_001108439	ENSRNOG00000013742	Large	-	like-glycosyltransferase	protein-coding
MACS_peak_39776	chr9	7583594	7584428	+	235.77	NA	Intergenic	PB1D10|SINE|Alu	487847	NM_001007558	450235	Rn.162355	NM_001007558	ENSRNOG00000050325	Emr4	Emr4p	EGF-like module containing, mucin-like, hormone receptor-like sequence 4	protein-coding
MACS_peak_34630	chr6	143863140	143863804	+	235.25	NA	Intergenic	Intergenic	96949	NM_017210	29475	Rn.11237	NM_017210		Dio3	5DIII|DIOIII	deiodinase, iodothyronine, type III	protein-coding
MACS_peak_11968	chr14	7522260	7522821	+	234.54	NA	Intergenic	Intergenic	-36921	NM_001017495	498330	Rn.122800	NM_001017495		LOC498330	-	similar to hypothetical protein MGC26744	protein-coding
MACS_peak_34539	chr6	138186645	138187308	+	234.26	NA	Intergenic	Intergenic	15919	NM_001291359	299265	Rn.135004	NM_001291359		RGD1309028	-	similar to RIKEN cDNA A830059I20	protein-coding
MACS_peak_19234	chr19	36109824	36110550	+	234.16	NA	TTS (NR_106670)	TTS (NR_106670)	204	NR_106670	102466102		NR_106670		Mir1199	rno-mir-1199	microRNA mir-1199	ncRNA
MACS_peak_35541	chr7	36062995	36063658	+	233.95	NA	Intergenic	CpG	224947	NM_001014266	366872	Rn.45405	NM_001014266	ENSRNOG00000007859	Cep83	Ccdc41|RGD1359593	centrosomal protein 83	protein-coding
MACS_peak_31395	chr5	124953743	124954686	+	233.3	NA	Intergenic	91ES8_RN|Satellite|Satellite	573887	NM_012596	24536	Rn.9891	NM_012596	ENSRNOG00000023664	Lepr	Fa	leptin receptor	protein-coding
MACS_peak_36030	chr7	73390025	73390786	+	232.9	NA	Intergenic	Intergenic	-6440	NM_022699	64640	Rn.3359	NM_022699	ENSRNOG00000005975	Rpl30	-	ribosomal protein L30	protein-coding
MACS_peak_36152	chr7	80377526	80378097	+	232.69	NA	promoter-TSS (NM_001197907)	promoter-TSS (NM_001197907)	74	NM_001197907	117520	Rn.4252	NM_057153	ENSRNOG00000008019	Oxr1	-	oxidation resistance 1	protein-coding
MACS_peak_42902	chrX	145890833	145891956	+	232.62	NA	Intergenic	CpG	510731	NM_001025713	317590	Rn.8063	NM_001025713	ENSRNOG00000026265	Magec2	-	melanoma antigen family C, 2	protein-coding
MACS_peak_784	chr1	54891763	54893025	+	232.31	NA	Intergenic	Intergenic	-81761	NM_001169136	292311	Rn.222431	NM_001169136	ENSRNOG00000033901	Ttll2	-	tubulin tyrosine ligase-like family, member 2	protein-coding
MACS_peak_2588	chr1	169998379	169999094	+	231.8	NA	Intergenic	Intergenic	-1997	NM_080401	140584	Rn.222290	NM_080401	ENSRNOG00000015982	Wnt11	-	wingless-type MMTV integration site family, member 11	protein-coding
MACS_peak_27912	chr4	40951468	40952188	+	231.69	NA	Intergenic	Intergenic	-4332	NM_001271104	500037	Rn.134464	NM_001271104		Foxp2	RGD1559697	forkhead box P2	protein-coding
MACS_peak_34374	chr6	128737570	128738131	+	231.54	NA	Intergenic	Intergenic	-1258	NM_001106750	299236	Rn.219532	NM_001106750	ENSRNOG00000003732	Flrt2	-	fibronectin leucine rich transmembrane protein 2	protein-coding
MACS_peak_4101	chr1	235264041	235264474	+	228.85	NA	Intergenic	Intergenic	-1500	NM_031124	81802	Rn.10951	NM_031124	ENSRNOG00000021013	Stx3	Stx3a	syntaxin 3	protein-coding
MACS_peak_16456	chr17	10905231	10905957	+	228.59	NA	Intergenic	Intergenic	-111732	NM_001113788	498699	Rn.225659	NM_001113788	ENSRNOG00000042749	RGD1562024	-	RGD1562024	protein-coding
MACS_peak_35972	chr7	70514160	70514664	+	228.4	NA	exon (NM_053763, exon 3 of 9)	exon (NM_053763, exon 3 of 9)	1649	NM_053763	114700	Rn.10847	NM_053763	ENSRNOG00000046214	Cyp27b1	Cyp40	cytochrome P450, family 27, subfamily b, polypeptide 1	protein-coding
MACS_peak_879	chr1	57251173	57252232	+	227.33	NA	Intergenic	Intergenic	111294	NM_001107464	308212	Rn.100050	NM_001107464	ENSRNOG00000022921	Dact2	-	dishevelled-binding antagonist of beta-catenin 2	protein-coding
MACS_peak_15464	chr16	21909914	21910494	+	227.2	NA	Intergenic	Intergenic	-236923	NM_153470	266711	Rn.3213	NM_153470	ENSRNOG00000011826	Lzts1	Psdzip70	leucine zipper, putative tumor suppressor 1	protein-coding
MACS_peak_16254	chr16	86045697	86046228	+	227.15	NA	intron (NM_001107328, intron 1 of 4)	intron (NM_001107328, intron 1 of 4)	1658	NM_001107328	306636	Rn.219981	NM_001107328	ENSRNOG00000014648	Efnb2	-	ephrin B2	protein-coding
MACS_peak_33773	chr6	83380282	83380843	+	226.88	NA	intron (NM_022618, intron 7 of 13)	RLTR15|LTR|ERVK	269080	NM_022618	64553	Rn.147642	NM_022618	ENSRNOG00000004841	Akap6	mAkap	A kinase (PRKA) anchor protein 6	protein-coding
MACS_peak_19296	chr19	37103972	37104526	+	226.82	NA	exon (NM_001108895, exon 2 of 10)	exon (NM_001108895, exon 2 of 10)	993	NM_001108895	364973	Rn.38470	NM_001108895	ENSRNOG00000003737	Best2	Vmd2l1	bestrophin 2	protein-coding
MACS_peak_27350	chr3	178425704	178426398	+	226.65	NA	promoter-TSS (NM_001159656)	promoter-TSS (NM_001159656)	-204	NM_001159653	24896	Rn.31	NM_019132		Gnas	Gnas1|Gnpas|Nesp55	GNAS complex locus	protein-coding
MACS_peak_23	chr1	3666617	3667154	+	226.59	NA	exon (NM_001107469, exon 6 of 6)	exon (NM_001107469, exon 6 of 6)	31851	NM_001107469	308266	Rn.102144	NM_001107469	ENSRNOG00000016041	Zc3h12d	-	zinc finger CCCH type containing 12D	protein-coding
MACS_peak_11030	chr13	74771398	74771954	+	225	NA	Intergenic	MTEa|LTR|ERVL-MaLR	-18573	NM_001105958	289083	Rn.137840	NM_001105958	ENSRNOG00000002352	Tsen15	RGD1308584	TSEN15 tRNA splicing endonuclease subunit	protein-coding
MACS_peak_5763	chr10	37878990	37879628	+	224.6	NA	intron (NM_001107000, intron 1 of 14)	intron (NM_001107000, intron 1 of 14)	1542	NM_001107000	303130	Rn.206178	NM_001107000	ENSRNOG00000006565	Fstl4	-	follistatin-like 4	protein-coding
MACS_peak_14264	chr15	46795967	46796583	+	223.57	NA	intron (NM_031783, intron 1 of 3)	intron (NM_031783, intron 1 of 3)	1124	NM_031783	83613	Rn.18568	NM_031783	ENSRNOG00000013658	Nefl	NF-L|Nfl	neurofilament, light polypeptide	protein-coding
MACS_peak_10504	chr13	38882938	38883534	+	223.47	NA	Intergenic	ISAT_RN|Satellite|Satellite	498708	NM_021762	60381	Rn.156195	NM_021762		Tsn	-	translin	protein-coding
MACS_peak_24754	chr3	12979661	12980282	+	223.35	NA	intron (NM_001127563, intron 1 of 5)	intron (NM_001127563, intron 1 of 5)	903	NM_001127563	499765	Rn.22858	NM_001127563	ENSRNOG00000028805	RGD1564114	-	similar to FLJ46082 protein	protein-coding
MACS_peak_21895	chr2	178200588	178201383	+	222.85	NA	Intergenic	91ES8_RN|Satellite|Satellite	-687099	NM_001014171	361954	Rn.158250	NM_001014171	ENSRNOG00000012427	Veph1	RGD1308217	ventricular zone expressed PH domain-containing 1	protein-coding
MACS_peak_33267	chr6	39310798	39317175	+	222.84	NA	Intergenic	BGLII_Mur|LTR|ERVK	-42086	NR_046238	100861534		NR_046238		Rn5-8s	-	5.8S ribosomal RNA	rRNA
MACS_peak_40034	chr9	15049052	15049621	+	222.61	NA	intron (NM_013021, intron 1 of 2)	intron (NM_013021, intron 1 of 2)	129546	NM_001178071	363188	Rn.67473	NM_001178071	ENSRNOG00000015813	Ubr2	-	ubiquitin protein ligase E3 component n-recognin 2	protein-coding
MACS_peak_29672	chr4	224531401	224531860	+	221.67	NA	intron (NM_001014059, intron 2 of 4)	intron (NM_001014059, intron 2 of 4)	2150	NM_001014059	312711	Rn.13411	NM_001014059	ENSRNOG00000017052	Pianp	PANP|RGD1304952|leda-1	PILR alpha associated neural protein	protein-coding
MACS_peak_17244	chr17	59206497	59207183	+	221.12	NA	Intergenic	SATI_RN|Satellite|Satellite	-258426	NM_022686	64627	Rn.1659	NM_022686	ENSRNOG00000030142	Hist1h4b	H1ft|Hist4|Hist4h4	histone cluster 1, H4b	protein-coding
MACS_peak_31347	chr5	122271396	122272068	+	220.31	NA	Intergenic	Intergenic	-73364	NM_001033709	362547	Rn.104225	NM_001033709	ENSRNOG00000009045	Alg6	-	ALG6, alpha-1,3-glucosyltransferase	protein-coding
MACS_peak_13811	chr15	29783887	29784438	+	219.97	NA	Intergenic	Intergenic	71712	NM_022204	60627	Rn.44430	NM_022204	ENSRNOG00000013804	Exoc5	Sec10l1	exocyst complex component 5	protein-coding
MACS_peak_6672	chr10	73192968	73193536	+	219.06	NA	TTS (NM_001107033)	TTS (NM_001107033)	9034	NM_001107033	303398	Rn.38282	NM_001107033	ENSRNOG00000003517	Tbx2	-	T-box 2	protein-coding
MACS_peak_21835	chr2	175556198	175558626	+	218.72	NA	Intergenic	Intergenic	-146397	NM_031120	81784	Rn.3264	NM_031120		Ssr3	-	signal sequence receptor, gamma	protein-coding
MACS_peak_20773	chr2	67679583	67680169	+	218.5	NA	Intergenic	91ES8_RN|Satellite|Satellite	338057	NM_001047941	499530	Rn.123961	NM_001047941	ENSRNOG00000031115	LOC499530	-	hypothetical protein LOC499530	protein-coding
MACS_peak_39925	chr9	11193439	11196465	+	218.31	NA	Intergenic	Intergenic	-380073	NM_001109414	680486	Rn.136288	NM_001109414	ENSRNOG00000023474	Dazl	-	deleted in azoospermia-like	protein-coding
MACS_peak_41779	chrX	18994483	18995688	+	218.15	NA	Intergenic	Intergenic	119028	NM_001127657	317395	Rn.203523	NM_001127657	ENSRNOG00000031286	Spin2a	RGD1560898|Spin2	spindlin family, member 2A	protein-coding
MACS_peak_15626	chr16	38963862	38964472	+	217.83	NA	Intergenic	Intergenic	289806	NM_178105	306439	Rn.34370	NM_178105	ENSRNOG00000010731	Gpm6a	M6a	glycoprotein m6a	protein-coding
MACS_peak_14034	chr15	36324614	36325094	+	217.41	NA	Intergenic	Intergenic	374208	NM_138910	192275	Rn.7262	NM_138910	ENSRNOG00000009090	Dad1	-	defender against cell death 1	protein-coding
MACS_peak_13201	chr14	95485635	95486485	+	216.67	NA	Intergenic	Intergenic	-3193371	NM_001107236	305497	Rn.114948	NM_001107236	ENSRNOG00000004281	Cobl	-	cordon-bleu WH2 repeat protein	protein-coding
MACS_peak_27092	chr3	168151718	168152446	+	216.64	NA	intron (NM_019161, intron 1 of 11)	CpG	1039	NM_019161	29182	Rn.108785	NM_019161		Cdh22	-	cadherin 22	protein-coding
MACS_peak_4817	chr1	275414335	275414939	+	216.47	NA	Intergenic	Intergenic	-1720	NM_001106367	294043	Rn.46999	NM_001106367	ENSRNOG00000028832	Sorcs3	-	sortilin-related VPS10 domain containing receptor 3	protein-coding
MACS_peak_28991	chr4	182265492	182265786	+	216.13	NA	Intergenic	CpG	-51568	NM_001109880	24171	Rn.11353	NM_012491	ENSRNOG00000015903	Add2	beta-ADD	adducin 2 (beta)	protein-coding
MACS_peak_13174	chr14	94162838	94163656	+	216.12	NA	Intergenic	CpG	-1870558	NM_001107236	305497	Rn.114948	NM_001107236	ENSRNOG00000004281	Cobl	-	cordon-bleu WH2 repeat protein	protein-coding
MACS_peak_42669	chrX	119281736	119282494	+	215.78	NA	Intergenic	RNLTR8C2_I|LTR|ERVK	108772	NM_031084	81748	Rn.32103	NM_031084	ENSRNOG00000027520	Pls3	-	plastin 3	protein-coding
MACS_peak_20973	chr2	81904245	81904729	+	215.02	NA	Intergenic	MamRep488|DNA|hAT-Tip100	99290	NM_001107654	310158	Rn.43086	NM_001107654	ENSRNOG00000022745	RGD1306502	-	similar to hypothetical protein FLJ11193	protein-coding
MACS_peak_1421	chr1	87990395	87995529	+	214.85	NA	Intergenic	Intergenic	-61881	NM_001110491	499114	Rn.105566	NM_001110491		Fbxo27	RGD1563982	F-box protein 27	protein-coding
MACS_peak_42469	chrX	106953883	106954621	+	211.7	NA	Intergenic	(GCTG)n|Simple_repeat|Simple_repeat	-140824	NM_134386	171407	Rn.108184	NM_134386		Gprasp1	pips	G protein-coupled receptor associated sorting protein 1	protein-coding
MACS_peak_5392	chr10	16428194	16428832	+	211.24	NA	Intergenic	Intergenic	-3676	NM_022230	63878	Rn.44823	NM_022230	ENSRNOG00000020729	Stc2	-	stanniocalcin 2	protein-coding
MACS_peak_37452	chr8	15675475	15676580	+	211.06	NA	Intergenic	91ES8_RN|Satellite|Satellite	-579723	NM_138544	191571	Rn.210528	NM_138544	ENSRNOG00000011585	Fat3	-	FAT atypical cadherin 3	protein-coding
MACS_peak_27379	chr3	179995930	179996501	+	210.18	NA	Intergenic	Intergenic	-15424	NM_001109211	499952	Rn.218533	NM_001109211		Bhlhe23	Bhlhb4|RGD1559760	basic helix-loop-helix family, member e23	protein-coding
MACS_peak_38649	chr8	77921784	77922344	+	210.03	NA	Intergenic	Intergenic	-559177	NR_031906	100314160		NR_031906		Mir190	Mir190a|rno-mir-190|rno-mir-190a	microRNA mir-190	ncRNA
MACS_peak_34568	chr6	139392850	139393418	+	209.73	NA	Intergenic	Intergenic	361485	NM_001012194	362779	Rn.92083	NM_001012194	ENSRNOG00000005274	Vrk1	-	vaccinia related kinase 1	protein-coding
MACS_peak_10886	chr13	58187810	58188321	+	209.67	NA	Intergenic	CpG	-27374	NM_001134502	289399	Rn.48092	NM_001134502	ENSRNOG00000025948	RGD1311892	-	similar to hypothetical protein FLJ10901	protein-coding
MACS_peak_21470	chr2	140801018	140801775	+	209.66	NA	Intergenic	Intergenic	-9197	NM_001109181	499593	Rn.17369	NM_001109181	ENSRNOG00000012199	Sox2	RGD1565646	SRY (sex determining region Y)-box 2	protein-coding
MACS_peak_39478	chr8	126129605	126131059	+	209.5	NA	Intergenic	(GA)n|Simple_repeat|Simple_repeat	-160633	NM_001106865	301056	Rn.37030	NM_001106865		Ctdspl	-	CTD (carboxy-terminal domain, RNA polymerase II, polypeptide A) small phosphatase-like	protein-coding
MACS_peak_847	chr1	56461490	56462204	+	209.18	NA	Intergenic	MYSERV16_I-int|LTR|ERVK	-395082	NM_001191619	292316	Rn.145528	NM_001191619		Smok2a	RGD1565233	sperm motility kinase 2A	protein-coding
MACS_peak_11781	chr13	115476732	115477348	+	209.1	NA	Intergenic	Intergenic	-1510	NM_031742	65198	Rn.11071	NM_031742	ENSRNOG00000003841	Kcnh1	-	potassium voltage-gated channel, subfamily H (eag-related), member 1	protein-coding
MACS_peak_7547	chr10	104600004	104600558	+	209.01	NA	Intergenic	CpG	-9855	NM_021594	59114	Rn.35142	NM_021594	ENSRNOG00000003232	Slc9a3r1	-	solute carrier family 9, subfamily A (NHE3, cation proton antiporter 3), member 3 regulator 1	protein-coding
MACS_peak_21920	chr2	180843793	180844441	+	208.51	NA	Intergenic	Intergenic	2634304	NM_013028	25546	Rn.11258	NM_013028	ENSRNOG00000012478	Shox2	-	short stature homeobox 2	protein-coding
MACS_peak_39937	chr9	11348541	11349413	+	208.3	NA	Intergenic	Intergenic	-226048	NM_001109414	680486	Rn.136288	NM_001109414	ENSRNOG00000023474	Dazl	-	deleted in azoospermia-like	protein-coding
MACS_peak_40232	chr9	26985824	26986481	+	208	NA	exon (NM_001134643, exon 1 of 15)	exon (NM_001134643, exon 1 of 15)	305	NM_001134643	259273	Rn.32232	NM_001134643		Kcnq5	Kcnq5l	potassium voltage-gated channel, KQT-like subfamily, member 5	protein-coding
MACS_peak_3953	chr1	229172440	229173200	+	206.87	NA	Intergenic	Intergenic	-3241	NM_001008511	293701	Rn.130171	NM_001008511	ENSRNOG00000021139	Esrra	ERRalpha|Errra	estrogen related receptor, alpha	protein-coding
MACS_peak_20159	chr2	495770	496972	+	205.27	NA	Intergenic	RLTR51_Rn|LTR|ERVK?	-884746	NM_030836	80897	Rn.22516	NM_030836	ENSRNOG00000009997	Erap1	Appils|Arts1	endoplasmic reticulum aminopeptidase 1	protein-coding
MACS_peak_33259	chr6	39253295	39254581	+	205.02	NA	Intergenic	Lx7|LINE|L1	17962	NR_046238	100861534		NR_046238		Rn5-8s	-	5.8S ribosomal RNA	rRNA
MACS_peak_27161	chr3	170095626	170096143	+	204.94	NA	Intergenic	CpG	-1377	NM_013186	25736	Rn.26724	NM_013186	ENSRNOG00000046949	Kcnb1	DRK1PC|Kcr1-1|Kv2.1|Shab	potassium voltage gated channel, Shab-related subfamily, member 1	protein-coding
MACS_peak_20245	chr2	4175971	4176543	+	204.65	NA	intron (NM_001106400, intron 4 of 20)	ORR1A3|LTR|ERVL-MaLR	17483	NM_001106400	294601	Rn.99144	NM_001106400	ENSRNOG00000040279	Ankrd32	-	ankyrin repeat domain 32	protein-coding
MACS_peak_39808	chr9	7970205	7973203	+	204.63	NA	Intergenic	Intergenic	175674	NM_001025755	367620	Rn.155021	NM_001025755	ENSRNOG00000033341	MGC116197	-	similar to RIKEN cDNA 1700001E04	protein-coding
MACS_peak_13181	chr14	94347351	94350472	+	204.55	NA	Intergenic	RatSatRep1|Satellite|Satellite	-2056222	NM_001107236	305497	Rn.114948	NM_001107236	ENSRNOG00000004281	Cobl	-	cordon-bleu WH2 repeat protein	protein-coding
MACS_peak_9041	chr12	5483695	5489925	+	204.5	NA	Intergenic	SATI_RN|Satellite|Satellite	-511081	NM_001170397	288378	Rn.138846	NM_001170397	ENSRNOG00000029881	Cd209b	-	CD209b antigen	protein-coding
MACS_peak_878	chr1	57209121	57213975	+	204.03	NA	Intergenic	BGLII_B|LTR|ERVK	-112439	NM_001099465	685666	Rn.217930	NM_001099465	ENSRNOG00000013671	Vom2r9	RGD1564755	vomeronasal 2 receptor, 9	protein-coding
MACS_peak_39893	chr9	10513821	10515385	+	203.66	NA	Intergenic	Intergenic	-287693	NM_139336	246232	Rn.3037	NM_139336	ENSRNOG00000045605	Uxs1	UGD	UDP-glucuronate decarboxylase 1	protein-coding
MACS_peak_18515	chr18	61312007	61312493	+	203.16	NA	Intergenic	Intergenic	-52806	NM_001008385	492821	Rn.163380	NM_001008385	ENSRNOG00000018770	Pmaip1	Noxa	phorbol-12-myristate-13-acetate-induced protein 1	protein-coding
MACS_peak_41345	chr9	105532351	105535012	+	203.08	NA	Intergenic	RatSatRep1|Satellite|Satellite	-238780	NM_001109010	367323	Rn.44072	NM_001109010	ENSRNOG00000022576	Nudt12	-	nudix (nucleoside diphosphate linked moiety X)-type motif 12	protein-coding
MACS_peak_17523	chr17	81945392	81946022	+	202.82	NA	promoter-TSS (NM_001109403)	promoter-TSS (NM_001109403)	-126	NM_001109403	680404	Rn.39092	NM_001109403	ENSRNOG00000017459	C1ql3	-	complement component 1, q subcomponent-like 3	protein-coding
MACS_peak_1423	chr1	88008613	88009067	+	202.82	NA	Intergenic	ORR1D2|LTR|ERVL-MaLR	-46003	NM_001110491	499114	Rn.105566	NM_001110491		Fbxo27	RGD1563982	F-box protein 27	protein-coding
MACS_peak_35254	chr7	18902663	18903318	+	201.07	NA	Intergenic	L1_Rat2|LINE|L1	24902	NM_001014201	362851	Rn.224481	NM_001014201	ENSRNOG00000006901	Cd320	RGD1305860	CD320 molecule	protein-coding
MACS_peak_2421	chr1	154749717	154750384	+	200.57	NA	Intergenic	Intergenic	18075	NM_001037659	652956	Rn.189455	NM_001037659		LOC652956	p55	p55 protein	protein-coding
MACS_peak_13368	chr14	112830944	112831371	+	200.34	NA	Intergenic	Lx|LINE|L1	21495	NR_031929	100314056		NR_031929	miRBase:MI0000956	Mir217	rno-mir-217	microRNA 217	ncRNA
MACS_peak_873	chr1	57175052	57175634	+	200.24	NA	Intergenic	L1_Rat3|LINE|L1	-76234	NM_001099465	685666	Rn.217930	NM_001099465	ENSRNOG00000013671	Vom2r9	RGD1564755	vomeronasal 2 receptor, 9	protein-coding
MACS_peak_22523	chr2	217920302	217920839	+	200.18	NA	intron (NM_001100836, intron 3 of 5)	intron (NM_001100836, intron 3 of 5)	4642	NM_001100836	295279	Rn.16643	NM_001100836	ENSRNOG00000021199	Fcgr1a	FcgammaRI|Fcgr1|Fcgr1b	Fc fragment of IgG, high affinity Ia, receptor (CD64)	protein-coding
MACS_peak_35292	chr7	22457416	22458971	+	200.17	NA	Intergenic	SATI_RN|Satellite|Satellite	641445	NM_001099474	299683	Rn.198782	NM_001099474	ENSRNOG00000039136	Vom2r57	RGD1562007	vomeronasal 2 receptor, 57	protein-coding
MACS_peak_14644	chr15	70829051	70829383	+	200.1	NA	Intergenic	(TTAGGG)n|Simple_repeat|Simple_repeat	-352856	NM_001107279	306055	Rn.225010	NM_001107279	ENSRNOG00000008970	Pcdh17	-	protocadherin 17	protein-coding
MACS_peak_40889	chr9	81139676	81140635	+	199.46	NA	intron (NM_001191810, intron 1 of 34)	CpG	26544	NM_001191810	301509	Rn.228393	NM_001191810	ENSRNOG00000014182	Tns1	Tns	tensin 1	protein-coding
MACS_peak_36318	chr7	98164816	98165582	+	199.13	NA	Intergenic	CpG	-1716	NM_001271056	314988	Rn.25386	NM_001271056		Zhx2	-	zinc fingers and homeoboxes 2	protein-coding
MACS_peak_26349	chr3	129314146	129314754	+	198.64	NA	Intergenic	LTR16A1|LTR|ERVL	-1152	NM_053581	94173	Rn.1093	NM_053581	ENSRNOG00000007316	Idh3B	-	isocitrate dehydrogenase 3 (NAD+) beta	protein-coding
MACS_peak_39757	chr9	7409078	7413629	+	198.4	NA	Intergenic	Intergenic	315189	NM_001007558	450235	Rn.162355	NM_001007558	ENSRNOG00000050325	Emr4	Emr4p	EGF-like module containing, mucin-like, hormone receptor-like sequence 4	protein-coding
MACS_peak_39754	chr9	7368311	7369567	+	198.15	NA	Intergenic	RLTR11A2|LTR|ERVK	272775	NM_001007558	450235	Rn.162355	NM_001007558	ENSRNOG00000050325	Emr4	Emr4p	EGF-like module containing, mucin-like, hormone receptor-like sequence 4	protein-coding
MACS_peak_30212	chr5	11835796	11836944	+	198.14	NA	intron (NM_001109259, intron 10 of 13)	intron (NM_001109259, intron 10 of 13)	452670	NM_001109259	500390	Rn.207930	NM_001109259	ENSRNOG00000005375	RGD1564053	-	similar to hypothetical protein	protein-coding
MACS_peak_28476	chr4	145459292	145459735	+	197.96	NA	Intergenic	Intergenic	-394707	NM_023952	60570	Rn.62354	NM_023952	ENSRNOG00000010806	Npvf	Rfrp	neuropeptide VF precursor	protein-coding
MACS_peak_7679	chr10	107809442	107809985	+	197.85	NA	intron (NM_001134688, intron 1 of 19)	intron (NM_001134688, intron 1 of 19)	-45272	NM_001034078	303731	Rn.43722	NM_001034078	ENSRNOG00000048113	Cbx8	-	chromobox homolog 8	protein-coding
MACS_peak_25538	chr3	69603626	69604188	+	197.63	NA	intron (NM_080893, intron 2 of 19)	intron (NM_080893, intron 2 of 19)	35427	NM_001127481	140928	Rn.88630	NM_080893	ENSRNOG00000024457	Pde11a	-	phosphodiesterase 11A	protein-coding
MACS_peak_32551	chr5	168757498	168757968	+	197.03	NA	Intergenic	CpG	127212	NM_053511	85273	Rn.88821	NM_053511	ENSRNOG00000009409	Fbxo2	-	F-box protein 2	protein-coding
MACS_peak_21692	chr2	162654746	162655362	+	196.62	NA	Intergenic	AT_rich|Low_complexity|Low_complexity	-86144	NM_001245978	310418	Rn.63994	NM_001245978	ENSRNOG00000021670	Frem2	RGD1566012	Fras1 related extracellular matrix protein 2	protein-coding
MACS_peak_19237	chr19	36140280	36140802	+	195.87	NA	TTS (NM_170667)	TTS (NM_170667)	294	NM_001105943	288905	Rn.47680	NM_001105943	ENSRNOG00000005747	Il27ra	-	interleukin 27 receptor, alpha	protein-coding
MACS_peak_519	chr1	40638580	40642155	+	195.85	NA	Intergenic	L1_Rat4|LINE|L1	-519531	NM_133425	171010	Rn.87667	NM_133425	ENSRNOG00000016368	Ppp1r14c	Kepi	protein phosphatase 1, regulatory (inhibitor) subunit 14c	protein-coding
MACS_peak_795	chr1	55345593	55348725	+	192.91	NA	intron (NM_001191619, intron 2 of 2)	intron (NM_001191619, intron 2 of 2)	17851	NM_001191619	292316	Rn.145528	NM_001191619		Smok2a	RGD1565233	sperm motility kinase 2A	protein-coding
MACS_peak_1417	chr1	87966522	87968266	+	192.61	NA	Intergenic	Intergenic	-87449	NM_001110491	499114	Rn.105566	NM_001110491		Fbxo27	RGD1563982	F-box protein 27	protein-coding
MACS_peak_39920	chr9	11070802	11071446	+	192.46	NA	Intergenic	RatSatRep1|Satellite|Satellite	-503901	NM_001109414	680486	Rn.136288	NM_001109414	ENSRNOG00000023474	Dazl	-	deleted in azoospermia-like	protein-coding
MACS_peak_21842	chr2	175822842	175823960	+	192.08	NA	Intergenic	Intergenic	355900	NM_001127530	302022	Rn.13869	NM_001127530		LOC302022	-	similar to nidogen 2 protein	protein-coding
MACS_peak_13160	chr14	94071497	94073053	+	191.96	NA	Intergenic	Intergenic	-1779586	NM_001107236	305497	Rn.114948	NM_001107236	ENSRNOG00000004281	Cobl	-	cordon-bleu WH2 repeat protein	protein-coding
MACS_peak_470	chr1	39805992	39807510	+	191.46	NA	Intergenic	(TTTTG)n|Simple_repeat|Simple_repeat	-193737	NR_037334	100526572		NR_037334	miRBase:MI0015414	Mir3556b	rno-mir-3556b	microRNA mir-3556b	ncRNA
MACS_peak_10240	chr12	51081800	51082197	+	191.18	NA	Intergenic	B3|SINE|B2	-21677	NM_001105937	288743	Rn.19304	NM_001105937	ENSRNOG00000000708	Sgsm1	Rutbc2	small G protein signaling modulator 1	protein-coding
MACS_peak_21868	chr2	176316102	176317284	+	191.08	NA	Intergenic	Intergenic	-137392	NM_001127530	302022	Rn.13869	NM_001127530		LOC302022	-	similar to nidogen 2 protein	protein-coding
MACS_peak_820	chr1	55696791	55697735	+	190.77	NA	Intergenic	ORR1A_Rn|LTR|ERVL-MaLR	-139840	NM_001099463	685557	Rn.217943	NM_001099463		Vom2r7	-	vomeronasal 2 receptor, 7	protein-coding
MACS_peak_31143	chr5	99937785	99938611	+	190.3	NA	Intergenic	Intergenic	-2492476	NM_001106664	298182	Rn.40774	NM_001106664	ENSRNOG00000029318	Tyrp1	B	tyrosinase-related protein 1	protein-coding
MACS_peak_39928	chr9	11247299	11248781	+	190.18	NA	Intergenic	Lx|LINE|L1	-326985	NM_001109414	680486	Rn.136288	NM_001109414	ENSRNOG00000023474	Dazl	-	deleted in azoospermia-like	protein-coding
MACS_peak_6394	chr10	63195576	63196025	+	189.01	NA	Intergenic	Intergenic	-5509	NM_001039163	360576	Rn.18571	NM_001039163	ENSRNOG00000022239	Tusc5	DSPB1	tumor suppressor candidate 5	protein-coding
MACS_peak_14895	chr15	106832595	106833094	+	189.01	NA	Intergenic	Intergenic	49842	NM_001006994	306165	Rn.229873	NM_001006994	ENSRNOG00000009766	Gpr180	-	G protein-coupled receptor 180	protein-coding
MACS_peak_24625	chr3	2785050	2785795	+	188.4	NA	Intergenic	Intergenic	-5573	NM_001106558	296571	Rn.74071	NM_001106558	ENSRNOG00000016723	Phpt1	-	phosphohistidine phosphatase 1	protein-coding
MACS_peak_1676	chr1	100168454	100173746	+	187.71	NA	intron (NM_001099487, intron 4 of 4)	intron (NM_001099487, intron 4 of 4)	36855	NM_001099487	690356	Rn.217935	NM_001099487	ENSRNOG00000043280	Vom2r37	-	vomeronasal 2 receptor, 37	protein-coding
MACS_peak_11459	chr13	97036628	97037195	+	187.41	NA	Intergenic	Intergenic	65095	NM_001000909	405219	Rn.142328	NM_001000909	ENSRNOG00000022063	Olr1602	-	olfactory receptor 1602	protein-coding
MACS_peak_19376	chr19	39006827	39008482	+	187.01	NA	Intergenic	Intergenic	-188358	NM_001014221	363337	Rn.198445	NM_001014221	ENSRNOG00000042971	LOC363337	-	similar to RIKEN cDNA 1700081O22	protein-coding
MACS_peak_42327	chrX	79029317	79031623	+	186.97	NA	Intergenic	Intergenic	63531	NM_001106937	302369	Rn.109981	NM_001106937	ENSRNOG00000002346	Tbx22	Tbx 22	T-box 22	protein-coding
MACS_peak_2980	chr1	188000993	188001865	+	186.86	NA	Intergenic	SATI_RN|Satellite|Satellite	-2022979	NM_001013434	365355	Rn.3271	NM_001013434	ENSRNOG00000012258	Rras2	-	related RAS viral (r-ras) oncogene homolog 2	protein-coding
MACS_peak_39917	chr9	11058722	11059397	+	186.63	NA	Intergenic	Intergenic	-515966	NM_001109414	680486	Rn.136288	NM_001109414	ENSRNOG00000023474	Dazl	-	deleted in azoospermia-like	protein-coding
MACS_peak_5431	chr10	17912754	17913363	+	186.53	NA	Intergenic	Intergenic	35540	NM_019199	29369	Rn.44478	NM_019199		Fgf18	-	fibroblast growth factor 18	protein-coding
MACS_peak_35020	chr7	5285262	5285958	+	185.84	NA	Intergenic	Intergenic	-50806	NM_001000058	288811	Rn.143397	NM_001000058	ENSRNOG00000046110	Olr898	-	olfactory receptor 898	protein-coding
MACS_peak_33159	chr6	34832518	34833091	+	185.69	NA	5' UTR (NM_001012109, exon 1 of 15)	5' UTR (NM_001012109, exon 1 of 15)	156	NM_001012109	313878	Rn.24642	NM_001012109	ENSRNOG00000007951	Galnt14	-	polypeptide N-acetylgalactosaminyltransferase 14	protein-coding
MACS_peak_15282	chr16	15001355	15003096	+	185.5	NA	Intergenic	L1_Rat3|LINE|L1	7839	NM_001115040	683469	Rn.219079	NM_001115040	ENSRNOG00000039601	LOC683469	-	similar to RNA polymerase II transcription factor SIII subunit A2 (Elongin A2) (EloA2) (Transcription elongation factor B polypeptide 3B)	protein-coding
MACS_peak_31502	chr5	131654109	131654666	+	185.5	NA	Intergenic	Intergenic	35229	NM_001106675	298381	Rn.1408	NM_001106675	ENSRNOG00000029333	Echdc2	RGD1308525	enoyl CoA hydratase domain containing 2	protein-coding
MACS_peak_15285	chr16	15520171	15520965	+	185.37	NA	Intergenic	Intergenic	-510504	NM_001115040	683469	Rn.219079	NM_001115040	ENSRNOG00000039601	LOC683469	-	similar to RNA polymerase II transcription factor SIII subunit A2 (Elongin A2) (EloA2) (Transcription elongation factor B polypeptide 3B)	protein-coding
MACS_peak_22920	chr2	243348254	243348842	+	185.29	NA	exon (NM_013057, exon 1 of 6)	exon (NM_013057, exon 1 of 6)	118	NM_013057	25584	Rn.9980	NM_013057	ENSRNOG00000011800	F3	-	coagulation factor III (thromboplastin, tissue factor)	protein-coding
MACS_peak_39767	chr9	7511348	7512214	+	185.16	NA	Intergenic	Intergenic	415617	NM_001007558	450235	Rn.162355	NM_001007558	ENSRNOG00000050325	Emr4	Emr4p	EGF-like module containing, mucin-like, hormone receptor-like sequence 4	protein-coding
MACS_peak_40913	chr9	81827875	81828541	+	184.97	NA	exon (NM_001108227, exon 5 of 5)	exon (NM_001108227, exon 5 of 5)	12100	NM_001108227	316527	Rn.18155	NM_001108227	ENSRNOG00000017455	Wnt10a	-	wingless-type MMTV integration site family, member 10A	protein-coding
MACS_peak_3824	chr1	226551932	226552998	+	184.89	NA	Intergenic	MIRb|SINE|MIR	-2247	NM_001106323	293660	Rn.25197	NM_001106323	ENSRNOG00000019220	Rhod	-	ras homolog family member D	protein-coding
MACS_peak_783	chr1	54890109	54891682	+	184.8	NA	Intergenic	Intergenic	-80262	NM_001169136	292311	Rn.222431	NM_001169136	ENSRNOG00000033901	Ttll2	-	tubulin tyrosine ligase-like family, member 2	protein-coding
MACS_peak_39735	chr9	6489291	6489817	+	184.39	NA	Intergenic	Intergenic	-203315	NM_001099505	301154	Rn.217862	NM_001099505	ENSRNOG00000045587	Vom2r76	-	vomeronasal 2 receptor, 76	protein-coding
MACS_peak_41598	chrX	350694	352989	+	184	NA	Intergenic	91ES8_RN|Satellite|Satellite	558960	NM_001108058	314431	Rn.56171	NM_001108058	ENSRNOG00000045622	Spaca5	-	sperm acrosome associated 5	protein-coding
MACS_peak_37426	chr8	13363776	13364451	+	183.99	NA	Intergenic	Intergenic	57883	NM_080411	140595	Rn.63075	NM_080411	ENSRNOG00000030318	Gpr83	Gir	G protein-coupled receptor 83	protein-coding
MACS_peak_4949	chr1	286422077	286422557	+	183.8	NA	Intergenic	(TTAGGG)n|Simple_repeat|Simple_repeat	512484	NM_012959	25454	Rn.88489	NM_012959	ENSRNOG00000017438	Gfra1	-	GDNF family receptor alpha 1	protein-coding
MACS_peak_41342	chr9	105501339	105501931	+	182.86	NA	Intergenic	CpG	-206734	NM_001109010	367323	Rn.44072	NM_001109010	ENSRNOG00000022576	Nudt12	-	nudix (nucleoside diphosphate linked moiety X)-type motif 12	protein-coding
MACS_peak_317	chr1	26412018	26412799	+	182.71	NA	Intergenic	Intergenic	-219424	NM_001108459	361459	Rn.230112	NM_001108459		Clvs2	Clavesin-2|RGD1306801|Rlbp1l2	clavesin 2	protein-coding
MACS_peak_35021	chr7	5291453	5292499	+	182.51	NA	Intergenic	Intergenic	-57172	NM_001000058	288811	Rn.143397	NM_001000058	ENSRNOG00000046110	Olr898	-	olfactory receptor 898	protein-coding
MACS_peak_27282	chr3	174224161	174224870	+	182.42	NA	Intergenic	Intergenic	-10075	NM_201635	25279	Rn.100353	NM_201635	ENSRNOG00000013062	Cyp24a1	25-hydroxyvitaminD324-hydroxylase|Cyp24|VITD12	cytochrome P450, family 24, subfamily a, polypeptide 1	protein-coding
MACS_peak_3052	chr1	189742756	189743529	+	182.35	NA	Intergenic	91ES8_RN|Satellite|Satellite	961605	NM_080781	114023	Rn.4327	NM_080781	ENSRNOG00000012000	Copb1	Rack2	coatomer protein complex, subunit beta 1	protein-coding
MACS_peak_27505	chr4	4245315	4246012	+	181.66	NA	intron (NM_022850, intron 6 of 25)	intron (NM_022850, intron 6 of 25)	245410	NM_001107844	311944	Rn.136961	NM_001107844	ENSRNOG00000007131	Paxip1	-	PAX interacting (with transcription-activation domain) protein 1	protein-coding
MACS_peak_17223	chr17	58983275	58983902	+	181.42	NA	Intergenic	SATI_RN|Satellite|Satellite	-35174	NM_022686	64627	Rn.1659	NM_022686	ENSRNOG00000030142	Hist1h4b	H1ft|Hist4|Hist4h4	histone cluster 1, H4b	protein-coding
MACS_peak_534	chr1	40818702	40821119	+	181.29	NA	Intergenic	Intergenic	-339988	NM_133425	171010	Rn.87667	NM_133425	ENSRNOG00000016368	Ppp1r14c	Kepi	protein phosphatase 1, regulatory (inhibitor) subunit 14c	protein-coding
MACS_peak_4175	chr1	242118102	242118687	+	180.88	NA	Intergenic	Intergenic	-2602	NM_032063	84010	Rn.10628	NM_032063	ENSRNOG00000014667	Dll1	-	delta-like 1 (Drosophila)	protein-coding
MACS_peak_20076	chr19	69661396	69662208	+	180.31	NA	Intergenic	CpG	142535	NM_021688	59324	Rn.15693	NM_021688	ENSRNOG00000019937	Kcnk1	Twik	potassium channel, subfamily K, member 1	protein-coding
MACS_peak_39768	chr9	7512733	7513343	+	179.96	NA	Intergenic	LTR16A|LTR|ERVL	416874	NM_001007558	450235	Rn.162355	NM_001007558	ENSRNOG00000050325	Emr4	Emr4p	EGF-like module containing, mucin-like, hormone receptor-like sequence 4	protein-coding
MACS_peak_15374	chr16	20153775	20154485	+	179.48	NA	promoter-TSS (NM_052983)	promoter-TSS (NM_052983)	-828	NM_052983	114613	Rn.10505	NM_052983	ENSRNOG00000018822	Slc5a5	Nis	solute carrier family 5 (sodium/iodide cotransporter), member 5	protein-coding
MACS_peak_2949	chr1	187823527	187824326	+	179.19	NA	Intergenic	ISAT_RN|Satellite|Satellite	-1845476	NM_001013434	365355	Rn.3271	NM_001013434	ENSRNOG00000012258	Rras2	-	related RAS viral (r-ras) oncogene homolog 2	protein-coding
MACS_peak_5572	chr10	29233889	29234411	+	179.1	NA	3' UTR (NM_016991, exon 27 of 27)	3' UTR (NM_016991, exon 27 of 27)	-26057	NM_001005529	287208	Rn.81253	NM_001005529	ENSRNOG00000003980	Ttc1	-	tetratricopeptide repeat domain 1	protein-coding
MACS_peak_25516	chr3	68880281	68880989	+	179.05	NA	Intergenic	Intergenic	-59090	NM_198132	362152	Rn.99947	NM_198132		Hnrnpa3	Hnrpa3	heterogeneous nuclear ribonucleoprotein A3	protein-coding
MACS_peak_13768	chr15	26151780	26155769	+	178.95	NA	Intergenic	91ES8_RN|Satellite|Satellite	-1342912	NM_001106028	289993	Rn.229034	NM_001106028	ENSRNOG00000009785	Cdkn3	-	cyclin-dependent kinase inhibitor 3	protein-coding
MACS_peak_15573	chr16	32282618	32283336	+	178.87	NA	Intergenic	Intergenic	-1043	NM_053363	84360	Rn.4175	NM_053363	ENSRNOG00000010682	Clcn3	ClC-3	chloride channel, voltage-sensitive 3	protein-coding
MACS_peak_34887	chr7	699955	700345	+	178.62	NA	Intergenic	Intergenic	-433839	NM_001109460	685180	Rn.198434	NM_001109460		Stx19	-	syntaxin 19	protein-coding
MACS_peak_35084	chr7	11756136	11756569	+	177.64	NA	intron (NM_024138, intron 1 of 2)	B2_Rat4|SINE|B2	6066	NM_024138	58979	Rn.11335	NM_024138		Gng7	-	guanine nucleotide binding protein (G protein), gamma 7	protein-coding
MACS_peak_5084	chr10	4175000	4175467	+	177.6	NA	exon (NM_001014224, exon 1 of 7)	exon (NM_001014224, exon 1 of 7)	158	NM_001014224	363538	Rn.145418	NM_001014224	ENSRNOG00000002571	Tekt5	RGD1307081|Tek5|Tektin5	tektin 5	protein-coding
MACS_peak_35280	chr7	22246706	22247147	+	177	NA	Intergenic	Lx7|LINE|L1	852712	NM_001099474	299683	Rn.198782	NM_001099474	ENSRNOG00000039136	Vom2r57	RGD1562007	vomeronasal 2 receptor, 57	protein-coding
MACS_peak_11286	chr13	88860578	88861277	+	176.82	NA	intron (NM_001105966, intron 3 of 3)	MIRb|SINE|MIR	8711	NM_001105966	289185	Rn.8051	NM_001105966	ENSRNOG00000003291	Creg1	Creg	cellular repressor of E1A-stimulated genes 1	protein-coding
MACS_peak_10729	chr13	53826437	53827166	+	176.79	NA	intron (NM_001135868, intron 1 of 4)	intron (NM_001135868, intron 1 of 4)	10027	NM_001135868	304785	Rn.9239	NM_001135868	ENSRNOG00000007591	Slc45a3	RGD1309764	solute carrier family 45, member 3	protein-coding
MACS_peak_19381	chr19	39117668	39118593	+	174.92	NA	Intergenic	RMER16-int|LTR|ERVK	-199079	NM_001009510	494229	Rn.129448	NM_001009510	ENSRNOG00000039019	Vom1r21	V1rf3	vomeronasal 1 receptor 21	protein-coding
MACS_peak_96	chr1	8768953	8769622	+	174.79	NA	Intergenic	RNLTR8C2_I|LTR|ERVK	29714	NM_001126092	680891	Rn.2083	NM_001126092	ENSRNOG00000014908	Sf3b5	-	splicing factor 3b, subunit 5	protein-coding
MACS_peak_7934	chr11	25099476	25099647	+	174.5	NA	Intergenic	L1_Rn|LINE|L1	1229248	NM_203409	288280	Rn.138756	NM_203409	ENSRNOG00000002126	Ncam2	OCAM-GPI|Ocam	neural cell adhesion molecule 2	protein-coding
MACS_peak_37756	chr8	38072093	38073088	+	174.28	NA	Intergenic	Intergenic	93620	NM_001257095	100360095	Rn.192379	NM_001257095	ENSRNOG00000043131	LOC100360095	Rup-4	urinary protein 1-like	protein-coding
MACS_peak_1992	chr1	125762757	125763580	+	174.12	NA	Intergenic	Intergenic	150933	NM_001109147	499171	Rn.22229	NM_001109147	ENSRNOG00000015822	Klf13	RGD1565099	Kruppel-like factor 13	protein-coding
MACS_peak_10455	chr13	38457777	38458217	+	172.95	NA	Intergenic	SATI_RN|Satellite|Satellite	-892751	NM_001009448	360835	Rn.34446	NM_001009448	ENSRNOG00000029841	Cdh19	-	cadherin 19, type 2	protein-coding
MACS_peak_8962	chr12	251863	252579	+	172.75	NA	Intergenic	Intergenic	-238804	NM_031542	360254	Rn.103225	NM_031542	ENSRNOG00000001111	Brca2	-	breast cancer 2, early onset	protein-coding
MACS_peak_39805	chr9	7941585	7943532	+	172.27	NA	Intergenic	Intergenic	204820	NM_001025755	367620	Rn.155021	NM_001025755	ENSRNOG00000033341	MGC116197	-	similar to RIKEN cDNA 1700001E04	protein-coding
MACS_peak_9516	chr12	25149359	25150134	+	172.04	NA	Intergenic	CpG	305760	NM_001271268	685612	Rn.3167	NM_001271268		Col26a1	-	collagen, type XXVI, alpha 1	protein-coding
MACS_peak_19696	chr19	54710206	54710912	+	171.88	NA	Intergenic	B4A|SINE|B4	8132	NM_012536	24291	Rn.105845	NM_012536	ENSRNOG00000019068	Ctrb1	Ctrb	chymotrypsinogen B1	protein-coding
MACS_peak_35298	chr7	22529601	22535853	+	171.68	NA	Intergenic	Intergenic	566911	NM_001099474	299683	Rn.198782	NM_001099474	ENSRNOG00000039136	Vom2r57	RGD1562007	vomeronasal 2 receptor, 57	protein-coding
MACS_peak_17646	chr17	91112898	91113572	+	171.59	NA	Intergenic	Intergenic	261536	NM_012563	24380	Rn.29951	NM_012563	ENSRNOG00000018200	Gad2	gad65	glutamate decarboxylase 2	protein-coding
MACS_peak_39918	chr9	11060499	11061707	+	171.08	NA	Intergenic	Intergenic	-513922	NM_001109414	680486	Rn.136288	NM_001109414	ENSRNOG00000023474	Dazl	-	deleted in azoospermia-like	protein-coding
MACS_peak_39894	chr9	10521296	10523422	+	170.84	NA	Intergenic	ID_B1|SINE|B4	-295449	NM_139336	246232	Rn.3037	NM_139336	ENSRNOG00000045605	Uxs1	UGD	UDP-glucuronate decarboxylase 1	protein-coding
MACS_peak_19307	chr19	37363865	37364597	+	170.64	NA	Intergenic	Intergenic	191771	NM_199404	361378	Rn.102840	NM_199404	ENSRNOG00000023910	Man2b1	Manb	mannosidase, alpha, class 2B, member 1	protein-coding
MACS_peak_35411	chr7	27693597	27694242	+	170.39	NA	Intergenic	Intergenic	-27405	NM_001246357	282580	Rn.127827	NM_001246357	ENSRNOG00000038948	Stab2	FEEL-2|Hare	stabilin 2	protein-coding
MACS_peak_869	chr1	56952777	56953934	+	169.19	NA	Intergenic	Intergenic	145754	NM_001099465	685666	Rn.217930	NM_001099465	ENSRNOG00000013671	Vom2r9	RGD1564755	vomeronasal 2 receptor, 9	protein-coding
MACS_peak_41669	chrX	10560931	10562001	+	168.82	NA	Intergenic	Intergenic	-53048	NM_022184	29647	Rn.72627	NM_022184		Cask	-	calcium/calmodulin-dependent serine protein kinase (MAGUK family)	protein-coding
MACS_peak_38907	chr8	96505127	96505641	+	168.81	NA	Intergenic	Intergenic	79504	NM_001004249	300888	Rn.98226	NM_001004249	ENSRNOG00000013889	Tmed3	-	transmembrane emp24 protein transport domain containing 3	protein-coding
MACS_peak_18234	chr18	41537505	41538566	+	168.69	NA	Intergenic	Intergenic	871348	NM_001004276	361323	Rn.163373	NM_001004276	ENSRNOG00000003958	Commd10	-	COMM domain containing 10	protein-coding
MACS_peak_10244	chr12	51124572	51125114	+	168.45	NA	intron (NM_001105937, intron 5 of 24)	CpG-4565	21168	NM_001105937	288743	Rn.19304	NM_001105937	ENSRNOG00000000708	Sgsm1	Rutbc2	small G protein signaling modulator 1	protein-coding
MACS_peak_13161	chr14	94080648	94081749	+	166.72	NA	Intergenic	Intergenic	-1788509	NM_001107236	305497	Rn.114948	NM_001107236	ENSRNOG00000004281	Cobl	-	cordon-bleu WH2 repeat protein	protein-coding
MACS_peak_1186	chr1	81189944	81190384	+	166.36	NA	promoter-TSS (NM_017077)	promoter-TSS (NM_017077)	-134	NM_017077	25100	Rn.10949	NM_017077	ENSRNOG00000014256	Foxa3	Hnf3g	forkhead box A3	protein-coding
MACS_peak_34656	chr6	144540818	144541293	+	166.22	NA	intron (NM_001106759, intron 4 of 11)	intron (NM_001106759, intron 4 of 11)	7859	NM_001106759	299338	Rn.106776	NM_001106759	ENSRNOG00000010111	Exoc3l4	RGD1307749	exocyst complex component 3-like 4	protein-coding
MACS_peak_42592	chrX	115248356	115249082	+	166.09	NA	intron (NM_012633, intron 3 of 8)	intron (NM_012633, intron 3 of 8)	1360	NM_012633	24688	Rn.11086	NM_012633	ENSRNOG00000015643	Prph	Perf|Prph1	peripherin	protein-coding
MACS_peak_36376	chr7	100045919	100048259	+	165.82	NA	Intergenic	Intergenic	-150005	NM_017136	29230	Rn.33239	NM_017136	ENSRNOG00000009550	Sqle	-	squalene epoxidase	protein-coding
MACS_peak_39673	chr9	530459	532082	+	165.65	NA	Intergenic	Intergenic	488324	NM_001106879	301168	Rn.163039	NM_001106879	ENSRNOG00000012618	Efhb	RGD1566407	EF hand domain family, member B	protein-coding
MACS_peak_17990	chr18	28155420	28155965	+	165.02	NA	Intergenic	CpG	-3975	NM_001024240	291675	Rn.19595	NM_001024240	ENSRNOG00000022009	Mzb1	Pacap|RGD1310251|pERp1	marginal zone B and B1 cell-specific protein	protein-coding
MACS_peak_34907	chr7	1006396	1008490	+	164.96	NA	Intergenic	Intergenic	-126546	NM_001109460	685180	Rn.198434	NM_001109460		Stx19	-	syntaxin 19	protein-coding
MACS_peak_37315	chr8	1955998	1956937	+	163.79	NA	intron (NM_001113185, intron 3 of 10)	intron (NM_001113185, intron 3 of 10)	113159	NM_017263	29629	Rn.10938	NM_017263		Gria4	GluA4|GluR-D|GluR4	glutamate receptor, ionotropic, AMPA 4	protein-coding
MACS_peak_37384	chr8	10964513	10964785	+	163.25	NA	Intergenic	Intergenic	880681	NM_001108122	315417	Rn.15478	NM_001108122	ENSRNOG00000047133	Jrkl	RGD1308986	jerky-like	protein-coding
MACS_peak_19494	chr19	46995929	46996654	+	162.39	NA	Intergenic	Intergenic	-894287	NM_001106175	291952	Rn.151252	NM_001106175	ENSRNOG00000013808	Ces2g	Ces2l|RGD1308358	carboxylesterase 2G	protein-coding
MACS_peak_6399	chr10	63251469	63252258	+	161.02	NA	Intergenic	CpG	-54423	NM_001105814	287537	Rn.44897	NM_001105814	ENSRNOG00000022216	Abr	-	active BCR-related	protein-coding
MACS_peak_37259	chr7	142151603	142152125	+	160.76	NA	Intergenic	Intergenic	-14025	NR_104335	102216270		NR_104335		Cistr-act	-	chondrogenic regulator lncRNA	ncRNA
MACS_peak_19303	chr19	37322523	37323322	+	160.74	NA	Intergenic	Intergenic	150462	NM_199404	361378	Rn.102840	NM_199404	ENSRNOG00000023910	Man2b1	Manb	mannosidase, alpha, class 2B, member 1	protein-coding
MACS_peak_39831	chr9	8985887	8986340	+	160.53	NA	Intergenic	CpG	-1630	NM_001025661	301112	Rn.14560	NM_001025661	ENSRNOG00000047322	Crb3	-	crumbs family member 3	protein-coding
MACS_peak_21934	chr2	180943345	180944311	+	160.3	NA	Intergenic	Intergenic	2534593	NM_013028	25546	Rn.11258	NM_013028	ENSRNOG00000012478	Shox2	-	short stature homeobox 2	protein-coding
MACS_peak_13557	chr15	9907919	9913598	+	159.78	NA	intron (NM_134459, intron 6 of 12)	LTR10_RN|LTR|ERVK	32369	NM_001013993	305806	Rn.123447	NM_001013993		LOC305806	-	similar to glutaredoxin 1 (thioltransferase); glutaredoxin	protein-coding
MACS_peak_34879	chr7	567582	568815	+	159.64	NA	Intergenic	AT_rich|Low_complexity|Low_complexity	-565791	NM_001109460	685180	Rn.198434	NM_001109460		Stx19	-	syntaxin 19	protein-coding
MACS_peak_31603	chr5	138618772	138619221	+	159.39	NA	Intergenic	Intergenic	36493	NM_024132	29347	Rn.89119	NM_024132	ENSRNOG00000011019	Faah	-	fatty acid amide hydrolase	protein-coding
MACS_peak_10491	chr13	38759441	38760595	+	159.36	NA	Intergenic	SATI_RN|Satellite|Satellite	621926	NM_021762	60381	Rn.156195	NM_021762		Tsn	-	translin	protein-coding
MACS_peak_19360	chr19	38782298	38783910	+	159.35	NA	Intergenic	Intergenic	36192	NM_001014221	363337	Rn.198445	NM_001014221	ENSRNOG00000042971	LOC363337	-	similar to RIKEN cDNA 1700081O22	protein-coding
MACS_peak_31031	chr5	83168114	83168677	+	159.27	NA	Intergenic	Intergenic	-1777	NM_198747	298101	Rn.229726	NM_198747	ENSRNOG00000007657	Col27a1	-	collagen, type XXVII, alpha 1	protein-coding
MACS_peak_15286	chr16	15525338	15526273	+	159.01	NA	Intergenic	Intergenic	-515741	NM_001115040	683469	Rn.219079	NM_001115040	ENSRNOG00000039601	LOC683469	-	similar to RNA polymerase II transcription factor SIII subunit A2 (Elongin A2) (EloA2) (Transcription elongation factor B polypeptide 3B)	protein-coding
MACS_peak_13555	chr15	9876830	9877695	+	157.59	NA	intron (NM_134459, intron 6 of 12)	intron (NM_134459, intron 6 of 12)	-1127	NM_001013993	305806	Rn.123447	NM_001013993		LOC305806	-	similar to glutaredoxin 1 (thioltransferase); glutaredoxin	protein-coding
MACS_peak_6964	chr10	85268142	85268742	+	157.53	NA	intron (NM_019378, intron 4 of 17)	intron (NM_019378, intron 4 of 17)	37742	NM_019378	56029	Rn.207205	NM_019378	ENSRNOG00000011475	Srcin1	P140|Snip	SRC kinase signaling inhibitor 1	protein-coding
MACS_peak_799	chr1	55459683	55460145	+	157.5	NA	Intergenic	Intergenic	-94904	NM_001191619	292316	Rn.145528	NM_001191619		Smok2a	RGD1565233	sperm motility kinase 2A	protein-coding
MACS_peak_31958	chr5	151039857	151040424	+	157.35	NA	Intergenic	CpG	-1878	NM_017122	29177	Rn.11019	NM_017122	ENSRNOG00000006979	Hpca	-	hippocalcin	protein-coding
MACS_peak_10489	chr13	38725972	38734163	+	156.94	NA	Intergenic	SATI_RN|Satellite|Satellite	651877	NM_021762	60381	Rn.156195	NM_021762		Tsn	-	translin	protein-coding
MACS_peak_2650	chr1	171905416	171905941	+	156.27	NA	Intergenic	Intergenic	-19818	NM_001108494	361614	Rn.224676	NM_001108494	ENSRNOG00000018873	Fam168a	RGD1308929	family with sequence similarity 168, member A	protein-coding
MACS_peak_34906	chr7	997436	998057	+	155.99	NA	Intergenic	RLTR22_Rat1|LTR|ERVK	-136243	NM_001109460	685180	Rn.198434	NM_001109460		Stx19	-	syntaxin 19	protein-coding
MACS_peak_13165	chr14	94100535	94101130	+	155.68	NA	Intergenic	RNLTR5|LTR|ERVK	-1808143	NM_001107236	305497	Rn.114948	NM_001107236	ENSRNOG00000004281	Cobl	-	cordon-bleu WH2 repeat protein	protein-coding
MACS_peak_39906	chr9	10758718	10761369	+	155.02	NA	Intergenic	Intergenic	-533133	NM_139336	246232	Rn.3037	NM_139336	ENSRNOG00000045605	Uxs1	UGD	UDP-glucuronate decarboxylase 1	protein-coding
MACS_peak_36374	chr7	100026367	100026770	+	155	NA	Intergenic	RLTR51_Rn|LTR|ERVK?	-170526	NM_017136	29230	Rn.33239	NM_017136	ENSRNOG00000009550	Sqle	-	squalene epoxidase	protein-coding
MACS_peak_21953	chr2	181995040	181995959	+	154.56	NA	Intergenic	91ES8_RN|Satellite|Satellite	1482922	NM_013028	25546	Rn.11258	NM_013028	ENSRNOG00000012478	Shox2	-	short stature homeobox 2	protein-coding
MACS_peak_36710	chr7	120497524	120498077	+	154.18	NA	exon (NM_001271220, exon 6 of 13)	exon (NM_001271220, exon 6 of 13)	-14093	NM_031744	65200	Rn.14526	NM_031744	ENSRNOG00000012090	Slc16a8	Mct3	solute carrier family 16 (monocarboxylate transporter), member 8	protein-coding
MACS_peak_40444	chr9	44009469	44010144	+	153.38	NA	Intergenic	CpG	144899	NM_001030022	252923	Rn.30052	NM_001030022	ENSRNOG00000018376	Tsga10	-	testis specific 10	protein-coding
MACS_peak_13199	chr14	95478456	95479767	+	153.32	NA	Intergenic	Intergenic	-3186422	NM_001107236	305497	Rn.114948	NM_001107236	ENSRNOG00000004281	Cobl	-	cordon-bleu WH2 repeat protein	protein-coding
MACS_peak_23718	chr20	9472076	9472687	+	153.25	NA	intron (NM_017294, intron 1 of 9)	CpG	28772	NM_017294	29704	Rn.161729	NM_017294	ENSRNOG00000025083	Pacsin1	-	protein kinase C and casein kinase substrate in neurons 1	protein-coding
MACS_peak_24353	chr20	42610545	42612448	+	152.88	NA	Intergenic	Intergenic	100935	NM_001005539	294422	Rn.8142	NM_001005539	ENSRNOG00000000815	Smpdl3a	-	sphingomyelin phosphodiesterase, acid-like 3A	protein-coding
MACS_peak_18926	chr19	5812677	5815387	+	152.77	NA	Intergenic	B2_Rat1|SINE|B2	-210382	NM_053393	84408	Rn.214220	NM_053393	ENSRNOG00000011274	Cdh8	-	cadherin 8	protein-coding
MACS_peak_42789	chrX	133036298	133038756	+	152.76	NA	Intergenic	RMER1C|Other|Other	-269454	NM_001013961	302796	Rn.110052	NM_001013961	ENSRNOG00000003456	Actrt1	-	actin-related protein T1	protein-coding
MACS_peak_97	chr1	8771466	8772096	+	152.12	NA	Intergenic	RNERVK8-int|LTR|ERVK	32208	NM_001126092	680891	Rn.2083	NM_001126092	ENSRNOG00000014908	Sf3b5	-	splicing factor 3b, subunit 5	protein-coding
MACS_peak_4190	chr1	243575480	243575947	+	152.08	NA	intron (NM_053823, intron 10 of 20)	(TTAGGG)n|Simple_repeat|Simple_repeat	230550	NM_001014106	499328	Rn.13360	NM_001014106	ENSRNOG00000022273	Rfk	-	riboflavin kinase	protein-coding
MACS_peak_21380	chr2	134224611	134226147	+	151.98	NA	Intergenic	Intergenic	112400	NM_012879	25351	Rn.89295	NM_012879	ENSRNOG00000011875	Slc2a2	GTT2|Glut2	solute carrier family 2 (facilitated glucose transporter), member 2	protein-coding
MACS_peak_10622	chr13	47366401	47367045	+	151.74	NA	intron (NM_001007727, intron 1 of 2)	intron (NM_001007727, intron 1 of 2)	1509	NM_001007727	360838	Rn.231867	NM_001007727	ENSRNOG00000003453	Lypd1	Lypdc1	Ly6/Plaur domain containing 1	protein-coding
MACS_peak_39811	chr9	7981810	7982361	+	151.49	NA	Intergenic	Intergenic	165293	NM_001025755	367620	Rn.155021	NM_001025755	ENSRNOG00000033341	MGC116197	-	similar to RIKEN cDNA 1700001E04	protein-coding
MACS_peak_7922	chr11	23415985	23416577	+	151.47	NA	Intergenic	SATI_RN|Satellite|Satellite	-454032	NM_203409	288280	Rn.138756	NM_203409	ENSRNOG00000002126	Ncam2	OCAM-GPI|Ocam	neural cell adhesion molecule 2	protein-coding
MACS_peak_7472	chr10	102851355	102851839	+	151.29	NA	Intergenic	Intergenic	-6567	NM_001077592	689284	Rn.129626	NM_001077592	ENSRNOG00000036729	Rpl38	-	ribosomal protein L38	protein-coding
MACS_peak_15470	chr16	21970362	21971066	+	151.04	NA	Intergenic	RMER6A|LTR|ERVK	-176413	NM_153470	266711	Rn.3213	NM_153470	ENSRNOG00000011826	Lzts1	Psdzip70	leucine zipper, putative tumor suppressor 1	protein-coding
MACS_peak_19410	chr19	40060447	40064639	+	150.96	NA	Intergenic	Intergenic	745334	NM_001009510	494229	Rn.129448	NM_001009510	ENSRNOG00000039019	Vom1r21	V1rf3	vomeronasal 1 receptor 21	protein-coding
MACS_peak_39927	chr9	11244190	11245057	+	150.91	NA	Intergenic	Intergenic	-330402	NM_001109414	680486	Rn.136288	NM_001109414	ENSRNOG00000023474	Dazl	-	deleted in azoospermia-like	protein-coding
MACS_peak_41600	chrX	357617	359702	+	150.89	NA	Intergenic	91ES8_RN|Satellite|Satellite	552142	NM_001108058	314431	Rn.56171	NM_001108058	ENSRNOG00000045622	Spaca5	-	sperm acrosome associated 5	protein-coding
MACS_peak_30881	chr5	74768539	74769087	+	150.85	NA	intron (NM_001109462, intron 1 of 1)	CpG	106	NM_001109462	685229	Rn.218313	NM_001109462	ENSRNOG00000028082	Tal2	Tail2	T-cell acute lymphocytic leukemia 2	protein-coding
MACS_peak_21931	chr2	180925691	180929659	+	150.74	NA	Intergenic	Intergenic	2550746	NM_013028	25546	Rn.11258	NM_013028	ENSRNOG00000012478	Shox2	-	short stature homeobox 2	protein-coding
MACS_peak_9004	chr12	1483325	1483785	+	150.54	NA	Intergenic	Intergenic	43958	NM_001009629	288414	Rn.3711	NM_001009629	ENSRNOG00000001088	Rfc3	-	replication factor C (activator 1) 3	protein-coding
MACS_peak_1404	chr1	86696142	86696543	+	150.31	NA	promoter-TSS (NM_053666)	promoter-TSS (NM_053666)	-746	NM_053666	114125	Rn.23105	NM_053666	ENSRNOG00000019338	Dll3	-	delta-like 3 (Drosophila)	protein-coding
MACS_peak_23736	chr20	9856763	9857680	+	150.21	NA	intron (NM_001007695, intron 2 of 9)	intron (NM_001007695, intron 2 of 9)	1491	NM_001007695	309641	Rn.33200	NM_001007695	ENSRNOG00000000499	Tcp11	-	t-complex protein 11	protein-coding
MACS_peak_21836	chr2	175563297	175564457	+	149.68	NA	Intergenic	Intergenic	-152862	NM_031120	81784	Rn.3264	NM_031120		Ssr3	-	signal sequence receptor, gamma	protein-coding
MACS_peak_27739	chr4	24863020	24863342	+	149.48	NA	Intergenic	L1_Rn|LINE|L1	327492	NM_001025632	289752	Rn.52785	NM_001025632	ENSRNOG00000009437	Ewsr1	-	EWS RNA-binding protein 1	protein-coding
MACS_peak_35299	chr7	22540023	22545653	+	149.26	NA	Intergenic	MTD|LTR|ERVL-MaLR	556800	NM_001099474	299683	Rn.198782	NM_001099474	ENSRNOG00000039136	Vom2r57	RGD1562007	vomeronasal 2 receptor, 57	protein-coding
MACS_peak_839	chr1	56403311	56404594	+	149.04	NA	Intergenic	Intergenic	-337187	NM_001191619	292316	Rn.145528	NM_001191619		Smok2a	RGD1565233	sperm motility kinase 2A	protein-coding
MACS_peak_39903	chr9	10692813	10693593	+	148.99	NA	Intergenic	Lx10|LINE|L1	-466293	NM_139336	246232	Rn.3037	NM_139336	ENSRNOG00000045605	Uxs1	UGD	UDP-glucuronate decarboxylase 1	protein-coding
MACS_peak_39747	chr9	7294535	7295247	+	148.9	NA	Intergenic	Intergenic	198727	NM_001007558	450235	Rn.162355	NM_001007558	ENSRNOG00000050325	Emr4	Emr4p	EGF-like module containing, mucin-like, hormone receptor-like sequence 4	protein-coding
MACS_peak_3258	chr1	202861003	202861907	+	148.85	NA	Intergenic	Intergenic	-716053	NM_001270712	113938	Rn.11169	NM_130738		Snurf	-	SNRPN upstream reading frame	protein-coding
MACS_peak_19966	chr19	65992677	65993218	+	148.84	NA	intron (NM_001107439, intron 1 of 2)	intron (NM_001107439, intron 1 of 2)	1068	NM_001107439	307919	Rn.127187	NM_001107439	ENSRNOG00000013586	Snai3	-	snail family zinc finger 3	protein-coding
MACS_peak_15425	chr16	20933950	20934279	+	148.81	NA	intron (NM_001108398, intron 4 of 4)	intron (NM_001108398, intron 4 of 4)	4901	NM_001108398	361129	Rn.98352	NM_001108398	ENSRNOG00000049949	Hapln4	-	hyaluronan and proteoglycan link protein 4	protein-coding
MACS_peak_4628	chr1	269121781	269122255	+	148.79	NA	promoter-TSS (NM_134401)	promoter-TSS (NM_134401)	-23	NM_134401	171438	Rn.198566	NM_134401	ENSRNOG00000015220	Crtac1	W307	cartilage acidic protein 1	protein-coding
MACS_peak_23414	chr20	136629	137496	+	148.76	NA	Intergenic	Intergenic	21794	NM_001008833	414792	Rn.219012	NM_001008833	ENSRNOG00000050210	RT1-CE10	-	RT1 class I, locus CE10	protein-coding
MACS_peak_21469	chr2	140799424	140800235	+	148.65	NA	Intergenic	Intergenic	-10764	NM_001109181	499593	Rn.17369	NM_001109181	ENSRNOG00000012199	Sox2	RGD1565646	SRY (sex determining region Y)-box 2	protein-coding
MACS_peak_19399	chr19	39803430	39804015	+	148.44	NA	Intergenic	Intergenic	486513	NM_001009510	494229	Rn.129448	NM_001009510	ENSRNOG00000039019	Vom1r21	V1rf3	vomeronasal 1 receptor 21	protein-coding
MACS_peak_39480	chr8	126141838	126144753	+	148.21	NA	Intergenic	Intergenic	-147670	NM_001106865	301056	Rn.37030	NM_001106865		Ctdspl	-	CTD (carboxy-terminal domain, RNA polymerase II, polypeptide A) small phosphatase-like	protein-coding
MACS_peak_13341	chr14	108781983	108782452	+	148.01	NA	Intergenic	Intergenic	233960	NM_001191683	305589	Rn.16729	NM_001013129	ENSRNOG00000007049	Bcl11a	-	B-cell CLL/lymphoma 11A (zinc finger protein)	protein-coding
MACS_peak_19416	chr19	40179219	40182287	+	147.97	NA	Intergenic	RLTR19|LTR|ERVK	863544	NM_001009510	494229	Rn.129448	NM_001009510	ENSRNOG00000039019	Vom1r21	V1rf3	vomeronasal 1 receptor 21	protein-coding
MACS_peak_40962	chr9	83203446	83204021	+	146.99	NA	Intergenic	Intergenic	-181289	NM_001162411	316539	Rn.6202	NM_001162411	ENSRNOG00000013213	Epha4	RGD1560587	Eph receptor A4	protein-coding
MACS_peak_33019	chr6	21347136	21347907	+	146.52	NA	exon (NM_022292, exon 2 of 2)	exon (NM_022292, exon 2 of 2)	-67443	NM_138541	171577	Rn.106481	NM_138541	ENSRNOG00000015667	Epcam	Egp314|Tacstd1	epithelial cell adhesion molecule	protein-coding
MACS_peak_34661	chr6	144688150	144689000	+	146.32	NA	intron (NM_001108061, intron 3 of 11)	B3|SINE|B2	1445	NM_001108061	314459	Rn.7787	NM_001108061	ENSRNOG00000009050	Amn	-	amnion associated transmembrane protein	protein-coding
MACS_peak_35024	chr7	5333286	5333818	+	146.25	NA	Intergenic	Intergenic	74734	NM_001000492	302825	Rn.143697	NM_001000492	ENSRNOG00000034210	Olr1751	ratchrX-13766579-13765641_ORF	olfactory receptor 1751	protein-coding
MACS_peak_2985	chr1	188036214	188044854	+	146.15	NA	Intergenic	SATI_RN|Satellite|Satellite	-2062084	NM_001013434	365355	Rn.3271	NM_001013434	ENSRNOG00000012258	Rras2	-	related RAS viral (r-ras) oncogene homolog 2	protein-coding
MACS_peak_7107	chr10	88346907	88347477	+	146.12	NA	Intergenic	CpG	16162	NM_001105839	287707	Rn.90866	NM_001105839	ENSRNOG00000018095	Nkiras2	-	NFKB inhibitor interacting Ras-like 2	protein-coding
MACS_peak_12454	chr14	45446068	45446683	+	146.01	NA	Intergenic	Intergenic	223408	NM_001106007	289632	Rn.203347	NM_001106007	ENSRNOG00000002185	Pgm2	Pgm1	phosphoglucomutase 2	protein-coding
MACS_peak_34930	chr7	1613663	1615048	+	145.32	NA	Intergenic	RNLTR3-int|LTR|ERVK	414491	NM_031086	81750	Rn.2888	NM_031086	ENSRNOG00000048723	Pros1	-	protein S (alpha)	protein-coding
MACS_peak_22135	chr2	202722408	202723032	+	145.21	NA	Intergenic	Intergenic	-87582	NM_001108552	361970	Rn.16973	NM_001108552		Trim2	-	tripartite motif-containing 2	protein-coding
MACS_peak_15920	chr16	65935721	65937428	+	145.06	NA	Intergenic	Intergenic	-744369	NM_001107319	306534	Rn.231130	NM_001107319	ENSRNOG00000011858	Unc5d	-	unc-5 homolog D (C. elegans)	protein-coding
MACS_peak_3025	chr1	188942024	188942776	+	144.58	NA	Intergenic	ISAT_RN|Satellite|Satellite	1762347	NM_080781	114023	Rn.4327	NM_080781	ENSRNOG00000012000	Copb1	Rack2	coatomer protein complex, subunit beta 1	protein-coding
MACS_peak_8963	chr12	261145	262858	+	144.39	NA	Intergenic	Intergenic	-229024	NM_031542	360254	Rn.103225	NM_031542	ENSRNOG00000001111	Brca2	-	breast cancer 2, early onset	protein-coding
MACS_peak_20236	chr2	3483930	3484337	+	144.33	NA	Intergenic	L1_Rn|LINE|L1	-592357	NM_001047917	365619	Rn.202360	NM_001047917	ENSRNOG00000026937	Arsk	RGD1310182	arylsulfatase family, member K	protein-coding
MACS_peak_18865	chr19	358216	358910	+	143.83	NA	Intergenic	Intergenic	-128614	NM_144743	246252	Rn.83638	NM_144743	ENSRNOG00000011330	Ces2a	Ces6	carboxylesterase 2A	protein-coding
MACS_peak_18617	chr18	69567749	69568428	+	143.81	NA	promoter-TSS (NM_017083)	promoter-TSS (NM_017083)	-317	NM_017083	25132	Rn.10640	NM_017083	ENSRNOG00000014104	Myo5b	Myr6	myosin Vb	protein-coding
MACS_peak_35659	chr7	48823030	48823724	+	143.57	NA	intron (NM_001108745, intron 3 of 31)	RLTR15|LTR|ERVK	259856	NM_001108745	362876	Rn.208769	NM_001108745	ENSRNOG00000004353	Ppfia2	-	protein tyrosine phosphatase, receptor type, f polypeptide (PTPRF), interacting protein (liprin), alpha 2	protein-coding
MACS_peak_2772	chr1	180260619	180261404	+	143.44	NA	Intergenic	RatSatRep2|Unknown|Unknown	-88009	NM_001000191	293350	Rn.141808	NM_001000191	ENSRNOG00000045907	Olr203	ratchr1-163872150-163873097_ORF	olfactory receptor 203	protein-coding
MACS_peak_37801	chr8	40938940	40940488	+	143.41	NA	Intergenic	Intergenic	180360	NM_001000439	300540	Rn.138154	NM_001000439		Olr1217	ratchr8-39680826-39681758_ORF	olfactory receptor 1217	protein-coding
MACS_peak_815	chr1	55654341	55654937	+	143.22	NA	Intergenic	Intergenic	-182464	NM_001099463	685557	Rn.217943	NM_001099463		Vom2r7	-	vomeronasal 2 receptor, 7	protein-coding
MACS_peak_22142	chr2	202895871	202896739	+	143.15	NA	promoter-TSS (NM_001106437)	promoter-TSS (NM_001106437)	-201	NM_001106437	295161	Rn.4218	NM_001106437	ENSRNOG00000024594	Fhdc1	RGD1311955	FH2 domain containing 1	protein-coding
MACS_peak_37813	chr8	42122374	42123000	+	143.09	NA	Intergenic	Intergenic	90608	NM_001000444	300554	Rn.143540	NM_001000444	ENSRNOG00000047286	Olr1229	ratchr8-40485425-40486366_ORF	olfactory receptor 1229	protein-coding
MACS_peak_713	chr1	51750219	51750866	+	142.51	NA	Intergenic	Intergenic	26393	NM_001006995	308100	Rn.203063	NM_001006995		Acat2	Ab2-076|Acat3	acetyl-CoA acetyltransferase 2	protein-coding
MACS_peak_793	chr1	55294457	55296045	+	142.26	NA	intron (NM_001191619, intron 2 of 2)	intron (NM_001191619, intron 2 of 2)	69759	NM_001191619	292316	Rn.145528	NM_001191619		Smok2a	RGD1565233	sperm motility kinase 2A	protein-coding
MACS_peak_319	chr1	26455560	26456534	+	142.06	NA	Intergenic	Intergenic	-175785	NM_001108459	361459	Rn.230112	NM_001108459		Clvs2	Clavesin-2|RGD1306801|Rlbp1l2	clavesin 2	protein-coding
MACS_peak_13674	chr15	19772366	19772962	+	141.98	NA	intron (NM_021774, intron 1 of 6)	intron (NM_021774, intron 1 of 6)	74109	NM_021774	60398	Rn.45598	NM_021774		Fhit	-	fragile histidine triad	protein-coding
MACS_peak_8973	chr12	344203	345137	+	141.86	NA	Intergenic	CpG	-146355	NM_031542	360254	Rn.103225	NM_031542	ENSRNOG00000001111	Brca2	-	breast cancer 2, early onset	protein-coding
MACS_peak_13183	chr14	94394597	94395937	+	141.81	NA	Intergenic	Intergenic	-2102578	NM_001107236	305497	Rn.114948	NM_001107236	ENSRNOG00000004281	Cobl	-	cordon-bleu WH2 repeat protein	protein-coding
MACS_peak_20152	chr2	394510	395107	+	141.62	NA	Intergenic	Intergenic	-986309	NM_030836	80897	Rn.22516	NM_030836	ENSRNOG00000009997	Erap1	Appils|Arts1	endoplasmic reticulum aminopeptidase 1	protein-coding
MACS_peak_34918	chr7	1349861	1350901	+	141.55	NA	Intergenic	MYSERV6-int|LTR|ERVK	150517	NM_031086	81750	Rn.2888	NM_031086	ENSRNOG00000048723	Pros1	-	protein S (alpha)	protein-coding
MACS_peak_18449	chr18	57948695	57949631	+	141.48	NA	Intergenic	CpG	354935	NM_080887	140922	Rn.40430	NM_080887	ENSRNOG00000018818	Txnl1	Txnl	thioredoxin-like 1	protein-coding
MACS_peak_36379	chr7	100081915	100082595	+	141.43	NA	Intergenic	Intergenic	-114839	NM_017136	29230	Rn.33239	NM_017136	ENSRNOG00000009550	Sqle	-	squalene epoxidase	protein-coding
MACS_peak_3249	chr1	201972078	201972868	+	140.98	NA	Intergenic	Intergenic	-153705	NM_053611	100912108	Rn.11182	NM_053611		Nupr1	p8	nuclear protein, transcriptional regulator, 1	protein-coding
MACS_peak_20161	chr2	508031	508742	+	140.9	NA	Intergenic	Intergenic	-872731	NM_030836	80897	Rn.22516	NM_030836	ENSRNOG00000009997	Erap1	Appils|Arts1	endoplasmic reticulum aminopeptidase 1	protein-coding
MACS_peak_41941	chrX	36775522	36775892	+	140.89	NA	intron (NM_001190994, intron 19 of 32)	intron (NM_001190994, intron 19 of 32)	471572	NM_001190994	678739	Rn.225026	NM_001190994		Phka2	-	phosphorylase kinase, alpha 2	protein-coding
MACS_peak_733	chr1	53422760	53423244	+	140.68	NA	Intergenic	Intergenic	188287	NM_001044277	681210	Rn.143810	NM_001044277	ENSRNOG00000011243	MGC94891	-	hypothetical protein LOC681210	protein-coding
MACS_peak_34618	chr6	142953003	142954082	+	140.61	NA	Intergenic	Intergenic	51456	NR_032113	100314254		NR_032113	miRBase:MI0003486	Mir370	rno-mir-370	microRNA 370	ncRNA
MACS_peak_23096	chr2	255691318	255692027	+	140.56	NA	intron (NM_001106472, intron 1 of 3)	intron (NM_001106472, intron 1 of 3)	2093	NM_001106472	295445	Rn.44861	NM_001106472	ENSRNOG00000011360	Dkk2	Dkk4	dickkopf WNT signaling pathway inhibitor 2	protein-coding
MACS_peak_35313	chr7	22660808	22662169	+	140.03	NA	Intergenic	Intergenic	438150	NM_001099474	299683	Rn.198782	NM_001099474	ENSRNOG00000039136	Vom2r57	RGD1562007	vomeronasal 2 receptor, 57	protein-coding
MACS_peak_16588	chr17	14604536	14605953	+	139.97	NA	Intergenic	Intergenic	153916	NM_012758	25155	Rn.87407	NM_012758	ENSRNOG00000012160	Syk	p72syk	spleen tyrosine kinase	protein-coding
MACS_peak_7849	chr11	13403990	13404828	+	139.66	NA	intron (NM_022188, intron 2 of 29)	CpG	515626	NM_022188	58946	Rn.44468	NM_022188	ENSRNOG00000029614	Robo1	-	roundabout, axon guidance receptor, homolog 1 (Drosophila)	protein-coding
MACS_peak_39933	chr9	11302245	11307952	+	139.62	NA	Intergenic	L1_Rat4|LINE|L1	-269927	NM_001109414	680486	Rn.136288	NM_001109414	ENSRNOG00000023474	Dazl	-	deleted in azoospermia-like	protein-coding
MACS_peak_35319	chr7	22835765	22836382	+	139.6	NA	Intergenic	Intergenic	263565	NM_001099474	299683	Rn.198782	NM_001099474	ENSRNOG00000039136	Vom2r57	RGD1562007	vomeronasal 2 receptor, 57	protein-coding
MACS_peak_32702	chr5	172886888	172887562	+	139.53	NA	Intergenic	Intergenic	-1548	NM_019622	56227	Rn.91373	NM_019622	ENSRNOG00000010270	Espn	Je	espin	protein-coding
MACS_peak_36381	chr7	100103011	100103485	+	139.5	NA	Intergenic	Intergenic	-93846	NM_017136	29230	Rn.33239	NM_017136	ENSRNOG00000009550	Sqle	-	squalene epoxidase	protein-coding
MACS_peak_4385	chr1	255697398	255697835	+	139.42	NA	Intergenic	Intergenic	15442	NM_022704	64668	Rn.9667	NM_022704		Mbl2	Ab2-001|Ab2-011	mannose-binding lectin (protein C) 2	protein-coding
MACS_peak_35064	chr7	11413748	11414291	+	139.21	NA	intron (NM_001109282, intron 1 of 5)	intron (NM_001109282, intron 1 of 5)	1262	NM_001109282	500789	Rn.141023	NM_001109282	ENSRNOG00000020593	Gipc3	RGD1563255	GIPC PDZ domain containing family, member 3	protein-coding
MACS_peak_39715	chr9	3651164	3651860	+	137.36	NA	intron (NM_001013177, intron 4 of 8)	intron (NM_001013177, intron 4 of 8)	65883	NM_001013177	316153	Rn.205998	NM_001013177	ENSRNOG00000042111	Sult1c2a	ST1C2A|Sult1c1	sulfotransferase family, cytosolic, 1C, member 2a	protein-coding
MACS_peak_39584	chr8	129068299	129068982	+	136.97	NA	Intergenic	Intergenic	-137035	NM_001134565	316085	Rn.3090	NM_001134565	ENSRNOG00000019262	Trak1	RGD1307844	trafficking protein, kinesin binding 1	protein-coding
MACS_peak_2984	chr1	188033652	188034687	+	136.57	NA	Intergenic	SATI_RN|Satellite|Satellite	-2055719	NM_001013434	365355	Rn.3271	NM_001013434	ENSRNOG00000012258	Rras2	-	related RAS viral (r-ras) oncogene homolog 2	protein-coding
MACS_peak_36359	chr7	99818402	99818868	+	136.48	NA	Intergenic	Intergenic	66527	NM_001134844	24300	Rn.228579	NM_001134844	ENSRNOG00000033680	Cyp2b1	Cyp2b-1|Cypbe	cytochrome P450, family 2, subfamily b, polypeptide 1	protein-coding
MACS_peak_811	chr1	55635742	55636840	+	136.34	NA	Intergenic	Intergenic	-200812	NM_001099463	685557	Rn.217943	NM_001099463		Vom2r7	-	vomeronasal 2 receptor, 7	protein-coding
MACS_peak_837	chr1	56390718	56391123	+	135.61	NA	Intergenic	Intergenic	-324155	NM_001191619	292316	Rn.145528	NM_001191619		Smok2a	RGD1565233	sperm motility kinase 2A	protein-coding
MACS_peak_14224	chr15	44606581	44607226	+	135.34	NA	Intergenic	Intergenic	-142943	NM_001191686	305938	Rn.100403	NM_001191686	ENSRNOG00000013707	Spata13	-	spermatogenesis associated 13	protein-coding
MACS_peak_20839	chr2	71207413	71207902	+	135.16	NA	Intergenic	Intergenic	-312517	NM_001007633	294753	Rn.13568	NM_001007633	ENSRNOG00000011797	Mocs2	-	molybdenum cofactor synthesis 2	protein-coding
MACS_peak_8983	chr12	419386	419937	+	135.02	NA	Intergenic	SATI_RN|Satellite|Satellite	-71364	NM_031542	360254	Rn.103225	NM_031542	ENSRNOG00000001111	Brca2	-	breast cancer 2, early onset	protein-coding
MACS_peak_33934	chr6	102206111	102206565	+	134.91	NA	intron (NM_130420, intron 1 of 9)	intron (NM_130420, intron 1 of 9)	1089	NM_130420	155812	Rn.209223	NM_130420	ENSRNOG00000007031	Trim9	-	tripartite motif-containing 9	protein-coding
MACS_peak_10108	chr12	47540152	47540719	+	134.85	NA	Intergenic	Intergenic	-177327	NM_053612	113906	Rn.102906	NM_053612	ENSRNOG00000022392	Hspb8	Cryac|Hsp22	heat shock protein B8	protein-coding
MACS_peak_22484	chr2	216685176	216685629	+	134.82	NA	Intergenic	MERVK26-int|LTR|ERVK	-456821	NM_017320	50654	Rn.11347	NM_017320		Ctss	-	cathepsin S	protein-coding
MACS_peak_14796	chr15	92024849	92025483	+	134.73	NA	Intergenic	Intergenic	140782	NM_001108389	361088	Rn.154151	NM_001108389	ENSRNOG00000009690	Rnf219	RGD1564706	ring finger protein 219	protein-coding
MACS_peak_958	chr1	63399638	63400092	+	134.62	NA	3' UTR (NM_012628, exon 18 of 18)	3' UTR (NM_012628, exon 18 of 18)	-5952	NM_080695	140728	Rn.81218	NM_080695	ENSRNOG00000014416	Cacng7	-	calcium channel, voltage-dependent, gamma subunit 7	protein-coding
MACS_peak_480	chr1	40065690	40067287	+	134.49	NA	Intergenic	RMER3B2_LTR|LTR|ERVK	-453474	NR_037334	100526572		NR_037334	miRBase:MI0015414	Mir3556b	rno-mir-3556b	microRNA mir-3556b	ncRNA
MACS_peak_21896	chr2	178207348	178208751	+	134.15	NA	Intergenic	91ES8_RN|Satellite|Satellite	-694163	NM_001014171	361954	Rn.158250	NM_001014171	ENSRNOG00000012427	Veph1	RGD1308217	ventricular zone expressed PH domain-containing 1	protein-coding
MACS_peak_8961	chr12	239163	239666	+	134.04	NA	Intergenic	Intergenic	-251611	NM_031542	360254	Rn.103225	NM_031542	ENSRNOG00000001111	Brca2	-	breast cancer 2, early onset	protein-coding
MACS_peak_41481	chr9	115406949	115407358	+	134.02	NA	5' UTR (NM_001108237, exon 1 of 63)	5' UTR (NM_001108237, exon 1 of 63)	248	NM_001108237	316758	Rn.2807	NM_001108237	ENSRNOG00000017237	Lama1	-	laminin, alpha 1	protein-coding
MACS_peak_39338	chr8	118558542	118558974	+	133.65	NA	Intergenic	B2_Rn1|SINE|B2	-13043	NM_001012001	301033	Rn.74973	NM_001012001	ENSRNOG00000030688	Lrrc2	-	leucine rich repeat containing 2	protein-coding
MACS_peak_21903	chr2	178449587	178450928	+	133.65	NA	Intergenic	Intergenic	-936371	NM_001014171	361954	Rn.158250	NM_001014171	ENSRNOG00000012427	Veph1	RGD1308217	ventricular zone expressed PH domain-containing 1	protein-coding
MACS_peak_30109	chr4	246164398	246164974	+	133.53	NA	intron (NM_001014061, intron 12 of 12)	(CCCTAA)n|Simple_repeat|Simple_repeat	142642	NM_001014061	312863	Rn.42180	NM_001014061	ENSRNOG00000001847	Ccdc91	-	coiled-coil domain containing 91	protein-coding
MACS_peak_37546	chr8	23055494	23055986	+	133.27	NA	promoter-TSS (NM_001106805)	promoter-TSS (NM_001106805)	-471	NM_001106805	300444	Rn.48616	NM_001106805	ENSRNOG00000013027	Rgl3	-	ral guanine nucleotide dissociation stimulator-like 3	protein-coding
MACS_peak_25246	chr3	50616415	50617058	+	133.22	NA	Intergenic	Intergenic	-38832	NM_001108582	362136	Rn.23556	NM_001108582	ENSRNOG00000005743	Dapl1	RGD1309610	death associated protein-like 1	protein-coding
MACS_peak_34949	chr7	2198463	2199342	+	133.01	NA	Intergenic	RMER3D1A_LTR|LTR|ERVK	133122	NM_001036626	298765	Rn.22055	NM_001036626	ENSRNOG00000005067	Zfp36l2	-	zinc finger protein 36, C3H type-like 2	protein-coding
MACS_peak_510	chr1	40528950	40530350	+	132.75	NA	Intergenic	Intergenic	-630248	NM_133425	171010	Rn.87667	NM_133425	ENSRNOG00000016368	Ppp1r14c	Kepi	protein phosphatase 1, regulatory (inhibitor) subunit 14c	protein-coding
MACS_peak_30272	chr5	18150463	18151007	+	132.73	NA	TTS (NM_001014784)	TTS (NM_001014784)	1697	NM_001014784	297795	Rn.140960	NM_001014784	ENSRNOG00000007640	Npbwr1	Gpr7|Nbpwr1	neuropeptides B/W receptor 1	protein-coding
MACS_peak_13185	chr14	94401814	94402374	+	132.7	NA	Intergenic	RatSatRep1|Satellite|Satellite	-2109405	NM_001107236	305497	Rn.114948	NM_001107236	ENSRNOG00000004281	Cobl	-	cordon-bleu WH2 repeat protein	protein-coding
MACS_peak_41620	chrX	3006369	3007643	+	132.66	NA	Intergenic	(CAGAGA)n|Simple_repeat|Simple_repeat	-98481	NM_001109012	367714	Rn.232192	NM_001109012		Rp2	RGD1565124|Rp2h	retinitis pigmentosa 2 homolog (human)	protein-coding
MACS_peak_18580	chr18	66793044	66793490	+	132.38	NA	promoter-TSS (NM_012841)	promoter-TSS (NM_012841)	-527	NM_012841	25311	Rn.10666	NM_012841	ENSRNOG00000033099	Dcc	-	DCC netrin 1 receptor	protein-coding
MACS_peak_19418	chr19	40192196	40194655	+	132.37	NA	Intergenic	Intergenic	876216	NM_001009510	494229	Rn.129448	NM_001009510	ENSRNOG00000039019	Vom1r21	V1rf3	vomeronasal 1 receptor 21	protein-coding
MACS_peak_312	chr1	26342678	26343218	+	132.31	NA	Intergenic	Intergenic	-288884	NM_001108459	361459	Rn.230112	NM_001108459		Clvs2	Clavesin-2|RGD1306801|Rlbp1l2	clavesin 2	protein-coding
MACS_peak_906	chr1	58525538	58526004	+	132.24	NA	Intergenic	RNLTR8A|LTR|ERVK	-41705	NM_001108903	365155	Rn.124847	NM_001108903	ENSRNOG00000021493	Prdm9	Prdm7	PR domain containing 9	protein-coding
MACS_peak_31393	chr5	124952526	124952877	+	132.04	NA	Intergenic	91ES8_RN|Satellite|Satellite	572374	NM_012596	24536	Rn.9891	NM_012596	ENSRNOG00000023664	Lepr	Fa	leptin receptor	protein-coding
MACS_peak_39798	chr9	7876526	7877990	+	131.98	NA	Intergenic	Intergenic	270120	NM_001025755	367620	Rn.155021	NM_001025755	ENSRNOG00000033341	MGC116197	-	similar to RIKEN cDNA 1700001E04	protein-coding
MACS_peak_16667	chr17	17965251	17966032	+	131.96	NA	Intergenic	Intergenic	-20515	NM_012867	25338	Rn.11245	NM_012867	ENSRNOG00000016587	Ninj1	-	ninjurin 1	protein-coding
MACS_peak_2096	chr1	132138413	132139073	+	131.36	NA	Intergenic	Intergenic	354972	NM_080778	113984	Rn.17815	NM_080778	ENSRNOG00000010308	Nr2f2	Tfcoup2	nuclear receptor subfamily 2, group F, member 2	protein-coding
MACS_peak_37805	chr8	41145782	41146879	+	131.12	NA	Intergenic	Intergenic	-91035	NM_001000965	405318	Rn.143547	NM_001000965	ENSRNOG00000047723	Olr1219	-	olfactory receptor 1219	protein-coding
MACS_peak_19639	chr19	52533278	52533770	+	131.04	NA	promoter-TSS (NM_001109132)	promoter-TSS (NM_001109132)	22	NM_001109132	498950	Rn.102273	NM_001109132	ENSRNOG00000016291	Marveld3	RGD1562056	MARVEL domain containing 3	protein-coding
MACS_peak_17248	chr17	59244983	59248635	+	130.7	NA	Intergenic	SATI_RN|Satellite|Satellite	-298395	NM_022686	64627	Rn.1659	NM_022686	ENSRNOG00000030142	Hist1h4b	H1ft|Hist4|Hist4h4	histone cluster 1, H4b	protein-coding
MACS_peak_28866	chr4	177781852	177782384	+	130.65	NA	Intergenic	Intergenic	-143976	NM_012667	24807	Rn.89609	NM_012667	ENSRNOG00000005853	Tacr1	Tac1r	tachykinin receptor 1	protein-coding
MACS_peak_40356	chr9	40193728	40194428	+	130.15	NA	Intergenic	Intergenic	-448525	NM_001013111	301333	Rn.9310	NM_001013111	ENSRNOG00000013415	Ptpn18	PTP20	protein tyrosine phosphatase, non-receptor type 18	protein-coding
MACS_peak_3033	chr1	189008009	189011445	+	130.01	NA	Intergenic	SATI_RN|Satellite|Satellite	1695020	NM_080781	114023	Rn.4327	NM_080781	ENSRNOG00000012000	Copb1	Rack2	coatomer protein complex, subunit beta 1	protein-coding
MACS_peak_39697	chr9	1955598	1957619	+	129.87	NA	intron (NM_001106880, intron 1 of 6)	intron (NM_001106880, intron 1 of 6)	16208	NM_001106880	301173	Rn.204118	NM_001106880		Plcl2	-	phospholipase C-like 2	protein-coding
MACS_peak_30409	chr5	29590901	29591328	+	129.76	NA	Intergenic	Intergenic	-172523	NM_001107915	313061	Rn.102580	NM_001107915	ENSRNOG00000014664	RGD1559904	-	similar to mKIAA1429 protein	protein-coding
MACS_peak_16784	chr17	25341501	25342077	+	129.7	NA	intron (NM_214457, intron 3 of 13)	intron (NM_214457, intron 3 of 13)	132421	NM_214457	306844	Rn.22981	NM_214457		Phactr1	-	phosphatase and actin regulator 1	protein-coding
MACS_peak_18671	chr18	71932588	71933090	+	129.54	NA	promoter-TSS (NM_001107372)	promoter-TSS (NM_001107372)	-475	NM_001107372	307234	Rn.163389	NM_001107372	ENSRNOG00000017189	Kcng2	Kv6.2	potassium voltage-gated channel, subfamily G, member 2	protein-coding
MACS_peak_19373	chr19	38971113	38972035	+	129.28	NA	Intergenic	Intergenic	-152278	NM_001014221	363337	Rn.198445	NM_001014221	ENSRNOG00000042971	LOC363337	-	similar to RIKEN cDNA 1700081O22	protein-coding
MACS_peak_41824	chrX	23668270	23668849	+	129.19	NA	Intergenic	SATI_RN|Satellite|Satellite	-62806	NM_013197	25748	Rn.32517	NM_013197		Alas2	-	aminolevulinate, delta-, synthase 2	protein-coding
MACS_peak_33673	chr6	70572796	70573327	+	129.05	NA	Intergenic	Intergenic	414798	NM_030856	81514	Rn.39124	NM_030856	ENSRNOG00000006368	Lrrn3	Nlrr3	leucine rich repeat neuronal 3	protein-coding
MACS_peak_19393	chr19	39602415	39605446	+	129.01	NA	Intergenic	Intergenic	286721	NM_001009510	494229	Rn.129448	NM_001009510	ENSRNOG00000039019	Vom1r21	V1rf3	vomeronasal 1 receptor 21	protein-coding
MACS_peak_39916	chr9	11052535	11053019	+	128.79	NA	Intergenic	Intergenic	-522248	NM_001109414	680486	Rn.136288	NM_001109414	ENSRNOG00000023474	Dazl	-	deleted in azoospermia-like	protein-coding
MACS_peak_42475	chrX	107074768	107075300	+	128.77	NA	Intergenic	LTR10_RN|LTR|ERVK	-179156	NM_001009675	302593	Rn.41329	NM_001009675	ENSRNOG00000002387	Tceal1	-	transcription elongation factor A (SII)-like 1	protein-coding
MACS_peak_32850	chr6	782423	783140	+	128.76	NA	intron (NM_001169103, intron 1 of 16)	intron (NM_001169103, intron 1 of 16)	2213	NM_001169103	298744	Rn.54364	NM_001169103	ENSRNOG00000004208	Crim1	-	cysteine rich transmembrane BMP regulator 1 (chordin like)	protein-coding
MACS_peak_13545	chr15	9716648	9717282	+	128.68	NA	promoter-TSS (NM_001011701)	promoter-TSS (NM_001011701)	-50	NM_001009976	364261	Rn.198259	NM_001009976		Spetex-2A	-	Spetex-2A protein	protein-coding
MACS_peak_30206	chr5	10705259	10705914	+	128.54	NA	exon (NM_001107898, exon 1 of 9)	exon (NM_001107898, exon 1 of 9)	785	NM_001107898	312907	Rn.229673	NM_001107898	ENSRNOG00000008966	Slco5a1	-	solute carrier organic anion transporter family, member 5A1	protein-coding
MACS_peak_871	chr1	56967669	56968682	+	127.77	NA	Intergenic	Lx2A1|LINE|L1	130934	NM_001099465	685666	Rn.217930	NM_001099465	ENSRNOG00000013671	Vom2r9	RGD1564755	vomeronasal 2 receptor, 9	protein-coding
MACS_peak_13523	chr15	9464009	9465395	+	126.95	NA	Intergenic	Intergenic	86368	NM_001009968	316940	Rn.110794	NM_001009968	ENSRNOG00000029659	Spetex-2F	-	Spetex-2F protein	protein-coding
MACS_peak_16275	chr17	38205	39000	+	126.88	NA	Intergenic	Intergenic	346464	NM_053716	114508	Rn.15319	NM_053716	ENSRNOG00000017637	Fbp2	FBPase	fructose-1,6-bisphosphatase 2	protein-coding
MACS_peak_34900	chr7	833487	834386	+	126.62	NA	Intergenic	Intergenic	-300053	NM_001109460	685180	Rn.198434	NM_001109460		Stx19	-	syntaxin 19	protein-coding
MACS_peak_1935	chr1	116390582	116390943	+	126.48	NA	Intergenic	L1_Rn2|LINE|L1	707172	NM_001271493	100365773	Rn.165558	NM_001271493	ENSRNOG00000014465	LOC100365773	Oca2|p	pink-eyed dilution-like	protein-coding
MACS_peak_28107	chr4	57994218	57994629	+	126.29	NA	Intergenic	Intergenic	12337	NM_001135094	312203	Rn.220701	NM_001135094		Klf14	-	Kruppel-like factor 14	protein-coding
MACS_peak_39942	chr9	11395499	11396132	+	126.11	NA	Intergenic	Intergenic	-179210	NM_001109414	680486	Rn.136288	NM_001109414	ENSRNOG00000023474	Dazl	-	deleted in azoospermia-like	protein-coding
MACS_peak_20192	chr2	1004359	1005031	+	126.06	NA	Intergenic	MT2A|LTR|ERVL	-376422	NM_030836	80897	Rn.22516	NM_030836	ENSRNOG00000009997	Erap1	Appils|Arts1	endoplasmic reticulum aminopeptidase 1	protein-coding
MACS_peak_13503	chr15	9131555	9132079	+	125.8	NA	Intergenic	Intergenic	-90637	NM_001012005	302248	Rn.98892	NM_001012005	ENSRNOG00000000341	Nid2	NID-2	nidogen 2 (osteonidogen)	protein-coding
MACS_peak_39602	chr8	129495170	129495874	+	125.68	NA	3' UTR (NM_012685, exon 10 of 10)	3' UTR (NM_012685, exon 10 of 10)	27585	NM_012685	24875	Rn.9973	NM_012685		Vipr1	RATVASREC|VASREC	vasoactive intestinal peptide receptor 1	protein-coding
MACS_peak_39778	chr9	7595906	7596581	+	125.57	NA	Intergenic	Intergenic	500079	NM_001007558	450235	Rn.162355	NM_001007558	ENSRNOG00000050325	Emr4	Emr4p	EGF-like module containing, mucin-like, hormone receptor-like sequence 4	protein-coding
MACS_peak_16507	chr17	12471161	12471477	+	125.57	NA	Intergenic	B2_Rat1|SINE|B2	19203	NM_001013138	306771	Rn.39086	NM_001013138	ENSRNOG00000018122	Tspan17	Fbxo23|GHB-R	tetraspanin 17	protein-coding
MACS_peak_5212	chr10	11035269	11036201	+	125.22	NA	Intergenic	Intergenic	177863	NM_214822	287077	Rn.142203	NM_214822	ENSRNOG00000049716	Olr1358	ratchr10-12123535-12124476_ORF	olfactory receptor 1358	protein-coding
MACS_peak_39777	chr9	7584905	7585460	+	125.15	NA	Intergenic	LTR16A|LTR|ERVL	489018	NM_001007558	450235	Rn.162355	NM_001007558	ENSRNOG00000050325	Emr4	Emr4p	EGF-like module containing, mucin-like, hormone receptor-like sequence 4	protein-coding
MACS_peak_35276	chr7	22211100	22213095	+	124.91	NA	Intergenic	L1_Rat3|LINE|L1	887541	NM_001099474	299683	Rn.198782	NM_001099474	ENSRNOG00000039136	Vom2r57	RGD1562007	vomeronasal 2 receptor, 57	protein-coding
MACS_peak_21894	chr2	178199053	178199580	+	124.38	NA	Intergenic	91ES8_RN|Satellite|Satellite	-685430	NM_001014171	361954	Rn.158250	NM_001014171	ENSRNOG00000012427	Veph1	RGD1308217	ventricular zone expressed PH domain-containing 1	protein-coding
MACS_peak_34863	chr7	291620	292642	+	124.34	NA	Intergenic	B4A|SINE|B4	-841858	NM_001109460	685180	Rn.198434	NM_001109460		Stx19	-	syntaxin 19	protein-coding
MACS_peak_7540	chr10	104496616	104497090	+	124.21	NA	exon (NM_012575, exon 14 of 14)	exon (NM_012575, exon 14 of 14)	16641	NM_012575	24411	Rn.9709	NM_012575	ENSRNOG00000003280	Grin2c	GluN2C|NR2C	glutamate receptor, ionotropic, N-methyl D-aspartate 2C	protein-coding
MACS_peak_493	chr1	40309014	40309574	+	124.16	NA	Intergenic	ORR1B1-int|LTR|ERVL-MaLR	-696280	NR_037334	100526572		NR_037334	miRBase:MI0015414	Mir3556b	rno-mir-3556b	microRNA mir-3556b	ncRNA
MACS_peak_39479	chr8	126134984	126137379	+	124.1	NA	Intergenic	RMER3D1A_LTR|LTR|ERVK	-154784	NM_001106865	301056	Rn.37030	NM_001106865		Ctdspl	-	CTD (carboxy-terminal domain, RNA polymerase II, polypeptide A) small phosphatase-like	protein-coding
MACS_peak_26280	chr3	126604366	126605170	+	123.88	NA	Intergenic	CpG	-2939	NM_022612	64547	Rn.82709	NM_022612	ENSRNOG00000016551	Bcl2l11	Bim|BimL	BCL2-like 11 (apoptosis facilitator)	protein-coding
MACS_peak_26334	chr3	128604097	128604615	+	123.83	NA	Intergenic	CpG	49932	NM_001191854	362212	Rn.28728	NM_001191854	ENSRNOG00000017443	Tmem87b	RGD1307907	transmembrane protein 87B	protein-coding
MACS_peak_25685	chr3	83694516	83695031	+	123.1	NA	Intergenic	RNLTR8C2|LTR|ERVK	-32986	NM_001000642	404835	Rn.142852	NM_001000642		Olr646	-	olfactory receptor 646	protein-coding
MACS_peak_31413	chr5	126926096	126926517	+	123.09	NA	Intergenic	LSU-rRNA_Hsa|rRNA|rRNA	211549	NM_001106669	298282	Rn.14712	NM_001106669	ENSRNOG00000007214	Oma1	RGD1304821	OMA1 zinc metallopeptidase	protein-coding
MACS_peak_39739	chr9	6506438	6507203	+	122.97	NA	Intergenic	(CATATA)n|Simple_repeat|Simple_repeat	-186049	NM_001099505	301154	Rn.217862	NM_001099505	ENSRNOG00000045587	Vom2r76	-	vomeronasal 2 receptor, 76	protein-coding
MACS_peak_29393	chr4	209766934	209767307	+	122.82	NA	Intergenic	IMPB_02|Satellite|Satellite	18082	NM_017018	24448	Rn.81032	NM_017018	ENSRNOG00000007420	Hrh1	Hisr	histamine receptor H 1	protein-coding
MACS_peak_786	chr1	54903601	54904983	+	122.69	NA	Intergenic	Intergenic	-93659	NM_001169136	292311	Rn.222431	NM_001169136	ENSRNOG00000033901	Ttll2	-	tubulin tyrosine ligase-like family, member 2	protein-coding
MACS_peak_21864	chr2	176279408	176280108	+	122.44	NA	Intergenic	MTE2b|LTR|ERVL-MaLR	-100457	NM_001127530	302022	Rn.13869	NM_001127530		LOC302022	-	similar to nidogen 2 protein	protein-coding
MACS_peak_28145	chr4	59859799	59860386	+	122.39	NA	intron (NM_001106588, intron 6 of 7)	intron (NM_001106588, intron 6 of 7)	239085	NM_001106588	296966	Rn.106389	NM_001106588	ENSRNOG00000013211	Chchd3	-	coiled-coil-helix-coiled-coil-helix domain containing 3	protein-coding
MACS_peak_36960	chr7	129303814	129304174	+	122.19	NA	Intergenic	Intergenic	17921	NM_001039333	300323	Rn.124773	NM_001039333	ENSRNOG00000046044	Zdhhc25	DHHC26	zinc finger, DHHC-type containing 25	protein-coding
MACS_peak_39737	chr9	6497955	6499400	+	122.13	NA	Intergenic	Intergenic	-194192	NM_001099505	301154	Rn.217862	NM_001099505	ENSRNOG00000045587	Vom2r76	-	vomeronasal 2 receptor, 76	protein-coding
MACS_peak_33998	chr6	105872795	105873380	+	121.61	NA	exon (NM_001080380, exon 1 of 1)	exon (NM_001080380, exon 1 of 1)	479	NM_001080380	314224	Rn.37764	NM_001080380		Tmem30b	-	transmembrane protein 30B	protein-coding
MACS_peak_39932	chr9	11279539	11284469	+	121.55	NA	Intergenic	(TG)n|Simple_repeat|Simple_repeat	-293021	NM_001109414	680486	Rn.136288	NM_001109414	ENSRNOG00000023474	Dazl	-	deleted in azoospermia-like	protein-coding
MACS_peak_17639	chr17	91078782	91082930	+	121.21	NA	Intergenic	L1_Rat3|LINE|L1	229157	NM_012563	24380	Rn.29951	NM_012563	ENSRNOG00000018200	Gad2	gad65	glutamate decarboxylase 2	protein-coding
MACS_peak_29988	chr4	239401371	239402063	+	121.11	NA	Intergenic	Intergenic	-257553	NM_017337	50678	Rn.44403	NM_017337	ENSRNOG00000025042	Pde3a	RNPDE3A	phosphodiesterase 3A, cGMP inhibited	protein-coding
MACS_peak_18013	chr18	28724654	28725259	+	120.96	NA	promoter-TSS (NM_001136151)	promoter-TSS (NM_001136151)	-34	NM_001136151	432361	Rn.22434	NM_001136151		Nrg2	NTAK_alpha2a|Ntak	neuregulin 2	protein-coding
MACS_peak_6858	chr10	82697574	82698154	+	120.84	NA	Intergenic	CpG	-34091	NM_030872	81530	Rn.88597	NM_030872	ENSRNOG00000004172	Pdk2	-	pyruvate dehydrogenase kinase, isozyme 2	protein-coding
MACS_peak_15472	chr16	22004891	22008723	+	120.78	NA	Intergenic	Lx5|LINE|L1	-140320	NM_153470	266711	Rn.3213	NM_153470	ENSRNOG00000011826	Lzts1	Psdzip70	leucine zipper, putative tumor suppressor 1	protein-coding
MACS_peak_21831	chr2	175465533	175466166	+	120.64	NA	Intergenic	L1_Mur2|LINE|L1	-54834	NM_031120	81784	Rn.3264	NM_031120		Ssr3	-	signal sequence receptor, gamma	protein-coding
MACS_peak_12834	chr14	80179751	80180313	+	120.14	NA	Intergenic	URR1B|DNA|hAT-Charlie	-10019	NM_001108363	360960	Rn.24574	NM_001108363	ENSRNOG00000009154	Hmx1	-	H6 family homeobox 1	protein-coding
MACS_peak_33838	chr6	88114140	88114824	+	120.12	NA	exon (NM_001108983, exon 2 of 5)	exon (NM_001108983, exon 2 of 5)	21951	NM_001108983	366631	Rn.95516	NM_001108983	ENSRNOG00000022791	RGD1560556	-	similar to C14orf25 protein	protein-coding
MACS_peak_18864	chr19	343037	344413	+	120.11	NA	Intergenic	Intergenic	-143452	NM_144743	246252	Rn.83638	NM_144743	ENSRNOG00000011330	Ces2a	Ces6	carboxylesterase 2A	protein-coding
MACS_peak_34910	chr7	1044056	1044576	+	119.81	NA	Intergenic	Intergenic	-89673	NM_001109460	685180	Rn.198434	NM_001109460		Stx19	-	syntaxin 19	protein-coding
MACS_peak_40612	chr9	55369370	55370060	+	119.56	NA	promoter-TSS (NM_001108795)	promoter-TSS (NM_001108795)	-301	NM_001108795	363228	Rn.199984	NM_001108795	ENSRNOG00000016623	Tmeff2	-	transmembrane protein with EGF-like and two follistatin-like domains 2	protein-coding
MACS_peak_1674	chr1	100119224	100119995	+	119.47	NA	intron (NM_001099487, intron 4 of 4)	L1_Mur2|LINE|L1	88346	NM_001099487	690356	Rn.217935	NM_001099487	ENSRNOG00000043280	Vom2r37	-	vomeronasal 2 receptor, 37	protein-coding
MACS_peak_15476	chr16	22039258	22040563	+	119.19	NA	Intergenic	L1_Rat3|LINE|L1	-107217	NM_153470	266711	Rn.3213	NM_153470	ENSRNOG00000011826	Lzts1	Psdzip70	leucine zipper, putative tumor suppressor 1	protein-coding
MACS_peak_42260	chrX	73898362	73899465	+	119.08	NA	Intergenic	L1_Rat2|LINE|L1	376325	NM_001014222	363483	Rn.30139	NM_001014222	ENSRNOG00000037923	Dmrtc1c1	Dmrtc1c|Dmrtc1c2	DMRT-like family C1c1	protein-coding
MACS_peak_19319	chr19	37498540	37499934	+	119.07	NA	Intergenic	Intergenic	326777	NM_199404	361378	Rn.102840	NM_199404	ENSRNOG00000023910	Man2b1	Manb	mannosidase, alpha, class 2B, member 1	protein-coding
MACS_peak_39890	chr9	10395150	10395820	+	119	NA	Intergenic	Intergenic	-168575	NM_139336	246232	Rn.3037	NM_139336	ENSRNOG00000045605	Uxs1	UGD	UDP-glucuronate decarboxylase 1	protein-coding
MACS_peak_27012	chr3	165769652	165770029	+	118.67	NA	intron (NM_199392, intron 1 of 8)	B3|SINE|B2	4360	NM_199392	311615	Rn.129021	NM_199392	ENSRNOG00000008146	Tox2	GCX-1|Gcx1	TOX high mobility group box family member 2	protein-coding
MACS_peak_5240	chr10	12803461	12804002	+	118.45	NA	promoter-TSS (NM_001106982)	promoter-TSS (NM_001106982)	-10	NM_001106982	302964	Rn.83293	NM_001106982	ENSRNOG00000003457	Ccdc64b	RGD1306729	coiled-coil domain containing 64B	protein-coding
MACS_peak_15604	chr16	36077367	36077813	+	118.11	NA	Intergenic	Intergenic	97174	NM_022696	64637	Rn.41057	NM_022696		Hand2	-	heart and neural crest derivatives expressed 2	protein-coding
MACS_peak_39781	chr9	7604745	7605020	+	117.74	NA	Intergenic	RatSatRep1|Satellite|Satellite	508718	NM_001007558	450235	Rn.162355	NM_001007558	ENSRNOG00000050325	Emr4	Emr4p	EGF-like module containing, mucin-like, hormone receptor-like sequence 4	protein-coding
MACS_peak_19843	chr19	63094232	63094840	+	117.49	NA	promoter-TSS (NM_134462)	promoter-TSS (NM_134462)	-862	NM_134462	171496	Rn.163411	NM_134462	ENSRNOG00000049334	Atp2c2	Spca2	ATPase, Ca++ transporting, type 2C, member 2	protein-coding
MACS_peak_21916	chr2	180370842	180371624	+	117.1	NA	Intergenic	Intergenic	-2857347	NM_001014171	361954	Rn.158250	NM_001014171	ENSRNOG00000012427	Veph1	RGD1308217	ventricular zone expressed PH domain-containing 1	protein-coding
MACS_peak_3250	chr1	201979623	201980175	+	117	NA	Intergenic	Intergenic	-161131	NM_053611	100912108	Rn.11182	NM_053611		Nupr1	p8	nuclear protein, transcriptional regulator, 1	protein-coding
MACS_peak_18856	chr19	224067	226315	+	116.68	NA	Intergenic	Intergenic	138990	NM_001100477	192257	Rn.83598	NM_001100477	ENSRNOG00000011635	Ces2e	Ces5	carboxylesterase 2E	protein-coding
MACS_peak_35857	chr7	63629411	63629990	+	116.41	NA	Intergenic	Intergenic	-61312	NM_001011989	299825	Rn.228654	NM_001011989	ENSRNOG00000047350	Gns	-	glucosamine (N-acetyl)-6-sulfatase	protein-coding
MACS_peak_37815	chr8	42128030	42129563	+	116.39	NA	Intergenic	B3|SINE|B2	96717	NM_001000444	300554	Rn.143540	NM_001000444	ENSRNOG00000047286	Olr1229	ratchr8-40485425-40486366_ORF	olfactory receptor 1229	protein-coding
MACS_peak_14888	chr15	106578926	106579248	+	116.21	NA	Intergenic	Intergenic	199678	NM_001107286	306164	Rn.106438	NM_001107286	ENSRNOG00000009661	Tgds	-	TDP-glucose 4,6-dehydratase	protein-coding
MACS_peak_25658	chr3	78810249	78810807	+	116.16	NA	promoter-TSS (NM_181380)	promoter-TSS (NM_181380)	-768	NM_181380	311169	Rn.162683	NM_181380	ENSRNOG00000021513	Rtn4rl2	Ngrh1	reticulon 4 receptor-like 2	protein-coding
MACS_peak_15968	chr16	69738353	69738868	+	116.1	NA	Intergenic	Intergenic	-169529	NM_012928	25411	Rn.10384	NM_012928	ENSRNOG00000047540	Cnga2	Cncg4|OLFCH	cyclic nucleotide gated channel alpha 2	protein-coding
MACS_peak_4714	chr1	272461476	272462007	+	115.83	NA	Intergenic	Intergenic	-45980	NM_001047108	499362	Rn.194904	NM_001047108	ENSRNOG00000025520	Lbx1	RGD1564197	ladybird homeobox 1	protein-coding
MACS_peak_779	chr1	54760835	54761297	+	115.74	NA	Intergenic	Intergenic	7477	NM_001169132	292310	Rn.222432	NM_001169132	ENSRNOG00000039255	Gpr31	-	G protein-coupled receptor 31	protein-coding
MACS_peak_24358	chr20	42647546	42648317	+	115.5	NA	Intergenic	Intergenic	137370	NM_001005539	294422	Rn.8142	NM_001005539	ENSRNOG00000000815	Smpdl3a	-	sphingomyelin phosphodiesterase, acid-like 3A	protein-coding
MACS_peak_18861	chr19	276734	278220	+	115.44	NA	Intergenic	RLTR19|LTR|ERVK	191276	NM_001100477	192257	Rn.83598	NM_001100477	ENSRNOG00000011635	Ces2e	Ces5	carboxylesterase 2E	protein-coding
MACS_peak_21579	chr2	148434920	148435482	+	115.41	NA	Intergenic	Intergenic	163380	NM_001009707	361941	Rn.7605	NM_001009707	ENSRNOG00000038330	RGD1359508	-	similar to protein C33A12.3	protein-coding
MACS_peak_34884	chr7	687081	687866	+	115.4	NA	Intergenic	RLTR22_Rat2|LTR|ERVK	-446516	NM_001109460	685180	Rn.198434	NM_001109460		Stx19	-	syntaxin 19	protein-coding
MACS_peak_19315	chr19	37449357	37453126	+	115.02	NA	Intergenic	Intergenic	278781	NM_199404	361378	Rn.102840	NM_199404	ENSRNOG00000023910	Man2b1	Manb	mannosidase, alpha, class 2B, member 1	protein-coding
MACS_peak_10944	chr13	63714090	63714658	+	114.97	NA	Intergenic	L1_Rn|LINE|L1	1569846	NM_198762	304827	Rn.212417	NM_198762	ENSRNOG00000013312	Kcnt2	Slick	potassium channel, subfamily T, member 2	protein-coding
MACS_peak_5432	chr10	17937898	17938315	+	114.74	NA	intron (NM_019199, intron 2 of 2)	CpG	10492	NM_019199	29369	Rn.44478	NM_019199		Fgf18	-	fibroblast growth factor 18	protein-coding
MACS_peak_39755	chr9	7388386	7390764	+	114.72	NA	Intergenic	Intergenic	293411	NM_001007558	450235	Rn.162355	NM_001007558	ENSRNOG00000050325	Emr4	Emr4p	EGF-like module containing, mucin-like, hormone receptor-like sequence 4	protein-coding
MACS_peak_38436	chr8	69255480	69255985	+	114.7	NA	intron (NM_031643, intron 1 of 10)	RNLTR8C|LTR|ERVK	46342	NM_001135712	309357	Rn.6505	NM_001135712	ENSRNOG00000011047	Tmem185a	RGD1563037	transmembrane protein 185A	protein-coding
MACS_peak_27719	chr4	22245724	22246281	+	114.56	NA	Intergenic	Intergenic	-1367	NM_012623	24646	Rn.144554	NM_012623	ENSRNOG00000022719	Abcb1b	Abcb1|Mdr1|Pgy1	ATP-binding cassette, subfamily B (MDR/TAP), member 1B	protein-coding
MACS_peak_10125	chr12	48412575	48413203	+	114.5	NA	Intergenic	CpG	-1040	NM_001191667	304537	Rn.166161	NM_001191667	ENSRNOG00000001145	Ccdc64	RGD1310292	coiled-coil domain containing 64	protein-coding
MACS_peak_39773	chr9	7563838	7564406	+	114.47	NA	Intergenic	GA-rich|Low_complexity|Low_complexity	467958	NM_001007558	450235	Rn.162355	NM_001007558	ENSRNOG00000050325	Emr4	Emr4p	EGF-like module containing, mucin-like, hormone receptor-like sequence 4	protein-coding
MACS_peak_36098	chr7	76747079	76747605	+	114.31	NA	Intergenic	CpG	150755	NM_001130543	299976	Rn.198218	NM_001130543		Rrm2b	-	ribonucleotide reductase M2 B (TP53 inducible)	protein-coding
MACS_peak_39802	chr9	7918065	7919323	+	114.07	NA	Intergenic	Intergenic	228684	NM_001025755	367620	Rn.155021	NM_001025755	ENSRNOG00000033341	MGC116197	-	similar to RIKEN cDNA 1700001E04	protein-coding
MACS_peak_18524	chr18	62036363	62036791	+	114.06	NA	intron (NM_001191836, intron 1 of 11)	CpG	44839	NM_001191836	24611	Rn.203753	NM_001191836		Gnal	Golf|Olf|RGD1305940	guanine nucleotide binding protein, alpha stimulating, olfactory type	protein-coding
MACS_peak_1947	chr1	118141265	118141597	+	113.97	NA	Intergenic	Intergenic	395204	NM_001191837	361585	Rn.162420	NM_001191837	ENSRNOG00000015734	Ube3a	-	ubiquitin protein ligase E3A	protein-coding
MACS_peak_17247	chr17	59242225	59243352	+	113.69	NA	Intergenic	ISAT_RN|Satellite|Satellite	-294374	NM_022686	64627	Rn.1659	NM_022686	ENSRNOG00000030142	Hist1h4b	H1ft|Hist4|Hist4h4	histone cluster 1, H4b	protein-coding
MACS_peak_39772	chr9	7559171	7559643	+	113.6	NA	Intergenic	Intergenic	463243	NM_001007558	450235	Rn.162355	NM_001007558	ENSRNOG00000050325	Emr4	Emr4p	EGF-like module containing, mucin-like, hormone receptor-like sequence 4	protein-coding
MACS_peak_33432	chr6	52193514	52194000	+	113.48	NA	promoter-TSS (NM_001169104)	promoter-TSS (NM_001169104)	80	NM_001169104	298908	Rn.91148	NM_001169104	ENSRNOG00000024310	Kcnf1	Kh1|Kv5.1	potassium voltage-gated channel, subfamily F, member 1	protein-coding
MACS_peak_28071	chr4	56517652	56518104	+	113.4	NA	Intergenic	B2_Rn1|SINE|B2	6154	NM_053884	116664	Rn.6167	NM_053884	ENSRNOG00000007392	Atp6v1f	Atp6s14	ATPase, H transporting, lysosomal V1 subunit F	protein-coding
MACS_peak_4677	chr1	271706610	271707220	+	113.33	NA	exon (NM_001106359, exon 5 of 5)	exon (NM_001106359, exon 5 of 5)	3245	NM_001106359	293990	Rn.58872	NM_001106359	ENSRNOG00000013817	Wnt8b	-	wingless-type MMTV integration site family, member 8B	protein-coding
MACS_peak_516	chr1	40611289	40613879	+	113.17	NA	Intergenic	ORR1A3-int|LTR|ERVL-MaLR	-547314	NM_133425	171010	Rn.87667	NM_133425	ENSRNOG00000016368	Ppp1r14c	Kepi	protein phosphatase 1, regulatory (inhibitor) subunit 14c	protein-coding
MACS_peak_13170	chr14	94121562	94122177	+	112.79	NA	Intergenic	Intergenic	-1829180	NM_001107236	305497	Rn.114948	NM_001107236	ENSRNOG00000004281	Cobl	-	cordon-bleu WH2 repeat protein	protein-coding
MACS_peak_19327	chr19	37863189	37864089	+	112.71	NA	Intergenic	Intergenic	-509591	NM_001110810	291926	Rn.204358	NM_001110810	ENSRNOG00000017546	Mylk3	MLCK|RGD1305801	myosin light chain kinase 3	protein-coding
MACS_peak_17880	chr18	17754795	17755379	+	112.67	NA	intron (NM_001107400, intron 2 of 11)	CpG	75423	NM_001107400	307540	Rn.23878	NM_001107400		Celf4	Brunol4	CUGBP, Elav-like family member 4	protein-coding
MACS_peak_34450	chr6	134573402	134574561	+	112.67	NA	Intergenic	Intergenic	239705	NM_001025152	500707	Rn.43919	NM_001025152	ENSRNOG00000004754	Tc2n	Mtac2d1|Tac2-N	tandem C2 domains, nuclear	protein-coding
MACS_peak_7220	chr10	91046580	91046995	+	112.54	NA	exon (NM_001105846, exon 12 of 25)	exon (NM_001105846, exon 12 of 25)	21217	NM_001105846	287746	Rn.45477	NM_001105846	ENSRNOG00000003207	Fmnl1	-	formin-like 1	protein-coding
MACS_peak_39921	chr9	11145262	11146882	+	112.41	NA	Intergenic	RNLTR4a|LTR|ERVK	-428953	NM_001109414	680486	Rn.136288	NM_001109414	ENSRNOG00000023474	Dazl	-	deleted in azoospermia-like	protein-coding
MACS_peak_24726	chr3	12288007	12288434	+	112.37	NA	Intergenic	Intergenic	-114148	NM_001108576	362094	Rn.48907	NM_001108576	ENSRNOG00000010164	Mrps2	-	mitochondrial ribosomal protein S2	protein-coding
MACS_peak_21245	chr2	115064292	115064716	+	112.23	NA	exon (NM_001191845, exon 5 of 5)	exon (NM_001191845, exon 5 of 5)	2054	NM_001191845	155437	Rn.98202	NM_001191845	ENSRNOG00000011593	Hey1	Herp2	hes-related family bHLH transcription factor with YRPW motif 1	protein-coding
MACS_peak_4063	chr1	233448793	233449387	+	111.79	NA	exon (NM_001107577, exon 1 of 1)	exon (NM_001107577, exon 1 of 1)	428	NM_001107577	309208	Rn.45191	NM_001107577	ENSRNOG00000030180	Lrrc10b	RGD1564983	leucine rich repeat containing 10B	protein-coding
MACS_peak_8965	chr12	272481	272754	+	111.53	NA	Intergenic	RLTR15|LTR|ERVK	-218408	NM_031542	360254	Rn.103225	NM_031542	ENSRNOG00000001111	Brca2	-	breast cancer 2, early onset	protein-coding
MACS_peak_33726	chr6	77533100	77533914	+	111.44	NA	Intergenic	L1_Rn|LINE|L1	-873012	NM_001100541	298992	Rn.206187	NM_001100541		Nova1	Nova-1	neuro-oncological ventral antigen 1	protein-coding
MACS_peak_876	chr1	57194653	57197030	+	111.41	NA	Intergenic	ORR1A_Rn|LTR|ERVL-MaLR	-96732	NM_001099465	685666	Rn.217930	NM_001099465	ENSRNOG00000013671	Vom2r9	RGD1564755	vomeronasal 2 receptor, 9	protein-coding
MACS_peak_13190	chr14	94443572	94444397	+	111.4	NA	Intergenic	RNLTR15A|LTR|ERVK	-2151295	NM_001107236	305497	Rn.114948	NM_001107236	ENSRNOG00000004281	Cobl	-	cordon-bleu WH2 repeat protein	protein-coding
MACS_peak_19316	chr19	37459736	37461819	+	111.21	NA	Intergenic	RatSatRep1|Satellite|Satellite	288317	NM_199404	361378	Rn.102840	NM_199404	ENSRNOG00000023910	Man2b1	Manb	mannosidase, alpha, class 2B, member 1	protein-coding
MACS_peak_36362	chr7	99833301	99835337	+	111.15	NA	Intergenic	Intergenic	82211	NM_001134844	24300	Rn.228579	NM_001134844	ENSRNOG00000033680	Cyp2b1	Cyp2b-1|Cypbe	cytochrome P450, family 2, subfamily b, polypeptide 1	protein-coding
MACS_peak_492	chr1	40259996	40260958	+	110.81	NA	Intergenic	Lx|LINE|L1	-647463	NR_037334	100526572		NR_037334	miRBase:MI0015414	Mir3556b	rno-mir-3556b	microRNA mir-3556b	ncRNA
MACS_peak_9962	chr12	41892608	41893190	+	110.8	NA	Intergenic	Intergenic	-2423	NM_001271380	288665	Rn.233950	NM_001105931	ENSRNOG00000001259	Cux2	Cutl2	cut-like homeobox 2	protein-coding
MACS_peak_15844	chr16	59664705	59665125	+	110.69	NA	exon (NM_001033062, exon 1 of 1)	exon (NM_001033062, exon 1 of 1)	667	NM_001033062	290789	Rn.141283	NM_001033062	ENSRNOG00000011424	Cldn23	-	claudin 23	protein-coding
MACS_peak_19371	chr19	38956576	38957454	+	110.58	NA	Intergenic	Intergenic	-137719	NM_001014221	363337	Rn.198445	NM_001014221	ENSRNOG00000042971	LOC363337	-	similar to RIKEN cDNA 1700081O22	protein-coding
MACS_peak_17054	chr17	46083940	46084589	+	110.47	NA	Intergenic	L1_Rn|LINE|L1	205602	NM_001135084	680201	Rn.16013	NM_001135084	ENSRNOG00000017318	Zfp322a	-	zinc finger protein 322a	protein-coding
MACS_peak_22379	chr2	210252012	210252974	+	110.42	NA	Intergenic	RMER17C-int|LTR|ERVK	691331	NM_001191708	310611	Rn.225271	NM_001191708	ENSRNOG00000021798	Pglyrp4	-	peptidoglycan recognition protein 4	protein-coding
MACS_peak_28591	chr4	150563204	150563614	+	110.37	NA	TTS (NM_001109237)	TTS (NM_001109237)	4103	NM_001109237	500137	Rn.84947	NM_001109237	ENSRNOG00000026055	Neurod6	RGD1562793	neuronal differentiation 6	protein-coding
MACS_peak_10361	chr13	19755408	19755899	+	110.29	NA	Intergenic	RNLTR8C2|LTR|ERVK	5017643	NM_001000498	304633	Rn.143346	NM_001000498	ENSRNOG00000049157	Olr1065	ratchr7-8119953-8120891_ORF	olfactory receptor 1065	protein-coding
MACS_peak_35201	chr7	14565467	14566028	+	110.27	NA	intron (NM_001134562, intron 5 of 17)	intron (NM_001134562, intron 5 of 17)	7362	NM_001134562	314596	Rn.43302	NM_001134562	ENSRNOG00000006167	Rasal3	RGD1309019	RAS protein activator like 3	protein-coding
MACS_peak_39597	chr8	129319838	129320317	+	110.01	NA	promoter-TSS (NM_012829)	promoter-TSS (NM_012829)	-707	NM_012829	25298	Rn.9781	NM_012829	ENSRNOG00000019321	Cck	-	cholecystokinin	protein-coding
MACS_peak_21870	chr2	176373103	176374167	+	109.88	NA	Intergenic	Lx10|LINE|L1	-194334	NM_001127530	302022	Rn.13869	NM_001127530		LOC302022	-	similar to nidogen 2 protein	protein-coding
MACS_peak_34890	chr7	740327	741577	+	109.77	NA	Intergenic	Intergenic	-393037	NM_001109460	685180	Rn.198434	NM_001109460		Stx19	-	syntaxin 19	protein-coding
MACS_peak_15808	chr16	56815750	56816181	+	109.67	NA	promoter-TSS (NM_001108875)	promoter-TSS (NM_001108875)	-549	NM_001108875	364605	Rn.231585	NM_001108875		Sgcz	-	sarcoglycan zeta	protein-coding
MACS_peak_39731	chr9	6310260	6310757	+	109.37	NA	Intergenic	Intergenic	295515	NM_001100888	301155	Rn.214119	NM_001100888	ENSRNOG00000046515	St6gal2	ST6Gal-II|ST6GalII	ST6 beta-galactosamide alpha-2,6-sialyltranferase 2	protein-coding
MACS_peak_42200	chrX	70404999	70405353	+	109.29	NA	Intergenic	Lx|LINE|L1	-314267	NM_001101006	683077	Rn.190368	NM_001101006	ENSRNOG00000047339	LOC683077	-	similar to praja1, RING-H2 motif containing	protein-coding
MACS_peak_39210	chr8	115484899	115485424	+	108.98	NA	Intergenic	Intergenic	-25828	NM_175592	300992	Rn.91563	NM_175592	ENSRNOG00000015835	Cacna2d2	-	calcium channel, voltage-dependent, alpha 2/delta subunit 2	protein-coding
MACS_peak_2938	chr1	187750241	187753285	+	108.72	NA	Intergenic	SATI_RN|Satellite|Satellite	-1773313	NM_001013434	365355	Rn.3271	NM_001013434	ENSRNOG00000012258	Rras2	-	related RAS viral (r-ras) oncogene homolog 2	protein-coding
MACS_peak_20195	chr2	1050097	1051054	+	108.68	NA	Intergenic	Intergenic	-330542	NM_030836	80897	Rn.22516	NM_030836	ENSRNOG00000009997	Erap1	Appils|Arts1	endoplasmic reticulum aminopeptidase 1	protein-coding
MACS_peak_22912	chr2	242937378	242938163	+	108.6	NA	intron (NM_001014176, intron 3 of 3)	intron (NM_001014176, intron 3 of 3)	43558	NM_001014176	362031	Rn.136923	NM_001014176	ENSRNOG00000011528	Alg14	RGD1312003	ALG14, UDP-N-acetylglucosaminyltransferase subunit	protein-coding
MACS_peak_26915	chr3	160447691	160448368	+	108.52	NA	intron (NM_001191072, intron 1 of 10)	CpG	810	NM_001191072	680616	Rn.155635	NM_001191072	ENSRNOG00000015614	Ppp1r16b	-	protein phosphatase 1, regulatory subunit 16B	protein-coding
MACS_peak_834	chr1	56363630	56364352	+	108.28	NA	Intergenic	Lx5|LINE|L1	-297226	NM_001191619	292316	Rn.145528	NM_001191619		Smok2a	RGD1565233	sperm motility kinase 2A	protein-coding
MACS_peak_12483	chr14	46820784	46825538	+	108.14	NA	promoter-TSS (NR_046238).4	promoter-TSS (NR_046238).4	-771	NR_046238	100861534		NR_046238		Rn5-8s	-	5.8S ribosomal RNA	rRNA
MACS_peak_21944	chr2	181132345	181133106	+	108.07	NA	Intergenic	Intergenic	2345696	NM_013028	25546	Rn.11258	NM_013028	ENSRNOG00000012478	Shox2	-	short stature homeobox 2	protein-coding
MACS_peak_24861	chr3	15744569	15745150	+	108.02	NA	Intergenic	CpG	-16371	NM_013157	25698	Rn.5078	NM_013157	ENSRNOG00000008837	Ass1	ASSA|Ass	argininosuccinate synthase 1	protein-coding
MACS_peak_19308	chr19	37384092	37386850	+	107.87	NA	Intergenic	Intergenic	213011	NM_199404	361378	Rn.102840	NM_199404	ENSRNOG00000023910	Man2b1	Manb	mannosidase, alpha, class 2B, member 1	protein-coding
MACS_peak_27598	chr4	9185052	9185866	+	107.84	NA	intron (NM_001014186, intron 6 of 13)	intron (NM_001014186, intron 6 of 13)	22973	NM_001014186	362304	Rn.137519	NM_001014186	ENSRNOG00000011519	Orc5	Orc5l	origin recognition complex, subunit 5	protein-coding
MACS_peak_13540	chr15	9665656	9666325	+	107.74	NA	intron (NM_001009976, intron 1 of 5)	RLTR14-int|LTR|ERV1	50892	NM_001011701	364260	Rn.198259	NM_001011701		Spetex-2D	-	Spetex-2D protein	protein-coding
MACS_peak_11444	chr13	95732449	95733118	+	107.74	NA	Intergenic	CpG	15745	NM_001135992	498276	Rn.6050	NM_001135992		LOC498276	-	Fc gamma receptor II beta	protein-coding
MACS_peak_4819	chr1	276366172	276366728	+	107.43	NA	Intergenic	L1_Rn|LINE|L1	950093	NM_001106367	294043	Rn.46999	NM_001106367	ENSRNOG00000028832	Sorcs3	-	sortilin-related VPS10 domain containing receptor 3	protein-coding
MACS_peak_999	chr1	66581989	66582480	+	107.2	NA	Intergenic	RNERVK8-int|LTR|ERVK	-10451	NM_001107477	308361	Rn.100854	NM_001107477	ENSRNOG00000019376	Zfp329	RGD1565029	zinc finger protein 329	protein-coding
MACS_peak_17808	chr18	14190416	14190764	+	107.19	NA	Intergenic	Intergenic	-389457	NM_001107401	307553	Rn.148516	NM_001107401		Nol4	-	nucleolar protein 4	protein-coding
MACS_peak_18352	chr18	53156681	53157094	+	106.8	NA	intron (NM_001108433, intron 2 of 22)	intron (NM_001108433, intron 2 of 22)	2280	NM_001108433	361332	Rn.218303	NM_001108433	ENSRNOG00000019577	Adamts19	-	ADAM metallopeptidase with thrombospondin type 1 motif, 19	protein-coding
MACS_peak_2982	chr1	188003342	188006037	+	106.79	NA	Intergenic	SATI_RN|Satellite|Satellite	-2026239	NM_001013434	365355	Rn.3271	NM_001013434	ENSRNOG00000012258	Rras2	-	related RAS viral (r-ras) oncogene homolog 2	protein-coding
MACS_peak_11442	chr13	95721949	95722628	+	106.7	NA	Intergenic	Intergenic	-24750	NM_001135992	498276	Rn.6050	NM_001135992		LOC498276	-	Fc gamma receptor II beta	protein-coding
MACS_peak_8951	chr12	19298	19814	+	106.31	NA	Intergenic	Intergenic	-471469	NM_031542	360254	Rn.103225	NM_031542	ENSRNOG00000001111	Brca2	-	breast cancer 2, early onset	protein-coding
MACS_peak_20149	chr2	285993	286790	+	106.3	NA	Intergenic	L1_Mur1|LINE|L1	-1094726	NM_030836	80897	Rn.22516	NM_030836	ENSRNOG00000009997	Erap1	Appils|Arts1	endoplasmic reticulum aminopeptidase 1	protein-coding
MACS_peak_21933	chr2	180942762	180943087	+	106.1	NA	Intergenic	Intergenic	2535497	NM_013028	25546	Rn.11258	NM_013028	ENSRNOG00000012478	Shox2	-	short stature homeobox 2	protein-coding
MACS_peak_37519	chr8	22325037	22325664	+	106	NA	exon (NM_021775, exon 3 of 3)	exon (NM_021775, exon 3 of 3)	3534	NM_021775	60399	Rn.45601	NM_021775	ENSRNOG00000020901	S1pr5	Edg-8|Edg8	sphingosine-1-phosphate receptor 5	protein-coding
MACS_peak_25047	chr3	26744171	26745855	+	105.8	NA	Intergenic	Intergenic	104028	NM_022247	64013	Rn.51153	NM_022247	ENSRNOG00000008484	Pdcl	Phlp	phosducin-like	protein-coding
MACS_peak_39683	chr9	1391544	1394461	+	105.8	NA	intron (NM_001134762, intron 4 of 21)	intron (NM_001134762, intron 4 of 21)	286565	NM_001134762	501088	Rn.203950	NM_001134762	ENSRNOG00000010637	Tbc1d5	RGD1561626	TBC1 domain family, member 5	protein-coding
MACS_peak_39751	chr9	7326893	7330300	+	105.38	NA	Intergenic	Intergenic	232432	NM_001007558	450235	Rn.162355	NM_001007558	ENSRNOG00000050325	Emr4	Emr4p	EGF-like module containing, mucin-like, hormone receptor-like sequence 4	protein-coding
MACS_peak_37454	chr8	15688463	15688985	+	105.38	NA	Intergenic	91ES8_RN|Satellite|Satellite	-592420	NM_138544	191571	Rn.210528	NM_138544	ENSRNOG00000011585	Fat3	-	FAT atypical cadherin 3	protein-coding
MACS_peak_3022	chr1	188913772	188921335	+	105	NA	Intergenic	SATI_RN|Satellite|Satellite	1787194	NM_080781	114023	Rn.4327	NM_080781	ENSRNOG00000012000	Copb1	Rack2	coatomer protein complex, subunit beta 1	protein-coding
MACS_peak_730	chr1	53400166	53400790	+	104.77	NA	Intergenic	L1_Rn|LINE|L1	210811	NM_001044277	681210	Rn.143810	NM_001044277	ENSRNOG00000011243	MGC94891	-	hypothetical protein LOC681210	protein-coding
MACS_peak_34922	chr7	1449091	1451320	+	104.73	NA	Intergenic	Intergenic	250341	NM_031086	81750	Rn.2888	NM_031086	ENSRNOG00000048723	Pros1	-	protein S (alpha)	protein-coding
MACS_peak_30058	chr4	243855837	243856237	+	104.72	NA	intron (NM_001191980, intron 6 of 8)	intron (NM_001191980, intron 6 of 8)	23777	NM_001191980	500362	Rn.225654	NM_001191980	ENSRNOG00000015910	Lmntd1	Ifltd1|RGD1560077	lamin tail domain containing 1	protein-coding
MACS_peak_37549	chr8	23120712	23121159	+	104.65	NA	TTS (NM_001106807)	TTS (NM_001106807)	-3136	NM_172324	282824	Rn.22586	NM_172324	ENSRNOG00000013752	Elavl3	Huc	ELAV like neuron-specific RNA binding protein 3	protein-coding
MACS_peak_21249	chr2	115210603	115211066	+	104.39	NA	intron (NM_053440, intron 1 of 4)	intron (NM_053440, intron 1 of 4)	4379	NM_053440	84510	Rn.34335	NM_053440	ENSRNOG00000011705	Stmn2	Scg10|Scgn10	stathmin 2	protein-coding
MACS_peak_35019	chr7	5278588	5279402	+	104.3	NA	Intergenic	L1_Rat3|LINE|L1	-44191	NM_001000058	288811	Rn.143397	NM_001000058	ENSRNOG00000046110	Olr898	-	olfactory receptor 898	protein-coding
MACS_peak_32799	chr5	176224341	176224771	+	103.88	NA	intron (NM_022507, intron 1 of 17)	intron (NM_022507, intron 1 of 17)	3650	NM_022507	25522	Rn.1109	NM_022507	ENSRNOG00000015480	Prkcz	14-3-3-zetaisoform|Pkcz|r14-3-3	protein kinase C, zeta	protein-coding
MACS_peak_41092	chr9	92759477	92760310	+	103.82	NA	promoter-TSS (NM_001108805)	promoter-TSS (NM_001108805)	-135	NM_001108805	363270	Rn.225112	NM_001108805	ENSRNOG00000017540	Spata3	-	spermatogenesis associated 3	protein-coding
MACS_peak_8022	chr11	33900488	33901141	+	103.46	NA	Intergenic	CpG	-81950	NM_017050	24786	Rn.6059	NM_017050	ENSRNOG00000002115	Sod1	CuZnSOD	superoxide dismutase 1, soluble	protein-coding
MACS_peak_27929	chr4	44365656	44366092	+	103.4	NA	Intergenic	Intergenic	379110	NM_022379	26296	Rn.9659	NM_022379	ENSRNOG00000006066	Tfec	Tcfec	transcription factor EC	protein-coding
MACS_peak_8955	chr12	156884	157573	+	103.35	NA	Intergenic	SATI_RN|Satellite|Satellite	-333797	NM_031542	360254	Rn.103225	NM_031542	ENSRNOG00000001111	Brca2	-	breast cancer 2, early onset	protein-coding
MACS_peak_16630	chr17	16124399	16124908	+	103.06	NA	intron (NM_001170429, intron 1 of 1)	CpG	309	NM_001170429	689232	Rn.15096	NM_001170429	ENSRNOG00000014538	Nxnl2	Rdcvf2	nucleoredoxin-like 2	protein-coding
MACS_peak_9802	chr12	36550196	36550631	+	102.54	NA	Intergenic	Intergenic	-1468530	NM_001100983	362816	Rn.146093	NM_001100983		Myl6l	LC17|MLC-3|Myl6	myosin, light polypeptide 6, alkali, smooth muscle and non-muscle-like	protein-coding
MACS_peak_24354	chr20	42614406	42616566	+	102.44	NA	Intergenic	Intergenic	104925	NM_001005539	294422	Rn.8142	NM_001005539	ENSRNOG00000000815	Smpdl3a	-	sphingomyelin phosphodiesterase, acid-like 3A	protein-coding
MACS_peak_529	chr1	40731464	40731973	+	102.41	NA	Intergenic	URR1A|DNA|hAT-Charlie	-428180	NM_133425	171010	Rn.87667	NM_133425	ENSRNOG00000016368	Ppp1r14c	Kepi	protein phosphatase 1, regulatory (inhibitor) subunit 14c	protein-coding
MACS_peak_7210	chr10	90863479	90864167	+	102.16	NA	Intergenic	CpG	25601	NM_001007724	360639	Rn.102152	NM_001007724	ENSRNOG00000021682	Dcakd	-	dephospho-CoA kinase domain containing	protein-coding
MACS_peak_4971	chr1	287920178	287920846	+	101.86	NA	Intergenic	Intergenic	-44378	NM_001107446	308000	Rn.24878	NM_001107446	ENSRNOG00000009460	Pdzd8	Pdzk8	PDZ domain containing 8	protein-coding
MACS_peak_34870	chr7	409710	411843	+	101.83	NA	Intergenic	Intergenic	-723213	NM_001109460	685180	Rn.198434	NM_001109460		Stx19	-	syntaxin 19	protein-coding
MACS_peak_41359	chr9	105799669	105802035	+	101.73	NA	Intergenic	Lx7|LINE|L1	-505951	NM_001109010	367323	Rn.44072	NM_001109010	ENSRNOG00000022576	Nudt12	-	nudix (nucleoside diphosphate linked moiety X)-type motif 12	protein-coding
MACS_peak_840	chr1	56405284	56405776	+	101.73	NA	Intergenic	Intergenic	-338765	NM_001191619	292316	Rn.145528	NM_001191619		Smok2a	RGD1565233	sperm motility kinase 2A	protein-coding
MACS_peak_18277	chr18	47109022	47109542	+	101.69	NA	Intergenic	Intergenic	154576	NM_001107379	307309	Rn.199043	NM_001107379	ENSRNOG00000018254	Sncaip	Syph1	synuclein, alpha interacting protein	protein-coding
MACS_peak_25472	chr3	66475437	66475988	+	101.47	NA	Intergenic	Intergenic	21416	NM_001191902	366078	Rn.228204	NM_001191902	ENSRNOG00000028187	Sp9	RGD1559457	trans-acting transcription factor 9	protein-coding
MACS_peak_15928	chr16	65983319	65986845	+	101.1	NA	Intergenic	Intergenic	-695861	NM_001107319	306534	Rn.231130	NM_001107319	ENSRNOG00000011858	Unc5d	-	unc-5 homolog D (C. elegans)	protein-coding
MACS_peak_316	chr1	26385728	26386588	+	100.77	NA	Intergenic	Intergenic	-245674	NM_001108459	361459	Rn.230112	NM_001108459		Clvs2	Clavesin-2|RGD1306801|Rlbp1l2	clavesin 2	protein-coding
MACS_peak_7076	chr10	87422615	87423603	+	100.48	NA	Intergenic	RMER12B|LTR|ERVK	-126550	NM_001025135	497995	Rn.190823	NM_001025135	ENSRNOG00000032637	Krtap1-5	-	keratin associated protein 1-5	protein-coding
MACS_peak_714	chr1	51756547	51757384	+	100.31	NA	TTS (NM_001006995)	TTS (NM_001006995)	19970	NM_001006995	308100	Rn.203063	NM_001006995		Acat2	Ab2-076|Acat3	acetyl-CoA acetyltransferase 2	protein-coding
MACS_peak_10065	chr12	45652523	45652910	+	100.15	NA	Intergenic	Intergenic	121096	NM_001109066	498188	Rn.146520	NM_001109066	ENSRNOG00000001123	RGD1562310	-	similar to hypothetical protein FLJ21415	protein-coding
MACS_peak_26221	chr3	122067737	122067888	+	100.13	NA	Intergenic	L1_Rn|LINE|L1	629361	NM_001047913	691966	Rn.1416	NM_001047913	ENSRNOG00000000172	Sqrdl	Cc2-17	sulfide quinone reductase-like (yeast)	protein-coding
MACS_peak_13534	chr15	9603828	9604552	+	100.06	NA	intron (NM_001009976, intron 1 of 5)	MTD|LTR|ERVL-MaLR	-10328	NM_001009971	361099	Rn.202552	NM_001009971		Spetex-2G	-	Spetex-2G protein	protein-coding
MACS_peak_21915	chr2	180294681	180295295	+	99.94	NA	Intergenic	91ES8_RN|Satellite|Satellite	-2781102	NM_001014171	361954	Rn.158250	NM_001014171	ENSRNOG00000012427	Veph1	RGD1308217	ventricular zone expressed PH domain-containing 1	protein-coding
MACS_peak_35599	chr7	41390199	41390728	+	99.82	NA	Intergenic	Intergenic	48195	NM_001025053	500826	Rn.207152	NM_001025053		Galnt4	-	polypeptide N-acetylgalactosaminyltransferase 4	protein-coding
MACS_peak_466	chr1	39667353	39667757	+	99.79	NA	Intergenic	91ES8_RN|Satellite|Satellite	-54541	NR_037334	100526572		NR_037334	miRBase:MI0015414	Mir3556b	rno-mir-3556b	microRNA mir-3556b	ncRNA
MACS_peak_34877	chr7	552201	552657	+	99.44	NA	Intergenic	ORR1A4|LTR|ERVL-MaLR	-581560	NM_001109460	685180	Rn.198434	NM_001109460		Stx19	-	syntaxin 19	protein-coding
MACS_peak_39468	chr8	126017116	126017632	+	99.43	NA	Intergenic	Intergenic	-273591	NM_001106865	301056	Rn.37030	NM_001106865		Ctdspl	-	CTD (carboxy-terminal domain, RNA polymerase II, polypeptide A) small phosphatase-like	protein-coding
MACS_peak_34897	chr7	777641	779277	+	99.39	NA	Intergenic	Intergenic	-355530	NM_001109460	685180	Rn.198434	NM_001109460		Stx19	-	syntaxin 19	protein-coding
MACS_peak_21874	chr2	176511967	176512752	+	99.36	NA	Intergenic	Intergenic	-309336	NM_001115029	361953	Rn.198594	NM_001115029	ENSRNOG00000031247	Lekr1	RGD1562738|RGD1565425	leucine, glutamate and lysine rich 1	protein-coding
MACS_peak_15444	chr16	21667194	21671014	+	99.19	NA	Intergenic	L1_Rn|LINE|L1	244229	NM_001009538	494340	Rn.17914	NM_001009538	ENSRNOG00000028919	Zfp868	-	zinc finger protein 868	protein-coding
MACS_peak_3999	chr1	231804811	231805400	+	99.03	NA	Intergenic	Intergenic	-14781	NM_080773	25229	Rn.119395	NM_080773	ENSRNOG00000018385	Chrm1	-	cholinergic receptor, muscarinic 1	protein-coding
MACS_peak_24352	chr20	42608226	42608810	+	98.86	NA	Intergenic	Intergenic	97957	NM_001005539	294422	Rn.8142	NM_001005539	ENSRNOG00000000815	Smpdl3a	-	sphingomyelin phosphodiesterase, acid-like 3A	protein-coding
MACS_peak_19306	chr19	37362156	37362668	+	98.84	NA	Intergenic	Intergenic	189952	NM_199404	361378	Rn.102840	NM_199404	ENSRNOG00000023910	Man2b1	Manb	mannosidase, alpha, class 2B, member 1	protein-coding
MACS_peak_41204	chr9	96766093	96766819	+	98.8	NA	Intergenic	Intergenic	-9913	NM_053708	114500	Rn.92363	NM_053708	ENSRNOG00000019495	Gbx2	-	gastrulation brain homeobox 2	protein-coding
MACS_peak_34891	chr7	747433	748225	+	98.77	NA	Intergenic	Intergenic	-386160	NM_001109460	685180	Rn.198434	NM_001109460		Stx19	-	syntaxin 19	protein-coding
MACS_peak_31990	chr5	151914014	151914431	+	98.71	NA	Intergenic	CpG	-5608	NM_001107914	313058	Rn.15364	NM_001107914	ENSRNOG00000014375	Bai2	-	brain-specific angiogenesis inhibitor 2	protein-coding
MACS_peak_27509	chr4	4724979	4725521	+	98.56	NA	promoter-TSS (NM_022850)	promoter-TSS (NM_022850)	-856	NM_022850	29272	Rn.10076	NM_022850	ENSRNOG00000030547	Dpp6	DPP VI	dipeptidylpeptidase 6	protein-coding
MACS_peak_35310	chr7	22624638	22625001	+	98.51	NA	Intergenic	Intergenic	474819	NM_001099474	299683	Rn.198782	NM_001099474	ENSRNOG00000039136	Vom2r57	RGD1562007	vomeronasal 2 receptor, 57	protein-coding
MACS_peak_851	chr1	56498747	56499275	+	98.44	NA	Intergenic	Intergenic	-432246	NM_001191619	292316	Rn.145528	NM_001191619		Smok2a	RGD1565233	sperm motility kinase 2A	protein-coding
MACS_peak_39806	chr9	7958802	7959625	+	98.2	NA	Intergenic	L1_Rat3|LINE|L1	188165	NM_001025755	367620	Rn.155021	NM_001025755	ENSRNOG00000033341	MGC116197	-	similar to RIKEN cDNA 1700001E04	protein-coding
MACS_peak_15021	chr16	445194	447104	+	98.17	NA	Intergenic	Intergenic	-306227	NM_031112	81776	Rn.979	NM_031112	ENSRNOG00000010189	Rps24	-	ribosomal protein S24	protein-coding
MACS_peak_4228	chr1	246654335	246655121	+	98.05	NA	Intergenic	L1_Rn|LINE|L1	-46179	NM_001107596	309400	Rn.107821	NM_001107596	ENSRNOG00000012782	Tmem2	-	transmembrane protein 2	protein-coding
MACS_peak_13529	chr15	9546154	9549906	+	97.96	NA	exon (NM_001009968, exon 4 of 4)	exon (NM_001009968, exon 4 of 4)	3040	NM_001009968	316940	Rn.110794	NM_001009968	ENSRNOG00000029659	Spetex-2F	-	Spetex-2F protein	protein-coding
MACS_peak_42262	chrX	73923603	73924193	+	97.87	NA	Intergenic	MYSERV-int|LTR|ERVK	401310	NM_001014222	363483	Rn.30139	NM_001014222	ENSRNOG00000037923	Dmrtc1c1	Dmrtc1c|Dmrtc1c2	DMRT-like family C1c1	protein-coding
MACS_peak_814	chr1	55647023	55647928	+	97.83	NA	Intergenic	MTE-int|LTR|ERVL-MaLR	-189628	NM_001099463	685557	Rn.217943	NM_001099463		Vom2r7	-	vomeronasal 2 receptor, 7	protein-coding
MACS_peak_20228	chr2	2812181	2812782	+	97.8	NA	exon (NM_001109173, exon 1 of 1)	exon (NM_001109173, exon 1 of 1)	656	NM_001109173	499486	Rn.133527	NM_001109173	ENSRNOG00000026944	Gpr150	RGD1564729	G protein-coupled receptor 150	protein-coding
MACS_peak_42403	chrX	99783005	99783472	+	97.67	NA	Intergenic	L1_Rat1|LINE|L1	2852703	NM_001106968	302776	Rn.218606	NM_001106968	ENSRNOG00000042823	RGD1561230	-	similar to RIKEN cDNA 4921511C20 gene	protein-coding
MACS_peak_34121	chr6	112112525	112114529	+	97.65	NA	Intergenic	Intergenic	-4407	NM_001047959	500684	Rn.154978	NM_001047959		LOC500684	-	hypothetical protein LOC500684	protein-coding
MACS_peak_25048	chr3	26759680	26760740	+	97.46	NA	Intergenic	RMER3-int|LTR|ERVK	88831	NM_022247	64013	Rn.51153	NM_022247	ENSRNOG00000008484	Pdcl	Phlp	phosducin-like	protein-coding
MACS_peak_27459	chr3	183443841	183444259	+	97.37	NA	Intergenic	Intergenic	-139257	NM_214459	362284	Rn.27183	NM_214459		Phactr3	Scapin1|scapinin	phosphatase and actin regulator 3	protein-coding
MACS_peak_21936	chr2	180960562	180963135	+	97.21	NA	Intergenic	L1_Rat3|LINE|L1	2516573	NM_013028	25546	Rn.11258	NM_013028	ENSRNOG00000012478	Shox2	-	short stature homeobox 2	protein-coding
MACS_peak_1961	chr1	122698130	122698710	+	96.93	NA	Intergenic	Intergenic	-375461	NR_037392	100526625		NR_037392	miRBase:MI0015472	Mir344b-1	rno-mir-344b-1	microRNA mir-344b-1	ncRNA
MACS_peak_9795	chr12	35036432	35036804	+	96.85	NA	Intergenic	Intergenic	45265	NM_001100983	362816	Rn.146093	NM_001100983		Myl6l	LC17|MLC-3|Myl6	myosin, light polypeptide 6, alkali, smooth muscle and non-muscle-like	protein-coding
MACS_peak_3559	chr1	217667896	217668235	+	96.85	NA	Intergenic	Intergenic	-1076	NM_001130077	361669	Rn.220537	NM_001130077	ENSRNOG00000016737	Tcerg1l	RGD1562437	transcription elongation regulator 1-like	protein-coding
MACS_peak_1958	chr1	122512442	122513064	+	96.56	NA	Intergenic	Intergenic	-189794	NR_037392	100526625		NR_037392	miRBase:MI0015472	Mir344b-1	rno-mir-344b-1	microRNA mir-344b-1	ncRNA
MACS_peak_42448	chrX	106072206	106073450	+	96.48	NA	Intergenic	Intergenic	-120730	NM_001037216	501621	Rn.24735	NM_001037216	ENSRNOG00000023256	Nxf7	-	nuclear RNA export factor 7	protein-coding
MACS_peak_5355	chr10	15299563	15300276	+	96.21	NA	intron (NM_001106991, intron 1 of 12)	CpG	314	NM_001106991	303004	Rn.21890	NM_001106991	ENSRNOG00000020374	Tmem8a	M83|Tmem8	transmembrane protein 8A	protein-coding
MACS_peak_13229	chr14	101748779	101749888	+	96.13	NA	Intergenic	91ES8_RN|Satellite|Satellite	298440	NM_001109094	498420	Rn.121635	NM_001109094		Etaa1	RGD1560957	Ewing tumor-associated antigen 1	protein-coding
MACS_peak_3994	chr1	231399599	231400137	+	96.02	NA	intron (NM_134380, intron 9 of 9)	RNLTR8C2_I|LTR|ERVK	-67185	NM_134379	171397	Rn.81213	NM_134379	ENSRNOG00000049826	UST4r	-	integral membrane transport protein UST4r	protein-coding
MACS_peak_26998	chr3	165217779	165218311	+	95.9	NA	intron (NM_198755, intron 6 of 19)	L1_Rn|LINE|L1	8277	NM_198755	301097	Rn.105620	NM_198755	ENSRNOG00000000195	Vwa5a	Loh11cr2a|masa-1	von Willebrand factor A domain containing 5A	protein-coding
MACS_peak_39940	chr9	11371265	11375389	+	95.8	NA	Intergenic	L1_Rat4|LINE|L1	-201698	NM_001109414	680486	Rn.136288	NM_001109414	ENSRNOG00000023474	Dazl	-	deleted in azoospermia-like	protein-coding
MACS_peak_6116	chr10	54071144	54071623	+	95.8	NA	Intergenic	Intergenic	-1226	NM_021848	60432	Rn.163105	NM_021848	ENSRNOG00000003683	Glp2r	-	glucagon-like peptide 2 receptor	protein-coding
MACS_peak_30217	chr5	12288706	12289186	+	95.65	NA	promoter-TSS (NM_001109259)	promoter-TSS (NM_001109259)	94	NM_001109259	500390	Rn.207930	NM_001109259	ENSRNOG00000005375	RGD1564053	-	similar to hypothetical protein	protein-coding
MACS_peak_19359	chr19	38781614	38782294	+	95.64	NA	Intergenic	L1_Rat3|LINE|L1	37342	NM_001014221	363337	Rn.198445	NM_001014221	ENSRNOG00000042971	LOC363337	-	similar to RIKEN cDNA 1700081O22	protein-coding
MACS_peak_34164	chr6	114451178	114451750	+	95.52	NA	promoter-TSS (NM_019342)	promoter-TSS (NM_019342)	-606	NM_019342	54295	Rn.199537	NM_019342	ENSRNOG00000008082	Rgs6	-	regulator of G-protein signaling 6	protein-coding
MACS_peak_20207	chr2	1271022	1274022	+	95.3	NA	Intergenic	L1_Mur1|LINE|L1	-108595	NM_030836	80897	Rn.22516	NM_030836	ENSRNOG00000009997	Erap1	Appils|Arts1	endoplasmic reticulum aminopeptidase 1	protein-coding
MACS_peak_30016	chr4	241201647	241201974	+	95.12	NA	Intergenic	Intergenic	-1551	NM_001009419	312826	Rn.16352	NM_001009419	ENSRNOG00000013816	Cmas	-	cytidine monophosphate N-acetylneuraminic acid synthetase	protein-coding
MACS_peak_39801	chr9	7916052	7917994	+	95.08	NA	Intergenic	Intergenic	230355	NM_001025755	367620	Rn.155021	NM_001025755	ENSRNOG00000033341	MGC116197	-	similar to RIKEN cDNA 1700001E04	protein-coding
MACS_peak_39785	chr9	7634928	7635710	+	95	NA	Intergenic	MLTR11A|LTR|ERVK	512059	NM_001025755	367620	Rn.155021	NM_001025755	ENSRNOG00000033341	MGC116197	-	similar to RIKEN cDNA 1700001E04	protein-coding
MACS_peak_29400	chr4	209854232	209854630	+	94.91	NA	Intergenic	IMPB_02|Satellite|Satellite	-35290	NM_001012097	312647	Rn.162765	NM_001012097	ENSRNOG00000007486	Atg7	Apg7l	autophagy related 7	protein-coding
MACS_peak_29841	chr4	231972121	231972681	+	94.91	NA	intron (NM_130754, intron 2 of 2)	intron (NM_130754, intron 2 of 2)	18209	NM_130754	170583	Rn.154421	NM_130754	ENSRNOG00000019855	Fgf23	-	fibroblast growth factor 23	protein-coding
MACS_peak_19401	chr19	39825589	39825925	+	94.75	NA	Intergenic	Intergenic	508548	NM_001009510	494229	Rn.129448	NM_001009510	ENSRNOG00000039019	Vom1r21	V1rf3	vomeronasal 1 receptor 21	protein-coding
MACS_peak_8958	chr12	221046	222368	+	94.62	NA	Intergenic	Intergenic	-269318	NM_031542	360254	Rn.103225	NM_031542	ENSRNOG00000001111	Brca2	-	breast cancer 2, early onset	protein-coding
MACS_peak_18868	chr19	388421	389013	+	94.57	NA	Intergenic	Intergenic	-98460	NM_144743	246252	Rn.83638	NM_144743	ENSRNOG00000011330	Ces2a	Ces6	carboxylesterase 2A	protein-coding
MACS_peak_1095	chr1	77105553	77105988	+	94.55	NA	Intergenic	L1_Rn|LINE|L1	107610	NM_001108907	365194	Rn.218574	NM_001108907	ENSRNOG00000014787	Cabp5	-	calcium binding protein 5	protein-coding
MACS_peak_20900	chr2	75399700	75400309	+	94.29	NA	Intergenic	(CCCTAA)n|Simple_repeat|Simple_repeat	-89434	NM_024159	79128	Rn.161784	NM_024159	ENSRNOG00000028930	Dab2	Doc-2|Doc2	disabled 2, mitogen-responsive phosphoprotein	protein-coding
MACS_peak_19313	chr19	37440448	37442990	+	94.1	NA	Intergenic	RNLTR14|LTR|ERVK	269259	NM_199404	361378	Rn.102840	NM_199404	ENSRNOG00000023910	Man2b1	Manb	mannosidase, alpha, class 2B, member 1	protein-coding
MACS_peak_34932	chr7	1632629	1633112	+	93.95	NA	Intergenic	L1_Rat3|LINE|L1	433006	NM_031086	81750	Rn.2888	NM_031086	ENSRNOG00000048723	Pros1	-	protein S (alpha)	protein-coding
MACS_peak_25659	chr3	78811001	78811619	+	93.93	NA	Intergenic	Intergenic	-1550	NM_181380	311169	Rn.162683	NM_181380	ENSRNOG00000021513	Rtn4rl2	Ngrh1	reticulon 4 receptor-like 2	protein-coding
MACS_peak_16565	chr17	13880740	13881352	+	93.81	NA	Intergenic	RatSatRep2|Unknown|Unknown	-75094	NM_001108406	361213	Rn.18996	NM_001108406	ENSRNOG00000010882	Sptlc1	Lcb1|RGD1306617|Spt1	serine palmitoyltransferase, long chain base subunit 1	protein-coding
MACS_peak_34120	chr6	112078730	112079120	+	93.66	NA	Intergenic	RMER17A_Rn-I-int|LTR|ERVK	30195	NM_001047959	500684	Rn.154978	NM_001047959		LOC500684	-	hypothetical protein LOC500684	protein-coding
MACS_peak_15445	chr16	21671019	21672536	+	93.59	NA	Intergenic	L1_Rat3|LINE|L1	246902	NM_001009538	494340	Rn.17914	NM_001009538	ENSRNOG00000028919	Zfp868	-	zinc finger protein 868	protein-coding
MACS_peak_15925	chr16	65966799	65967358	+	93.52	NA	Intergenic	Intergenic	-713865	NM_001107319	306534	Rn.231130	NM_001107319	ENSRNOG00000011858	Unc5d	-	unc-5 homolog D (C. elegans)	protein-coding
MACS_peak_39799	chr9	7896458	7897441	+	93.4	NA	Intergenic	Intergenic	250429	NM_001025755	367620	Rn.155021	NM_001025755	ENSRNOG00000033341	MGC116197	-	similar to RIKEN cDNA 1700001E04	protein-coding
MACS_peak_13179	chr14	94327791	94329222	+	93.31	NA	Intergenic	Intergenic	-2035817	NM_001107236	305497	Rn.114948	NM_001107236	ENSRNOG00000004281	Cobl	-	cordon-bleu WH2 repeat protein	protein-coding
MACS_peak_24502	chr20	50761111	50761689	+	93.29	NA	Intergenic	CpG	-173288	NM_001014250	365601	Rn.98385	NM_001014250		Atg5	-	autophagy related 5	protein-coding
MACS_peak_19328	chr19	37873287	37873710	+	93.04	NA	Intergenic	Intergenic	-499732	NM_001110810	291926	Rn.204358	NM_001110810	ENSRNOG00000017546	Mylk3	MLCK|RGD1305801	myosin light chain kinase 3	protein-coding
MACS_peak_27812	chr4	29564999	29565725	+	92.94	NA	Intergenic	Intergenic	113552	NM_001002023	432360	Rn.185815	NM_001002023	ENSRNOG00000046905	Sgce	-	sarcoglycan, epsilon	protein-coding
MACS_peak_21854	chr2	176216660	176217364	+	92.91	NA	Intergenic	Intergenic	-37711	NM_001127530	302022	Rn.13869	NM_001127530		LOC302022	-	similar to nidogen 2 protein	protein-coding
MACS_peak_39775	chr9	7578437	7578983	+	92.64	NA	Intergenic	Intergenic	482546	NM_001007558	450235	Rn.162355	NM_001007558	ENSRNOG00000050325	Emr4	Emr4p	EGF-like module containing, mucin-like, hormone receptor-like sequence 4	protein-coding
MACS_peak_34116	chr6	111852819	111853215	+	92.63	NA	Intergenic	MurERV4_19-int|LTR|ERVK	-72757	NM_001100718	314273	Rn.47944	NM_001100718	ENSRNOG00000004556	Dcaf5	Wdr22	DDB1 and CUL4 associated factor 5	protein-coding
MACS_peak_24075	chr20	24558371	24558896	+	92.6	NA	Intergenic	CpG	-2406	NM_053633	114090	Rn.89235	NM_053633	ENSRNOG00000000640	Egr2	Krox20	early growth response 2	protein-coding
MACS_peak_28806	chr4	167164000	167164719	+	92.42	NA	Intergenic	RNHAL1|LINE|L1	-1015476	NM_001109242	500204	Rn.46644	NM_001109242	ENSRNOG00000024604	RGD1562515	-	similar to RIKEN cDNA 4931417E11	protein-coding
MACS_peak_37889	chr8	46848012	46848644	+	92.22	NA	Intergenic	Intergenic	-150295	NM_012673	24832	Rn.108198	NM_012673	ENSRNOG00000006604	Thy1	CD7	Thy-1 cell surface antigen	protein-coding
MACS_peak_29467	chr4	214315266	214315771	+	92.2	NA	intron (NM_001107882, intron 3 of 7)	SSU-rRNA_Hsa|rRNA|rRNA	77798	NM_012822	25290	Rn.9662	NM_012822	ENSRNOG00000012972	Alox5	LOX5A	arachidonate 5-lipoxygenase	protein-coding
MACS_peak_12627	chr14	65635385	65635872	+	91.87	NA	promoter-TSS (NM_181365)	promoter-TSS (NM_181365)	95	NM_181365	259243	Rn.205864	NM_181365	ENSRNOG00000032350	Kcnip4	Kchip4	Kv channel interacting protein 4	protein-coding
MACS_peak_321	chr1	26472325	26473610	+	91.68	NA	Intergenic	RLTR19B|LTR|ERVK	-158865	NM_001108459	361459	Rn.230112	NM_001108459		Clvs2	Clavesin-2|RGD1306801|Rlbp1l2	clavesin 2	protein-coding
MACS_peak_13520	chr15	9421659	9422109	+	91.58	NA	Intergenic	Intergenic	69976	NM_134459	171485	Rn.20204	NM_134459	ENSRNOG00000023841	Cd99l2	Mic2l1|vms-tm2	CD99 molecule-like 2	protein-coding
MACS_peak_51	chr1	5437052	5437856	+	91.54	NA	exon (NM_001108901, exon 1 of 2)	exon (NM_001108901, exon 1 of 2)	451	NM_001108901	365038	Rn.218578	NM_001108901	ENSRNOG00000023549	Samd5	RGD1311012	sterile alpha motif domain containing 5	protein-coding
MACS_peak_37812	chr8	42092049	42092913	+	91.42	NA	Intergenic	URR1A|DNA|hAT-Charlie	60402	NM_001000444	300554	Rn.143540	NM_001000444	ENSRNOG00000047286	Olr1229	ratchr8-40485425-40486366_ORF	olfactory receptor 1229	protein-coding
MACS_peak_42596	chrX	115274977	115275670	+	91.35	NA	exon (NM_001271242, exon 1 of 2)	exon (NM_001271242, exon 1 of 2)	348	NM_001271242	300220	Rn.234306	NM_001271242	ENSRNOG00000002316	C1ql4	RGD1565968	complement component 1, q subcomponent-like 4	protein-coding
MACS_peak_23189	chr2	263200933	263201557	+	91.16	NA	intron (NM_001100993, intron 10 of 13)	L1_Rn|LINE|L1	151125	NM_001100993	499719	Rn.215031	NM_001100993	ENSRNOG00000023457	Stpg2	-	sperm-tail PG-rich repeat containing 2	protein-coding
MACS_peak_15458	chr16	21844338	21845624	+	91.13	NA	Intergenic	L1_Rn|LINE|L1	-302146	NM_153470	266711	Rn.3213	NM_153470	ENSRNOG00000011826	Lzts1	Psdzip70	leucine zipper, putative tumor suppressor 1	protein-coding
MACS_peak_4881	chr1	283176378	283176958	+	91.08	NA	Intergenic	L1_Rn|LINE|L1	132381	NM_017274	29653	Rn.44456	NM_017274	ENSRNOG00000015124	Gpam	-	glycerol-3-phosphate acyltransferase, mitochondrial	protein-coding
MACS_peak_16563	chr17	13868280	13868847	+	91.06	NA	Intergenic	MYSERV_Rn-int|LTR|ERVK	83539	NM_012982	25483	Rn.10414	NM_012982	ENSRNOG00000018355	Msx2	-	msh homeobox 2	protein-coding
MACS_peak_7829	chr11	10413257	10413782	+	90.98	NA	Intergenic	L1_Rat1|LINE|L1	-490179	NM_001100502	288333	Rn.29938	NM_001100502		Gbe1	-	glucan (1,4-alpha-), branching enzyme 1	protein-coding
MACS_peak_30402	chr5	29441206	29441713	+	90.88	NA	Intergenic	L1_Rat3|LINE|L1	-84172	NM_001127564	500409	Rn.161971	NM_001127564	ENSRNOG00000008184	Esrp1	RGD1560481	epithelial splicing regulatory protein 1	protein-coding
MACS_peak_8967	chr12	281100	281557	+	90.83	NA	Intergenic	Intergenic	-209697	NM_031542	360254	Rn.103225	NM_031542	ENSRNOG00000001111	Brca2	-	breast cancer 2, early onset	protein-coding
MACS_peak_34878	chr7	558664	559322	+	90.82	NA	Intergenic	Lx2B2|LINE|L1	-574996	NM_001109460	685180	Rn.198434	NM_001109460		Stx19	-	syntaxin 19	protein-coding
MACS_peak_11967	chr14	7497590	7498179	+	90.72	NA	Intergenic	Lx2|LINE|L1	-61577	NM_001017495	498330	Rn.122800	NM_001017495		LOC498330	-	similar to hypothetical protein MGC26744	protein-coding
MACS_peak_13546	chr15	9719264	9720420	+	90.68	NA	Intergenic	Intergenic	-2927	NM_001009976	364261	Rn.198259	NM_001009976		Spetex-2A	-	Spetex-2A protein	protein-coding
MACS_peak_8968	chr12	294354	295908	+	90.59	NA	Intergenic	Intergenic	-195894	NM_031542	360254	Rn.103225	NM_031542	ENSRNOG00000001111	Brca2	-	breast cancer 2, early onset	protein-coding
MACS_peak_17321	chr17	65102370	65102791	+	90.39	NA	Intergenic	Intergenic	-90093	NM_001107360	307067	Rn.219346	NM_001107360	ENSRNOG00000015288	Dip2c	RGD1560155	DIP2 disco-interacting protein 2 homolog C (Drosophila)	protein-coding
MACS_peak_8214	chr11	42121418	42122172	+	90.29	NA	Intergenic	MTE2b|LTR|ERVL-MaLR	-154557	NM_001107105	304056	Rn.98941	NM_001107105	ENSRNOG00000001623	Zfp295	Znf295	zinc finger protein 295	protein-coding
MACS_peak_897	chr1	58062903	58063676	+	90.21	NA	Intergenic	Intergenic	-69769	NM_001103356	100125364	Rn.101587	NM_001103356	ENSRNOG00000015597	LOC100125364	C6orf120	hypothetical protein LOC100125364	protein-coding
MACS_peak_28362	chr4	137698929	137699540	+	90.17	NA	intron (NM_001134994, intron 5 of 8)	intron (NM_001134994, intron 5 of 8)	170727	NM_001134994	680668	Rn.215836	NM_001134994	ENSRNOG00000029922	Tpk1	-	thiamin pyrophosphokinase 1	protein-coding
MACS_peak_15388	chr16	20323051	20323687	+	90.09	NA	Intergenic	CpG	-5342	NM_001276765	290646	Rn.92465	NM_001276765	ENSRNOG00000019518	Pde4c	Dpde1	phosphodiesterase 4C, cAMP-specific	protein-coding
MACS_peak_27597	chr4	9182270	9182943	+	89.96	NA	intron (NM_001014186, intron 6 of 13)	MTE2a|LTR|ERVL-MaLR	20120	NM_001014186	362304	Rn.137519	NM_001014186	ENSRNOG00000011519	Orc5	Orc5l	origin recognition complex, subunit 5	protein-coding
MACS_peak_17806	chr18	13926773	13927318	+	89.64	NA	Intergenic	L1_Rn|LINE|L1	-125912	NM_001107401	307553	Rn.148516	NM_001107401		Nol4	-	nucleolar protein 4	protein-coding
MACS_peak_22088	chr2	199111023	199111474	+	89.56	NA	intron (NM_001083811, intron 3 of 16)	intron (NM_001083811, intron 3 of 16)	1811	NM_017261	29627	Rn.91361	NM_017261	ENSRNOG00000028589	Gria2	GluA2|GluR-K2|GluR2|gluR-B	glutamate receptor, ionotropic, AMPA 2	protein-coding
MACS_peak_13176	chr14	94311215	94311629	+	89.52	NA	Intergenic	Intergenic	-2018733	NM_001107236	305497	Rn.114948	NM_001107236	ENSRNOG00000004281	Cobl	-	cordon-bleu WH2 repeat protein	protein-coding
MACS_peak_18932	chr19	6461948	6462817	+	89.42	NA	Intergenic	L1_Rn|LINE|L1	437968	NM_053393	84408	Rn.214220	NM_053393	ENSRNOG00000011274	Cdh8	-	cadherin 8	protein-coding
MACS_peak_19419	chr19	40199737	40201399	+	89.36	NA	Intergenic	Intergenic	883359	NM_001009510	494229	Rn.129448	NM_001009510	ENSRNOG00000039019	Vom1r21	V1rf3	vomeronasal 1 receptor 21	protein-coding
MACS_peak_38793	chr8	87196387	87196869	+	89.32	NA	Intergenic	RNLTR8C|LTR|ERVK	171310	NM_001106842	300860	Rn.98553	NM_001106842	ENSRNOG00000024336	Senp6	-	SUMO1/sentrin specific peptidase 6	protein-coding
MACS_peak_42907	chrX	148997290	148997912	+	88.95	NA	Intergenic	L1_Rn|LINE|L1	562755	NM_001109322	501655	Rn.126531	NM_001109322	ENSRNOG00000012560	Ctag2	RGD1561702	cancer/testis antigen 2	protein-coding
MACS_peak_508	chr1	40477255	40478254	+	88.92	NA	Intergenic	L1_Mur2|LINE|L1	-682144	NM_133425	171010	Rn.87667	NM_133425	ENSRNOG00000016368	Ppp1r14c	Kepi	protein phosphatase 1, regulatory (inhibitor) subunit 14c	protein-coding
MACS_peak_24003	chr20	21811366	21811975	+	88.89	NA	Intergenic	CpG	-275531	NM_031805	361833	Rn.211093	NM_031805	ENSRNOG00000024011	Ank3	ANK-3	ankyrin 3, node of Ranvier (ankyrin G)	protein-coding
MACS_peak_31104	chr5	91433877	91434546	+	88.75	NA	Intergenic	Intergenic	-650432	NM_001107940	313270	Rn.141485	NM_001107940	ENSRNOG00000005932	Megf9	Egfl5	multiple EGF-like-domains 9	protein-coding
MACS_peak_28278	chr4	67475156	67475604	+	88.74	NA	promoter-TSS (NM_001195277)	promoter-TSS (NM_001195277)	-872	NM_001195277	679651	Rn.34520	NM_001195277		Tmem178b	-	transmembrane protein 178B	protein-coding
MACS_peak_39414	chr8	122339675	122340187	+	88.65	NA	Intergenic	GC_rich|Low_complexity|Low_complexity	-39516	NM_001191885	363159	Rn.19992	NM_001191885		Gpd1l	RGD1560123	glycerol-3-phosphate dehydrogenase 1-like	protein-coding
MACS_peak_21794	chr2	171690037	171690433	+	88.61	NA	Intergenic	L1_Rat1|LINE|L1	527751	NM_001107678	310461	Rn.2744	NM_001107678	ENSRNOG00000014599	Dhx36	-	DEAH (Asp-Glu-Ala-His) box polypeptide 36	protein-coding
MACS_peak_9050	chr12	5783438	5784323	+	88.46	NA	Intergenic	SATI_RN|Satellite|Satellite	-316654	NM_001099466	288396	Rn.195584	NM_001099466	ENSRNOG00000045674	Vom2r59	RGD1566381	vomeronasal 2 receptor, 59	protein-coding
MACS_peak_39779	chr9	7598095	7598704	+	88.44	NA	Intergenic	Intergenic	502235	NM_001007558	450235	Rn.162355	NM_001007558	ENSRNOG00000050325	Emr4	Emr4p	EGF-like module containing, mucin-like, hormone receptor-like sequence 4	protein-coding
MACS_peak_38810	chr8	88670466	88671067	+	88.36	NA	Intergenic	Intergenic	-2787	NM_022225	25075	Rn.138109	NM_022225	ENSRNOG00000013042	Htr1b	-	5-hydroxytryptamine (serotonin) receptor 1B, G protein-coupled	protein-coding
MACS_peak_1419	chr1	87982247	87983470	+	88.22	NA	Intergenic	Intergenic	-71985	NM_001110491	499114	Rn.105566	NM_001110491		Fbxo27	RGD1563982	F-box protein 27	protein-coding
MACS_peak_11916	chr14	5224098	5224627	+	88.1	NA	Intergenic	L1_Rn|LINE|L1	-131315	NM_001008338	305131	Rn.7626	NM_001008338		Lrrc8d	Lrrc5	leucine rich repeat containing 8 family, member D	protein-coding
MACS_peak_39910	chr9	10850536	10851070	+	87.89	NA	Intergenic	B4|SINE|B4	-623893	NM_139336	246232	Rn.3037	NM_139336	ENSRNOG00000045605	Uxs1	UGD	UDP-glucuronate decarboxylase 1	protein-coding
MACS_peak_13261	chr14	104129478	104129879	+	87.87	NA	Intergenic	RLTR26_Rattus|LTR|ERVK	-19920	NM_001009268	289820	Rn.102249	NM_001009268	ENSRNOG00000004959	Actr2	-	ARP2 actin-related protein 2 homolog (yeast)	protein-coding
MACS_peak_12128	chr14	18440364	18440882	+	87.81	NA	5' UTR (NM_017123, exon 1 of 6)	5' UTR (NM_017123, exon 1 of 6)	112	NM_017123	29183	Rn.10568	NM_017123	ENSRNOG00000002754	Areg	-	amphiregulin	protein-coding
MACS_peak_20171	chr2	701068	702761	+	87.8	NA	Intergenic	Lx2B2|LINE|L1	-679203	NM_030836	80897	Rn.22516	NM_030836	ENSRNOG00000009997	Erap1	Appils|Arts1	endoplasmic reticulum aminopeptidase 1	protein-coding
MACS_peak_27967	chr4	48232713	48233126	+	87.72	NA	intron (NM_031730, intron 1 of 5)	L1_Rn|LINE|L1	133464	NM_031730	65180	Rn.87841	NM_031730		Kcnd2	Kv4.2|RK5|Shal1	potassium voltage-gated channel, Shal-related subfamily, member 2	protein-coding
MACS_peak_22490	chr2	216904282	216904814	+	87.66	NA	Intergenic	91ES8_RN|Satellite|Satellite	-237675	NM_017320	50654	Rn.11347	NM_017320		Ctss	-	cathepsin S	protein-coding
MACS_peak_1806	chr1	103484112	103484653	+	87.58	NA	TTS (NM_176079)	TTS (NM_176079)	2778	NM_176079	337868	Rn.9493	NM_176079	ENSRNOG00000011306	Myod1	-	myogenic differentiation 1	protein-coding
MACS_peak_39902	chr9	10629962	10630349	+	87.38	NA	Intergenic	Intergenic	-403245	NM_139336	246232	Rn.3037	NM_139336	ENSRNOG00000045605	Uxs1	UGD	UDP-glucuronate decarboxylase 1	protein-coding
MACS_peak_320	chr1	26457611	26458344	+	87.31	NA	Intergenic	MT2B1|LTR|ERVL	-173855	NM_001108459	361459	Rn.230112	NM_001108459		Clvs2	Clavesin-2|RGD1306801|Rlbp1l2	clavesin 2	protein-coding
MACS_peak_34909	chr7	1020963	1021485	+	87.3	NA	Intergenic	Intergenic	-112765	NM_001109460	685180	Rn.198434	NM_001109460		Stx19	-	syntaxin 19	protein-coding
MACS_peak_787	chr1	54954882	54955389	+	87.15	NA	TTS (NM_013217)	TTS (NM_013217)	88325	NM_013217	26955	Rn.58	NM_013217	ENSRNOG00000023753	Mllt4	Af6	myeloid/lymphoid or mixed-lineage leukemia (trithorax homolog, Drosophila); translocated to, 4	protein-coding
MACS_peak_12711	chr14	74282294	74282910	+	87.14	NA	Intergenic	L1_Rn|LINE|L1	388263	NM_053978	117049	Rn.4023	NM_053978	ENSRNOG00000017074	Rab28	-	RAB28, member RAS oncogene family	protein-coding
MACS_peak_3053	chr1	189743625	189744037	+	87.13	NA	Intergenic	91ES8_RN|Satellite|Satellite	960916	NM_080781	114023	Rn.4327	NM_080781	ENSRNOG00000012000	Copb1	Rack2	coatomer protein complex, subunit beta 1	protein-coding
MACS_peak_528	chr1	40728557	40728820	+	87.09	NA	Intergenic	Lx10|LINE|L1	-431210	NM_133425	171010	Rn.87667	NM_133425	ENSRNOG00000016368	Ppp1r14c	Kepi	protein phosphatase 1, regulatory (inhibitor) subunit 14c	protein-coding
MACS_peak_19365	chr19	38882263	38883178	+	86.92	NA	Intergenic	Intergenic	-63424	NM_001014221	363337	Rn.198445	NM_001014221	ENSRNOG00000042971	LOC363337	-	similar to RIKEN cDNA 1700081O22	protein-coding
MACS_peak_19363	chr19	38829066	38829620	+	86.72	NA	Intergenic	Intergenic	-10047	NM_001014221	363337	Rn.198445	NM_001014221	ENSRNOG00000042971	LOC363337	-	similar to RIKEN cDNA 1700081O22	protein-coding
MACS_peak_29399	chr4	209853345	209854058	+	86.68	NA	Intergenic	IMPB_02|Satellite|Satellite	-36020	NM_001012097	312647	Rn.162765	NM_001012097	ENSRNOG00000007486	Atg7	Apg7l	autophagy related 7	protein-coding
MACS_peak_4275	chr1	249447399	249447942	+	86.64	NA	intron (NM_001012743, intron 14 of 14)	intron (NM_001012743, intron 14 of 14)	-21073	NM_001191952	499335	Rn.13133	NM_001191952		Fxn	RGD1565754	frataxin	protein-coding
MACS_peak_38253	chr8	62607250	62607645	+	86.59	NA	intron (NM_001014091, intron 11 of 19)	intron (NM_001014091, intron 11 of 19)	33342	NM_017286	29680	Rn.1401	NM_017286	ENSRNOG00000008074	Cyp11a1	Cyp11a|Cypxia1|P450scc	cytochrome P450, family 11, subfamily a, polypeptide 1	protein-coding
MACS_peak_21912	chr2	180239871	180241147	+	86.56	NA	Intergenic	91ES8_RN|Satellite|Satellite	-2726623	NM_001014171	361954	Rn.158250	NM_001014171	ENSRNOG00000012427	Veph1	RGD1308217	ventricular zone expressed PH domain-containing 1	protein-coding
MACS_peak_3456	chr1	211314835	211315356	+	86.53	NA	Intergenic	CpG	-43058	NM_173310	286974	Rn.217784	NM_173310	ENSRNOG00000016267	Chst15	GalNAc4S6ST|Galnac4s-6st	carbohydrate (N-acetylgalactosamine 4-sulfate 6-O) sulfotransferase 15	protein-coding
MACS_peak_37453	chr8	15677957	15678873	+	86.51	NA	Intergenic	91ES8_RN|Satellite|Satellite	-582111	NM_138544	191571	Rn.210528	NM_138544	ENSRNOG00000011585	Fat3	-	FAT atypical cadherin 3	protein-coding
MACS_peak_15452	chr16	21765497	21767942	+	86.44	NA	Intergenic	Intergenic	341844	NM_001009538	494340	Rn.17914	NM_001009538	ENSRNOG00000028919	Zfp868	-	zinc finger protein 868	protein-coding
MACS_peak_42268	chrX	74544086	74544575	+	86.39	NA	Intergenic	L1_Rat1|LINE|L1	39296	NM_001024892	317241	Rn.85539	NM_001024892		Rlim	Rnf12	ring finger protein, LIM domain interacting	protein-coding
MACS_peak_1321	chr1	83728590	83729062	+	86.34	NA	Intergenic	Intergenic	-6788	NM_001107494	308443	Rn.22197	NM_001107494	ENSRNOG00000028753	B9d2	RGD1566122	B9 protein domain 2	protein-coding
MACS_peak_503	chr1	40423746	40424588	+	86.31	NA	Intergenic	Intergenic	-735731	NM_133425	171010	Rn.87667	NM_133425	ENSRNOG00000016368	Ppp1r14c	Kepi	protein phosphatase 1, regulatory (inhibitor) subunit 14c	protein-coding
MACS_peak_21833	chr2	175520913	175521890	+	86.27	NA	Intergenic	Lx2|LINE|L1	-110386	NM_031120	81784	Rn.3264	NM_031120		Ssr3	-	signal sequence receptor, gamma	protein-coding
MACS_peak_22427	chr2	214534651	214534861	+	86.24	NA	Intergenic	Intergenic	-292795	NM_176076	295176	Rn.54023	NM_176076	ENSRNOG00000028310	S100vp	S100RVP	S100 calcium-binding protein, ventral prostate	protein-coding
MACS_peak_15913	chr16	64956847	64957282	+	86.23	NA	Intergenic	L1_Rn|LINE|L1	-494048	NM_001012352	306527	Rn.22231	NM_001012352	ENSRNOG00000011518	Dusp26	RGD1310090	dual specificity phosphatase 26 (putative)	protein-coding
MACS_peak_20178	chr2	888179	888563	+	86.22	NA	Intergenic	CpG	-492746	NM_030836	80897	Rn.22516	NM_030836	ENSRNOG00000009997	Erap1	Appils|Arts1	endoplasmic reticulum aminopeptidase 1	protein-coding
MACS_peak_285	chr1	24707320	24708138	+	86.18	NA	intron (NM_001271317, intron 1 of 19)	CpG	558	NM_001271317	292172	Rn.130635	NM_001271317		Eya4	-	EYA transcriptional coactivator and phosphatase 4	protein-coding
MACS_peak_13203	chr14	96690392	96690753	+	86.15	NA	Intergenic	Intergenic	-2377137	NM_001135020	689134	Rn.1965	NM_001135020	ENSRNOG00000005203	Sec61g	-	SEC61, gamma subunit	protein-coding
MACS_peak_34908	chr7	1014698	1016022	+	86.14	NA	Intergenic	Intergenic	-118629	NM_001109460	685180	Rn.198434	NM_001109460		Stx19	-	syntaxin 19	protein-coding
MACS_peak_16566	chr17	13885908	13888548	+	86.08	NA	Intergenic	ORR1D1-int|LTR|ERVL-MaLR	-68912	NM_001108406	361213	Rn.18996	NM_001108406	ENSRNOG00000010882	Sptlc1	Lcb1|RGD1306617|Spt1	serine palmitoyltransferase, long chain base subunit 1	protein-coding
MACS_peak_18850	chr19	152269	153880	+	86.02	NA	Intergenic	Intergenic	66873	NM_001100477	192257	Rn.83598	NM_001100477	ENSRNOG00000011635	Ces2e	Ces5	carboxylesterase 2E	protein-coding
MACS_peak_21140	chr2	102907035	102907371	+	85.99	NA	Intergenic	CpG	-162605	NM_001271502	114028	Rn.15163	NM_001271502		Ctnnd2	-	catenin (cadherin-associated protein), delta 2	protein-coding
MACS_peak_30377	chr5	28195037	28195464	+	85.98	NA	Intergenic	L1_Rn|LINE|L1	108791	NM_001007746	362483	Rn.7569	NM_001007746	ENSRNOG00000026672	MGC94199	-	similar to RIKEN cDNA 2610301B20; EST AI428449	protein-coding
MACS_peak_13172	chr14	94142332	94144080	+	85.93	NA	Intergenic	Intergenic	-1850517	NM_001107236	305497	Rn.114948	NM_001107236	ENSRNOG00000004281	Cobl	-	cordon-bleu WH2 repeat protein	protein-coding
MACS_peak_19364	chr19	38829652	38830749	+	85.68	NA	Intergenic	RNLTR21B|LTR|ERV1	-10904	NM_001014221	363337	Rn.198445	NM_001014221	ENSRNOG00000042971	LOC363337	-	similar to RIKEN cDNA 1700081O22	protein-coding
MACS_peak_33278	chr6	39487728	39490114	+	85.62	NA	Intergenic	NICER19A-int|LTR|ERV1	-217021	NR_046238	100861534		NR_046238		Rn5-8s	-	5.8S ribosomal RNA	rRNA
MACS_peak_40116	chr9	17526386	17527012	+	85.58	NA	intron (NM_001278483, intron 2 of 8)	intron (NM_001278483, intron 2 of 8)	-2737	NM_001278484	367218	Rn.83672	NM_053470	ENSRNOG00000020193	Runx2	Cbfa1|OSF-2	runt-related transcription factor 2	protein-coding
MACS_peak_20765	chr2	66886559	66887071	+	85.58	NA	Intergenic	Intergenic	-2879	NM_017339	64444	Rn.36202	NM_017339	ENSRNOG00000012556	Isl1	Isl-1|isl-1=homeobox	ISL LIM homeobox 1	protein-coding
MACS_peak_37450	chr8	15668569	15669853	+	85.52	NA	Intergenic	91ES8_RN|Satellite|Satellite	-572907	NM_138544	191571	Rn.210528	NM_138544	ENSRNOG00000011585	Fat3	-	FAT atypical cadherin 3	protein-coding
MACS_peak_7264	chr10	92482194	92483047	+	84.97	NA	intron (NM_153720, intron 9 of 11)	L1_Rn|LINE|L1	58072	NM_153720	29302	Rn.229225	NM_153720		Itgb3	-	integrin, beta 3	protein-coding
MACS_peak_502	chr1	40419284	40420578	+	84.96	NA	Intergenic	Intergenic	-739967	NM_133425	171010	Rn.87667	NM_133425	ENSRNOG00000016368	Ppp1r14c	Kepi	protein phosphatase 1, regulatory (inhibitor) subunit 14c	protein-coding
MACS_peak_13171	chr14	94133157	94136635	+	84.83	NA	Intergenic	Intergenic	-1842207	NM_001107236	305497	Rn.114948	NM_001107236	ENSRNOG00000004281	Cobl	-	cordon-bleu WH2 repeat protein	protein-coding
MACS_peak_19366	chr19	38891515	38892523	+	84.75	NA	Intergenic	Intergenic	-72723	NM_001014221	363337	Rn.198445	NM_001014221	ENSRNOG00000042971	LOC363337	-	similar to RIKEN cDNA 1700081O22	protein-coding
MACS_peak_36360	chr7	99819355	99819749	+	84.7	NA	Intergenic	Lx|LINE|L1	67444	NM_001134844	24300	Rn.228579	NM_001134844	ENSRNOG00000033680	Cyp2b1	Cyp2b-1|Cypbe	cytochrome P450, family 2, subfamily b, polypeptide 1	protein-coding
MACS_peak_19379	chr19	39090783	39091402	+	84.56	NA	Intergenic	Intergenic	-226117	NM_001009510	494229	Rn.129448	NM_001009510	ENSRNOG00000039019	Vom1r21	V1rf3	vomeronasal 1 receptor 21	protein-coding
MACS_peak_12752	chr14	77619833	77620327	+	84.53	NA	Intergenic	Intergenic	-70910	NM_031059	81710	Rn.18117	NM_031059	ENSRNOG00000006876	Msx1	-	msh homeobox 1	protein-coding
MACS_peak_37795	chr8	40835273	40836624	+	84.52	NA	Intergenic	MYSERV6-int|LTR|ERVK	76594	NM_001000439	300540	Rn.138154	NM_001000439		Olr1217	ratchr8-39680826-39681758_ORF	olfactory receptor 1217	protein-coding
MACS_peak_8238	chr11	45066573	45066918	+	84.35	NA	Intergenic	Intergenic	-982488	NM_001108842	363760	Rn.101944	NM_001108842	ENSRNOG00000001689	Arl6	-	ADP-ribosylation factor-like 6	protein-coding
MACS_peak_19368	chr19	38900571	38903300	+	84.26	NA	Intergenic	Intergenic	-82639	NM_001014221	363337	Rn.198445	NM_001014221	ENSRNOG00000042971	LOC363337	-	similar to RIKEN cDNA 1700081O22	protein-coding
MACS_peak_31082	chr5	90052722	90053223	+	84.23	NA	Intergenic	L1_Rn|LINE|L1	588350	NM_173134	286919	Rn.13247	NM_173134	ENSRNOG00000005788	Cdk5rap2	-	CDK5 regulatory subunit associated protein 2	protein-coding
MACS_peak_21115	chr2	100100357	100100920	+	84.1	NA	Intergenic	Intergenic	-29668	NM_001037648	310190	Rn.162566	NM_001037648	ENSRNOG00000012109	Fam105a	-	family with sequence similarity 105, member A	protein-coding
MACS_peak_11393	chr13	94453235	94453743	+	83.99	NA	promoter-TSS (NM_053796)	promoter-TSS (NM_053796)	11	NM_053796	116479	Rn.107273	NM_053796	ENSRNOG00000004414	F11r	Jam1	F11 receptor	protein-coding
MACS_peak_18734	chr18	75902669	75902968	+	83.96	NA	Intergenic	(CTAGGG)n|Simple_repeat|Simple_repeat	523277	NM_001244933	100361818	Rn.229098	NM_001244933		Nfatc1	-	nuclear factor of activated T-cells, cytoplasmic, calcineurin-dependent 1	protein-coding
MACS_peak_855	chr1	56566349	56566995	+	83.89	NA	Intergenic	Intergenic	-499907	NM_001191619	292316	Rn.145528	NM_001191619		Smok2a	RGD1565233	sperm motility kinase 2A	protein-coding
MACS_peak_36370	chr7	99895318	99896323	+	83.88	NA	Intergenic	MT2B|LTR|ERVL	143712	NM_001134844	24300	Rn.228579	NM_001134844	ENSRNOG00000033680	Cyp2b1	Cyp2b-1|Cypbe	cytochrome P450, family 2, subfamily b, polypeptide 1	protein-coding
MACS_peak_13979	chr15	35071585	35072736	+	83.83	NA	Intergenic	RSINE1|SINE|B4	1626902	NM_138910	192275	Rn.7262	NM_138910	ENSRNOG00000009090	Dad1	-	defender against cell death 1	protein-coding
MACS_peak_39897	chr9	10543093	10543553	+	83.61	NA	Intergenic	Intergenic	-316413	NM_139336	246232	Rn.3037	NM_139336	ENSRNOG00000045605	Uxs1	UGD	UDP-glucuronate decarboxylase 1	protein-coding
MACS_peak_20866	chr2	72204794	72205667	+	83.44	NA	intron (NM_017094, intron 5 of 9)	RNHAL1|LINE|L1	-34635	NM_001191959	499536	Rn.230471	NM_001191959	ENSRNOG00000039473	Ccdc152	RGD1561503	coiled-coil domain containing 152	protein-coding
MACS_peak_41546	chr9	119320036	119320429	+	83.28	NA	Intergenic	Intergenic	-6723	NM_001191814	316731	Rn.162281	NM_001191814	ENSRNOG00000026280	Mettl4	RGD1306451	methyltransferase like 4	protein-coding
MACS_peak_23061	chr2	253768786	253769043	+	83.22	NA	intron (NM_134383, intron 2 of 4)	L1_Mur3|LINE|L1	73148	NM_134383	171402	Rn.46942	NM_134383		Elovl6	Lce2|rELO2	ELOVL fatty acid elongase 6	protein-coding
MACS_peak_18863	chr19	332335	335944	+	83.19	NA	Intergenic	Intergenic	-153038	NM_144743	246252	Rn.83638	NM_144743	ENSRNOG00000011330	Ces2a	Ces6	carboxylesterase 2A	protein-coding
MACS_peak_39694	chr9	1936122	1936665	+	82.96	NA	intron (NM_001106880, intron 2 of 6)	intron (NM_001106880, intron 2 of 6)	36423	NM_001106880	301173	Rn.204118	NM_001106880		Plcl2	-	phospholipase C-like 2	protein-coding
MACS_peak_22378	chr2	210250016	210251003	+	82.88	NA	Intergenic	MT2B1|LTR|ERVL	689347	NM_001191708	310611	Rn.225271	NM_001191708	ENSRNOG00000021798	Pglyrp4	-	peptidoglycan recognition protein 4	protein-coding
MACS_peak_38225	chr8	62061144	62061675	+	82.58	NA	exon (NM_001012124, exon 1 of 1)	exon (NM_001012124, exon 1 of 1)	529	NM_001012124	315705	Rn.13924	NM_001012124	ENSRNOG00000018812	Rpp25	-	ribonuclease P/MRP 25 subunit	protein-coding
MACS_peak_9040	chr12	5474276	5481296	+	82.54	NA	Intergenic	SATI_RN|Satellite|Satellite	-502057	NM_001170397	288378	Rn.138846	NM_001170397	ENSRNOG00000029881	Cd209b	-	CD209b antigen	protein-coding
MACS_peak_39485	chr8	126211197	126211918	+	82.44	NA	Intergenic	RSINE1|SINE|B4	-79408	NM_001106865	301056	Rn.37030	NM_001106865		Ctdspl	-	CTD (carboxy-terminal domain, RNA polymerase II, polypeptide A) small phosphatase-like	protein-coding
MACS_peak_36306	chr7	97248815	97249341	+	82.32	NA	Intergenic	L1_Rat1|LINE|L1	-167617	NM_013153	25694	Rn.87393	NM_013153	ENSRNOG00000004854	Has2	-	hyaluronan synthase 2	protein-coding
MACS_peak_4356	chr1	254194898	254195646	+	82.21	NA	promoter-TSS (NM_013032)	promoter-TSS (NM_013032)	-208	NM_013032	25550	Rn.6384	NM_013032	ENSRNOG00000014816	Slc1a1	Eaac1|Eaat3|REAAC1	solute carrier family 1 (neuronal/epithelial high affinity glutamate transporter, system Xag), member 1	protein-coding
MACS_peak_41348	chr9	105554777	105555135	+	82.13	NA	Intergenic	L1_Rat4|LINE|L1	-260055	NM_001109010	367323	Rn.44072	NM_001109010	ENSRNOG00000022576	Nudt12	-	nudix (nucleoside diphosphate linked moiety X)-type motif 12	protein-coding
MACS_peak_30404	chr5	29442432	29443242	+	82.05	NA	Intergenic	L1_Rat3|LINE|L1	-85550	NM_001127564	500409	Rn.161971	NM_001127564	ENSRNOG00000008184	Esrp1	RGD1560481	epithelial splicing regulatory protein 1	protein-coding
MACS_peak_42107	chrX	61896409	61896890	+	81.97	NA	Intergenic	L1_Rn|LINE|L1	-81718	NM_001044246	317270	Rn.127199	NM_001044246	ENSRNOG00000038230	Mageb18	RGD1560369	melanoma antigen family B, 18	protein-coding
MACS_peak_15440	chr16	21633623	21636200	+	81.9	NA	Intergenic	Intergenic	210036	NM_001009538	494340	Rn.17914	NM_001009538	ENSRNOG00000028919	Zfp868	-	zinc finger protein 868	protein-coding
MACS_peak_20593	chr2	54742054	54742665	+	81.88	NA	5' UTR (NM_001012347, exon 1 of 6)	5' UTR (NM_001012347, exon 1 of 6)	309	NM_001012347	294715	Rn.198108	NM_001012347	ENSRNOG00000013389	Rgs7bp	R7bp|RGD1309360	regulator of G-protein signaling 7 binding protein	protein-coding
MACS_peak_37803	chr8	41079631	41080070	+	81.81	NA	Intergenic	Intergenic	-157515	NM_001000965	405318	Rn.143547	NM_001000965	ENSRNOG00000047723	Olr1219	-	olfactory receptor 1219	protein-coding
MACS_peak_33277	chr6	39485208	39487612	+	81.81	NA	Intergenic	NICER19A-int|LTR|ERV1	-214510	NR_046238	100861534		NR_046238		Rn5-8s	-	5.8S ribosomal RNA	rRNA
MACS_peak_20157	chr2	476028	477567	+	81.73	NA	Intergenic	Intergenic	-904320	NM_030836	80897	Rn.22516	NM_030836	ENSRNOG00000009997	Erap1	Appils|Arts1	endoplasmic reticulum aminopeptidase 1	protein-coding
MACS_peak_16348	chr17	5819722	5820189	+	81.71	NA	Intergenic	L1_Rn|LINE|L1	219943	NM_001128216	680718	Rn.220599	NM_001128216	ENSRNOG00000040000	Cts8	-	cathepsin 8	protein-coding
MACS_peak_8957	chr12	212676	213144	+	81.54	NA	Intergenic	Intergenic	-278115	NM_031542	360254	Rn.103225	NM_031542	ENSRNOG00000001111	Brca2	-	breast cancer 2, early onset	protein-coding
MACS_peak_11586	chr13	104215063	104215537	+	81.52	NA	3' UTR (NM_001109080, exon 4 of 4)	3' UTR (NM_001109080, exon 4 of 4)	-3057	NM_001134496	289318	Rn.19355	NM_001134496	ENSRNOG00000003310	Tmem63a	RGD1306829|Tmem6	transmembrane protein 63a	protein-coding
MACS_peak_15929	chr16	65992958	65993372	+	81.5	NA	Intergenic	Intergenic	-687778	NM_001107319	306534	Rn.231130	NM_001107319	ENSRNOG00000011858	Unc5d	-	unc-5 homolog D (C. elegans)	protein-coding
MACS_peak_40524	chr9	47687361	47687753	+	81.39	NA	Intergenic	Intergenic	467677	NM_001109305	501129	Rn.147922	NM_001109305	ENSRNOG00000028945	Tmem182	RGD1563696	transmembrane protein 182	protein-coding
MACS_peak_6569	chr10	68179843	68180443	+	81.33	NA	exon (NM_012892, exon 1 of 10)	exon (NM_012892, exon 1 of 10)	205	NM_012892	25364	Rn.37523	NM_012892	ENSRNOG00000007019	Asic2	Accn1|BNC1k|BNaC1|MDEG|MDEG1|MDEG2	acid-sensing (proton-gated) ion channel 2	protein-coding
MACS_peak_23564	chr20	6727667	6728376	+	81.32	NA	intron (NM_001008832, intron 6 of 7)	intron (NM_001008832, intron 6 of 7)	30455	NR_002155	415073	Rn.233151	NR_002155		RT1-CE6	-	RT1 class I, locus CE6	ncRNA
MACS_peak_32775	chr5	175715746	175716041	+	81.3	NA	Intergenic	B3|SINE|B2	-15319	NM_001107997	313755	Rn.50873	NM_001107997	ENSRNOG00000012593	Mmel1	Mell1|NEP2|NEPII	membrane metallo-endopeptidase-like 1	protein-coding
MACS_peak_39460	chr8	125492955	125493482	+	81.24	NA	Intergenic	CpG	-160460	NM_001025705	316051	Rn.14812	NM_001025705	ENSRNOG00000010096	Azi2	-	5-azacytidine induced 2	protein-coding
MACS_peak_21860	chr2	176265546	176266125	+	81.13	NA	Intergenic	Lx9|LINE|L1	-86534	NM_001127530	302022	Rn.13869	NM_001127530		LOC302022	-	similar to nidogen 2 protein	protein-coding
MACS_peak_33261	chr6	39264580	39266190	+	81.05	NA	Intergenic	LSU-rRNA_Hsa|rRNA|rRNA	6515	NR_046238	100861534		NR_046238		Rn5-8s	-	5.8S ribosomal RNA	rRNA
MACS_peak_921	chr1	59595223	59595633	+	81.04	NA	Intergenic	L1_Rat1|LINE|L1	-461911	NM_001009687	308201	Rn.137079	NM_001009687	ENSRNOG00000012692	Riok2	-	RIO kinase 2	protein-coding
MACS_peak_33342	chr6	44035225	44035764	+	80.94	NA	Intergenic	L1_Rn|LINE|L1	160023	NM_001099340	503018	Rn.14574	NM_001099340	ENSRNOG00000028783	Wdr35l	RGD1564116|Wdr35	WD repeat domain 35-like	protein-coding
MACS_peak_19387	chr19	39440044	39440483	+	80.9	NA	Intergenic	Intergenic	123054	NM_001009510	494229	Rn.129448	NM_001009510	ENSRNOG00000039019	Vom1r21	V1rf3	vomeronasal 1 receptor 21	protein-coding
MACS_peak_29792	chr4	229225311	229226337	+	80.87	NA	Intergenic	L1VL4a|LINE|L1	104690	NM_001108649	362451	Rn.209024	NM_001108649	ENSRNOG00000042018	RGD1306750	-	LOC362451	protein-coding
MACS_peak_25725	chr3	87531404	87531945	+	80.85	NA	promoter-TSS (NM_031547)	promoter-TSS (NM_031547)	-266	NM_031547	25111	Rn.10676	NM_031547	ENSRNOG00000017556	Chrm4	M4	cholinergic receptor, muscarinic 4	protein-coding
MACS_peak_34950	chr7	2218456	2219410	+	80.58	NA	Intergenic	L1_Rat3|LINE|L1	113091	NM_001036626	298765	Rn.22055	NM_001036626	ENSRNOG00000005067	Zfp36l2	-	zinc finger protein 36, C3H type-like 2	protein-coding
MACS_peak_8960	chr12	233500	234303	+	80.43	NA	Intergenic	Intergenic	-257124	NM_031542	360254	Rn.103225	NM_031542	ENSRNOG00000001111	Brca2	-	breast cancer 2, early onset	protein-coding
MACS_peak_3257	chr1	202856531	202857343	+	80.38	NA	Intergenic	Lx7|LINE|L1	-711535	NM_001270712	113938	Rn.11169	NM_130738		Snurf	-	SNRPN upstream reading frame	protein-coding
MACS_peak_805	chr1	55522626	55523254	+	80.35	NA	Intergenic	Intergenic	-157930	NM_001191619	292316	Rn.145528	NM_001191619		Smok2a	RGD1565233	sperm motility kinase 2A	protein-coding
MACS_peak_6919	chr10	84367837	84368251	+	80.33	NA	intron (NM_173311, intron 8 of 12)	intron (NM_173311, intron 8 of 12)	63976	NM_001199169	303493	Rn.13268	NM_001012012	ENSRNOG00000008642	Snx11	-	sorting nexin 11	protein-coding
MACS_peak_7595	chr10	105631336	105631884	+	80.24	NA	Intergenic	Intergenic	-86465	NM_001108309	360668	Rn.101656	NM_001108309	ENSRNOG00000002722	Sec14l1	RGD1563123	SEC14-like 1 (S. cerevisiae)	protein-coding
MACS_peak_20170	chr2	675700	676784	+	80.23	NA	Intergenic	Intergenic	-704875	NM_030836	80897	Rn.22516	NM_030836	ENSRNOG00000009997	Erap1	Appils|Arts1	endoplasmic reticulum aminopeptidase 1	protein-coding
MACS_peak_2345	chr1	147485238	147485761	+	80.22	NA	promoter-TSS (NM_012781)	promoter-TSS (NM_012781)	-326	NM_012781	25243	Rn.10518	NM_012781	ENSRNOG00000013017	Arnt2	-	aryl hydrocarbon receptor nuclear translocator 2	protein-coding
MACS_peak_23694	chr20	9010051	9010530	+	80.2	NA	intron (NM_022666, intron 5 of 9)	intron (NM_022666, intron 5 of 9)	60406	NM_022666	24417	Rn.89046	NM_022666		Grm4	-	glutamate receptor, metabotropic 4	protein-coding
MACS_peak_25571	chr3	71422274	71423111	+	80.15	NA	Intergenic	Intergenic	-312573	NM_001107736	311137	Rn.34063	NM_001107736	ENSRNOG00000019065	Zfp385b	Zfp533	zinc finger protein 385B	protein-coding
MACS_peak_32883	chr6	2647929	2648935	+	80.13	NA	Intergenic	(TCTCTG)n|Simple_repeat|Simple_repeat	99724	NM_001100671	298757	Rn.203081	NM_001100671	ENSRNOG00000006523	Atl2	Arl6ip2	atlastin GTPase 2	protein-coding
MACS_peak_19421	chr19	40236802	40237798	+	80.12	NA	Intergenic	Intergenic	920091	NM_001009510	494229	Rn.129448	NM_001009510	ENSRNOG00000039019	Vom1r21	V1rf3	vomeronasal 1 receptor 21	protein-coding
MACS_peak_31664	chr5	140141032	140141663	+	80.11	NA	Intergenic	Intergenic	189871	NM_001015006	298447	Rn.22845	NM_001015006	ENSRNOG00000019407	Dmap1	-	DNA methyltransferase 1-associated protein 1	protein-coding
MACS_peak_8950	chr12	10082	10619	+	79.99	NA	Intergenic	Intergenic	-480675	NM_031542	360254	Rn.103225	NM_031542	ENSRNOG00000001111	Brca2	-	breast cancer 2, early onset	protein-coding
MACS_peak_13200	chr14	95482849	95483502	+	79.91	NA	Intergenic	Intergenic	-3190486	NM_001107236	305497	Rn.114948	NM_001107236	ENSRNOG00000004281	Cobl	-	cordon-bleu WH2 repeat protein	protein-coding
MACS_peak_39889	chr9	10290460	10290894	+	79.86	NA	Intergenic	Intergenic	-63767	NM_139336	246232	Rn.3037	NM_139336	ENSRNOG00000045605	Uxs1	UGD	UDP-glucuronate decarboxylase 1	protein-coding
MACS_peak_15441	chr16	21636235	21637344	+	79.82	NA	Intergenic	Intergenic	211914	NM_001009538	494340	Rn.17914	NM_001009538	ENSRNOG00000028919	Zfp868	-	zinc finger protein 868	protein-coding
MACS_peak_39787	chr9	7703941	7704404	+	79.58	NA	Intergenic	Intergenic	443206	NM_001025755	367620	Rn.155021	NM_001025755	ENSRNOG00000033341	MGC116197	-	similar to RIKEN cDNA 1700001E04	protein-coding
MACS_peak_37799	chr8	40895284	40897113	+	79.55	NA	Intergenic	Intergenic	136844	NM_001000439	300540	Rn.138154	NM_001000439		Olr1217	ratchr8-39680826-39681758_ORF	olfactory receptor 1217	protein-coding
MACS_peak_16564	chr17	13874166	13874594	+	79.43	NA	Intergenic	Intergenic	-81760	NM_001108406	361213	Rn.18996	NM_001108406	ENSRNOG00000010882	Sptlc1	Lcb1|RGD1306617|Spt1	serine palmitoyltransferase, long chain base subunit 1	protein-coding
MACS_peak_14145	chr15	40281502	40281983	+	79.41	NA	Intergenic	L1_Rat1|LINE|L1	23868	NM_134332	171290	Rn.88335	NM_134332	ENSRNOG00000030018	Gzmc	Rnpk-4|Rnpk4	granzyme C	protein-coding
MACS_peak_833	chr1	56193213	56194281	+	79.39	NA	Intergenic	Intergenic	-126982	NM_001191619	292316	Rn.145528	NM_001191619		Smok2a	RGD1565233	sperm motility kinase 2A	protein-coding
MACS_peak_41603	chrX	963845	964454	+	79.23	NA	Intergenic	L1_Rat1|LINE|L1	-53348	NM_001108058	314431	Rn.56171	NM_001108058	ENSRNOG00000045622	Spaca5	-	sperm acrosome associated 5	protein-coding
MACS_peak_36375	chr7	100033870	100034694	+	79.16	NA	Intergenic	Intergenic	-162812	NM_017136	29230	Rn.33239	NM_017136	ENSRNOG00000009550	Sqle	-	squalene epoxidase	protein-coding
MACS_peak_12940	chr14	83659579	83660009	+	79.14	NA	intron (NM_013033, intron 1 of 14)	intron (NM_013033, intron 1 of 14)	737	NM_013033	25552	Rn.10224	NM_013033	ENSRNOG00000017775	Slc5a1	SGLT1	solute carrier family 5 (sodium/glucose cotransporter), member 1	protein-coding
MACS_peak_32358	chr5	161258543	161258920	+	79.13	NA	Intergenic	Intergenic	-1024	NM_024365	64354	Rn.10552	NM_024365	ENSRNOG00000049761	Htr6	-	5-hydroxytryptamine (serotonin) receptor 6, G protein-coupled	protein-coding
MACS_peak_19346	chr19	38324290	38325565	+	79	NA	Intergenic	ORR1D2|LTR|ERVL-MaLR	-48303	NM_001110810	291926	Rn.204358	NM_001110810	ENSRNOG00000017546	Mylk3	MLCK|RGD1305801	myosin light chain kinase 3	protein-coding
MACS_peak_592	chr1	44000610	44001035	+	78.81	NA	Intergenic	L1_Rat1|LINE|L1	-82520	NM_001107459	308118	Rn.166916	NM_001107459	ENSRNOG00000018690	Rgs17	-	regulator of G-protein signaling 17	protein-coding
MACS_peak_13560	chr15	10000710	10003067	+	78.76	NA	Intergenic	(TTTA)n|Simple_repeat|Simple_repeat	-39561	NM_134459	171485	Rn.20204	NM_134459	ENSRNOG00000023841	Cd99l2	Mic2l1|vms-tm2	CD99 molecule-like 2	protein-coding
MACS_peak_39730	chr9	6304061	6304389	+	78.73	NA	Intergenic	L1_Rn|LINE|L1	289232	NM_001100888	301155	Rn.214119	NM_001100888	ENSRNOG00000046515	St6gal2	ST6Gal-II|ST6GalII	ST6 beta-galactosamide alpha-2,6-sialyltranferase 2	protein-coding
MACS_peak_34928	chr7	1575545	1576479	+	78.64	NA	Intergenic	L1_Mur3|LINE|L1	376148	NM_031086	81750	Rn.2888	NM_031086	ENSRNOG00000048723	Pros1	-	protein S (alpha)	protein-coding
MACS_peak_19409	chr19	39889254	39890277	+	78.62	NA	Intergenic	Intergenic	572556	NM_001009510	494229	Rn.129448	NM_001009510	ENSRNOG00000039019	Vom1r21	V1rf3	vomeronasal 1 receptor 21	protein-coding
MACS_peak_39490	chr8	126252938	126253559	+	78.61	NA	Intergenic	Intergenic	-37717	NM_001106865	301056	Rn.37030	NM_001106865		Ctdspl	-	CTD (carboxy-terminal domain, RNA polymerase II, polypeptide A) small phosphatase-like	protein-coding
MACS_peak_28851	chr4	176342771	176343409	+	78.61	NA	Intergenic	L1_Rn|LINE|L1	951207	NM_001134746	500219	Rn.140910	NM_001134746		Lrrtm4	RGD1560707	leucine rich repeat transmembrane neuronal 4	protein-coding
MACS_peak_18933	chr19	6862679	6863059	+	78.47	NA	Intergenic	L1_Rn|LINE|L1	838455	NM_053393	84408	Rn.214220	NM_053393	ENSRNOG00000011274	Cdh8	-	cadherin 8	protein-coding
MACS_peak_21855	chr2	176218218	176218840	+	78.44	NA	Intergenic	Lx4B|LINE|L1	-39228	NM_001127530	302022	Rn.13869	NM_001127530		LOC302022	-	similar to nidogen 2 protein	protein-coding
MACS_peak_1878	chr1	106397008	106397422	+	78.2	NA	promoter-TSS (NM_031069)	promoter-TSS (NM_031069)	-718	NM_031069	81733	Rn.10695	NM_031069	ENSRNOG00000015675	Nell1	-	NEL-like 1 (chicken)	protein-coding
MACS_peak_42901	chrX	145882272	145882734	+	78.09	NA	Intergenic	L1_Rn|LINE|L1	501840	NM_001025713	317590	Rn.8063	NM_001025713	ENSRNOG00000026265	Magec2	-	melanoma antigen family C, 2	protein-coding
MACS_peak_28335	chr4	136169875	136170608	+	78.08	NA	intron (NM_133292, intron 2 of 3)	RNHAL1|LINE|L1	3939	NM_133292	680174	Rn.220735	NM_133292	ENSRNOG00000025519	Sval1	SLP-C	seminal vesicle antigen-like 1	protein-coding
MACS_peak_4207	chr1	245082532	245083423	+	77.88	NA	Intergenic	L1_Rat1|LINE|L1	125917	NM_012904	25380	Rn.1792	NM_012904	ENSRNOG00000017469	Anxa1	Anx1|p35	annexin A1	protein-coding
MACS_peak_21205	chr2	111505191	111505942	+	77.86	NA	Intergenic	RNHAL1|LINE|L1	-247924	NM_017091	25204	Rn.11384	NM_017091		Pcsk1	BDP|PC1|PC3	proprotein convertase subtilisin/kexin type 1	protein-coding
MACS_peak_9269	chr12	15282350	15282762	+	77.46	NA	intron (NM_001105910, intron 1 of 20)	intron (NM_001105910, intron 1 of 20)	8678	NM_001105910	288484	Rn.104814	NM_001105910	ENSRNOG00000030927	Grid2ip	-	glutamate receptor, ionotropic, delta 2 (Grid2) interacting protein	protein-coding
MACS_peak_39491	chr8	126254811	126256345	+	77.25	NA	Intergenic	Intergenic	-35387	NM_001106865	301056	Rn.37030	NM_001106865		Ctdspl	-	CTD (carboxy-terminal domain, RNA polymerase II, polypeptide A) small phosphatase-like	protein-coding
MACS_peak_16567	chr17	13891076	13893384	+	77.24	NA	Intergenic	Intergenic	-63910	NM_001108406	361213	Rn.18996	NM_001108406	ENSRNOG00000010882	Sptlc1	Lcb1|RGD1306617|Spt1	serine palmitoyltransferase, long chain base subunit 1	protein-coding
MACS_peak_14672	chr15	75176271	75176798	+	76.97	NA	Intergenic	RNHAL1|LINE|L1	182801	NM_001107280	306081	Rn.99314	NM_001107280	ENSRNOG00000013306	Pcdh20	-	protocadherin 20	protein-coding
MACS_peak_2495	chr1	162695451	162695948	+	76.95	NA	intron (NM_022282, intron 2 of 22)	RNHAL1|LINE|L1	-122225	NM_001134833	293107	Rn.108932	NM_001134833	ENSRNOG00000022766	Ccdc89	RGD1305335	coiled-coil domain containing 89	protein-coding
MACS_peak_36365	chr7	99858707	99866136	+	76.91	NA	Intergenic	Intergenic	110313	NM_001134844	24300	Rn.228579	NM_001134844	ENSRNOG00000033680	Cyp2b1	Cyp2b-1|Cypbe	cytochrome P450, family 2, subfamily b, polypeptide 1	protein-coding
MACS_peak_1962	chr1	122829949	122830288	+	76.88	NA	Intergenic	RNHAL1|LINE|L1	-507159	NR_037392	100526625		NR_037392	miRBase:MI0015472	Mir344b-1	rno-mir-344b-1	microRNA mir-344b-1	ncRNA
MACS_peak_35238	chr7	17834382	17834948	+	76.71	NA	Intergenic	L1_Rat1|LINE|L1	-276283	NM_001008965	494309	Rn.129738	NM_001008965	ENSRNOG00000043367	Vom1r106	V1re13	vomeronasal 1 receptor 106	protein-coding
MACS_peak_39904	chr9	10711685	10713325	+	76.63	NA	Intergenic	Intergenic	-485595	NM_139336	246232	Rn.3037	NM_139336	ENSRNOG00000045605	Uxs1	UGD	UDP-glucuronate decarboxylase 1	protein-coding
MACS_peak_25134	chr3	36104062	36104545	+	76.54	NA	Intergenic	L1_Rn|LINE|L1	-918900	NM_001033701	311071	Rn.59710	NM_001033701	ENSRNOG00000004677	Zeb2	Zfhx1b	zinc finger E-box binding homeobox 2	protein-coding
MACS_peak_22434	chr2	214966103	214966613	+	76.52	NA	intron (NM_001100996, intron 1 of 1)	intron (NM_001100996, intron 1 of 1)	6957	NM_001100996	502570	Rn.133215	NM_001100996		RGD1559714	Tdpoz|Tdpoz-T1	similar to TDPOZ3	protein-coding
MACS_peak_29987	chr4	239400621	239401137	+	76.41	NA	Intergenic	Intergenic	-258391	NM_017337	50678	Rn.44403	NM_017337	ENSRNOG00000025042	Pde3a	RNPDE3A	phosphodiesterase 3A, cGMP inhibited	protein-coding
MACS_peak_28363	chr4	137791715	137792165	+	76.33	NA	intron (NM_001134994, intron 3 of 8)	RNLTR8C|LTR|ERVK	78021	NM_001134994	680668	Rn.215836	NM_001134994	ENSRNOG00000029922	Tpk1	-	thiamin pyrophosphokinase 1	protein-coding
MACS_peak_9107	chr12	8765564	8766229	+	76.22	NA	Intergenic	Intergenic	34692	NM_001134603	498133	Rn.137826	NM_001134603	ENSRNOG00000000905	Tex26	RGD1560846	testis expressed 26	protein-coding
MACS_peak_28614	chr4	152502553	152503260	+	76.12	NA	Intergenic	L1_Rn|LINE|L1	10037	NM_001009520	494240	Rn.129664	NM_001009520		Vom1r76	V1rc27	vomeronasal 1 receptor 76	protein-coding
MACS_peak_15019	chr16	404062	404639	+	76.12	NA	Intergenic	91ES8_RN|Satellite|Satellite	-348026	NM_031112	81776	Rn.979	NM_031112	ENSRNOG00000010189	Rps24	-	ribosomal protein S24	protein-coding
MACS_peak_15567	chr16	32137211	32137771	+	76.03	NA	Intergenic	L1_Rn|LINE|L1	-76810	NM_198764	306417	Rn.163325	NM_198764	ENSRNOG00000010358	Sh3rf1	Posh|Sh3md2	SH3 domain containing ring finger 1	protein-coding
MACS_peak_33265	chr6	39301336	39304651	+	76	NA	Intergenic	RLTR51_Rn|LTR|ERVK?	-31093	NR_046238	100861534		NR_046238		Rn5-8s	-	5.8S ribosomal RNA	rRNA
MACS_peak_25629	chr3	77904768	77905221	+	75.92	NA	Intergenic	L1_Rn|LINE|L1	-83984	NM_001011960	296455	Rn.109407	NM_001011960	ENSRNOG00000032579	Zswim2	-	zinc finger, SWIM-type containing 2	protein-coding
MACS_peak_32397	chr5	162451367	162451712	+	75.9	NA	intron (NM_001271454, intron 1 of 9)	CpG	2563	NM_001271454	298591	Rn.38448	NM_001271454		Igsf21	RGD1310117	immunoglobin superfamily, member 21	protein-coding
MACS_peak_10384	chr13	27703460	27704446	+	75.9	NA	intron (NM_001047873, intron 19 of 23)	intron (NM_001047873, intron 19 of 23)	833031	NM_001047873	301650	Rn.202933	NM_001047873	ENSRNOG00000032206	Cntnap5b	Caspr5-2|Caspr5-3|Cntnap5c|RGD1565194	contactin associated protein-like 5B	protein-coding
MACS_peak_19739	chr19	57577038	57577516	+	75.88	NA	Intergenic	(TTAGGG)n|Simple_repeat|Simple_repeat	-4979	NM_001106188	292041	Rn.229354	NM_001106188	ENSRNOG00000012030	Wwox	-	WW domain-containing oxidoreductase	protein-coding
MACS_peak_7936	chr11	25702965	25703476	+	75.88	NA	Intergenic	L1_Rn|LINE|L1	990808	NM_001000057	288810	Rn.138130	NM_001000057		Olr901	ratchr7-3457136-3458080_ORF	olfactory receptor 901	protein-coding
MACS_peak_40959	chr9	83139027	83139568	+	75.84	NA	Intergenic	Intergenic	-116853	NM_001162411	316539	Rn.6202	NM_001162411	ENSRNOG00000013213	Epha4	RGD1560587	Eph receptor A4	protein-coding
MACS_peak_22104	chr2	201123707	201124161	+	75.79	NA	Intergenic	L1_Rn|LINE|L1	164909	NM_001135717	310548	Rn.145040	NM_001135717	ENSRNOG00000025823	Rbm46	RGD1560205	RNA binding motif protein 46	protein-coding
MACS_peak_15018	chr16	383717	383966	+	75.65	NA	Intergenic	Intergenic	-368535	NM_031112	81776	Rn.979	NM_031112	ENSRNOG00000010189	Rps24	-	ribosomal protein S24	protein-coding
MACS_peak_14769	chr15	90288351	90288724	+	75.57	NA	Intergenic	L1_Rat1|LINE|L1	368809	NM_001110165	498560	Rn.145487	NM_001110165	ENSRNOG00000009530	Uchl3	RGD1561196	ubiquitin carboxyl-terminal esterase L3 (ubiquitin thiolesterase)	protein-coding
MACS_peak_18350	chr18	53031924	53032457	+	75.51	NA	Intergenic	RNHAL1|LINE|L1	-3422	NM_001014242	364879	Rn.1166	NM_001014242	ENSRNOG00000019711	Isoc1	DR-NR#1|RGD1307632	isochorismatase domain containing 1	protein-coding
MACS_peak_36175	chr7	82077202	82077748	+	75.43	NA	promoter-TSS (NM_001130575)	promoter-TSS (NM_001130575)	46	NM_001130575	500863	Rn.225158	NM_001130575	ENSRNOG00000037687	Rspo2	RGD1562331	R-spondin 2	protein-coding
MACS_peak_22827	chr2	234715142	234715689	+	75.41	NA	Intergenic	L1_Rn|LINE|L1	-112282	NM_001100810	691538	Rn.17587	NM_001100810		Rnpc3	-	RNA-binding region (RNP1, RRM) containing 3	protein-coding
MACS_peak_13315	chr14	107510142	107510643	+	75.39	NA	Intergenic	B2_Rat2|SINE|B2	144180	NM_001010961	360985	Rn.8102	NM_001010961	ENSRNOG00000009220	Tmem17	-	transmembrane protein 17	protein-coding
MACS_peak_13562	chr15	10015186	10015918	+	75.38	NA	Intergenic	ORR1A2|LTR|ERVL-MaLR	-53225	NM_134459	171485	Rn.20204	NM_134459	ENSRNOG00000023841	Cd99l2	Mic2l1|vms-tm2	CD99 molecule-like 2	protein-coding
MACS_peak_35279	chr7	22239688	22240265	+	75.17	NA	Intergenic	Intergenic	859662	NM_001099474	299683	Rn.198782	NM_001099474	ENSRNOG00000039136	Vom2r57	RGD1562007	vomeronasal 2 receptor, 57	protein-coding
MACS_peak_4102	chr1	235264527	235264771	+	75.09	NA	Intergenic	B3|SINE|B2	-1892	NM_031124	81802	Rn.10951	NM_031124	ENSRNOG00000021013	Stx3	Stx3a	syntaxin 3	protein-coding
MACS_peak_28615	chr4	152641569	152642675	+	75.04	NA	Intergenic	ERVB2_2-I_RN-int|LTR|ERVK	-24491	NM_001009518	494238	Rn.129660	NM_001009518	ENSRNOG00000046199	Vom1r80	V1rc38	vomeronasal 1 receptor 80	protein-coding
MACS_peak_17251	chr17	59255955	59257945	+	75.01	NA	Intergenic	SATI_RN|Satellite|Satellite	-308536	NM_022686	64627	Rn.1659	NM_022686	ENSRNOG00000030142	Hist1h4b	H1ft|Hist4|Hist4h4	histone cluster 1, H4b	protein-coding
MACS_peak_13169	chr14	94120675	94121258	+	74.96	NA	Intergenic	Intergenic	-1828277	NM_001107236	305497	Rn.114948	NM_001107236	ENSRNOG00000004281	Cobl	-	cordon-bleu WH2 repeat protein	protein-coding
MACS_peak_40620	chr9	59101850	59102103	+	74.86	NA	Intergenic	Intergenic	1013698	NM_133392	170904	Rn.1300	NM_133392	ENSRNOG00000012502	Stk17b	Drak2	serine/threonine kinase 17b	protein-coding
MACS_peak_4274	chr1	249445937	249446524	+	74.84	NA	intron (NM_001012743, intron 14 of 14)	intron (NM_001012743, intron 14 of 14)	-19633	NM_001191952	499335	Rn.13133	NM_001191952		Fxn	RGD1565754	frataxin	protein-coding
MACS_peak_20140	chr2	111763	116492	+	74.83	NA	Intergenic	Intergenic	-1266990	NM_030836	80897	Rn.22516	NM_030836	ENSRNOG00000009997	Erap1	Appils|Arts1	endoplasmic reticulum aminopeptidase 1	protein-coding
MACS_peak_31422	chr5	127766299	127767130	+	74.64	NA	Intergenic	Intergenic	-114724	NM_153621	266729	Rn.206534	NM_153621	ENSRNOG00000007410	Dab1	-	Dab, reelin signal transducer, homolog 1 (Drosophila)	protein-coding
MACS_peak_20499	chr2	47939504	47940644	+	74.62	NA	Intergenic	Intergenic	-40774	NM_001013903	293634	Rn.102124	NM_001013903	ENSRNOG00000015449	Tmem171	Prp2	transmembrane protein 171	protein-coding
MACS_peak_41309	chr9	101169130	101169629	+	74.46	NA	Intergenic	L1_Rn|LINE|L1	-150221	NM_001015019	316643	Rn.108412	NM_001015019	ENSRNOG00000047203	Chchd2	-	coiled-coil-helix-coiled-coil-helix domain containing 2	protein-coding
MACS_peak_19369	chr19	38915083	38915546	+	74.39	NA	Intergenic	Intergenic	-96018	NM_001014221	363337	Rn.198445	NM_001014221	ENSRNOG00000042971	LOC363337	-	similar to RIKEN cDNA 1700081O22	protein-coding
MACS_peak_8128	chr11	37940901	37941423	+	74.38	NA	exon (NM_001107108, exon 11 of 11)	exon (NM_001107108, exon 11 of 11)	38219	NM_001107108	304071		NM_001107108	ENSRNOG00000001688	Sim2	-	single-minded family bHLH transcription factor 2	protein-coding
MACS_peak_42363	chrX	88078508	88078857	+	74.34	NA	Intergenic	RNHAL1|LINE|L1	166382	NM_001007700	312689	Rn.91427	NM_001007700		M6pr	-	mannose-6-phosphate receptor, cation dependent	protein-coding
MACS_peak_509	chr1	40492653	40494062	+	74.19	NA	Intergenic	L1_Rn2|LINE|L1	-666541	NM_133425	171010	Rn.87667	NM_133425	ENSRNOG00000016368	Ppp1r14c	Kepi	protein phosphatase 1, regulatory (inhibitor) subunit 14c	protein-coding
MACS_peak_4938	chr1	285762386	285763373	+	74.19	NA	intron (NM_001012173, intron 4 of 7)	intron (NM_001012173, intron 4 of 7)	77658	NM_001012173	361775	Rn.24324	NM_001012173	ENSRNOG00000017321	Trub1	-	TruB pseudouridine (psi) synthase family member 1	protein-coding
MACS_peak_13180	chr14	94329324	94330461	+	74.13	NA	Intergenic	Intergenic	-2037203	NM_001107236	305497	Rn.114948	NM_001107236	ENSRNOG00000004281	Cobl	-	cordon-bleu WH2 repeat protein	protein-coding
MACS_peak_13561	chr15	10014191	10014777	+	74.13	NA	Intergenic	Intergenic	-52157	NM_134459	171485	Rn.20204	NM_134459	ENSRNOG00000023841	Cd99l2	Mic2l1|vms-tm2	CD99 molecule-like 2	protein-coding
MACS_peak_13556	chr15	9889953	9892365	+	74.08	NA	intron (NM_134459, intron 6 of 12)	intron (NM_134459, intron 6 of 12)	12770	NM_001013993	305806	Rn.123447	NM_001013993		LOC305806	-	similar to glutaredoxin 1 (thioltransferase); glutaredoxin	protein-coding
MACS_peak_12561	chr14	59703696	59704083	+	73.93	NA	Intergenic	Intergenic	-34154	NM_012688	24889	Rn.10184	NM_012688	ENSRNOG00000043124	Cckar	Cck-ar	cholecystokinin A receptor	protein-coding
MACS_peak_15456	chr16	21781784	21783050	+	73.92	NA	Intergenic	Lx|LINE|L1	357542	NM_001009538	494340	Rn.17914	NM_001009538	ENSRNOG00000028919	Zfp868	-	zinc finger protein 868	protein-coding
MACS_peak_39931	chr9	11266592	11268247	+	73.77	NA	Intergenic	L1_Rat4|LINE|L1	-307606	NM_001109414	680486	Rn.136288	NM_001109414	ENSRNOG00000023474	Dazl	-	deleted in azoospermia-like	protein-coding
MACS_peak_499	chr1	40374116	40375857	+	73.75	NA	Intergenic	B1F2|SINE|Alu	-761972	NR_037334	100526572		NR_037334	miRBase:MI0015414	Mir3556b	rno-mir-3556b	microRNA mir-3556b	ncRNA
MACS_peak_19318	chr19	37492393	37494139	+	73.73	NA	Intergenic	Intergenic	320806	NM_199404	361378	Rn.102840	NM_199404	ENSRNOG00000023910	Man2b1	Manb	mannosidase, alpha, class 2B, member 1	protein-coding
MACS_peak_8954	chr12	64101	64845	+	73.71	NA	Intergenic	Intergenic	-426552	NM_031542	360254	Rn.103225	NM_031542	ENSRNOG00000001111	Brca2	-	breast cancer 2, early onset	protein-coding
MACS_peak_11495	chr13	100461797	100462327	+	73.55	NA	Intergenic	Intergenic	-75748	NM_001105975	289276	Rn.9047	NM_001105975	ENSRNOG00000004481	Adss	Adss2	adenylosuccinate synthase	protein-coding
MACS_peak_33272	chr6	39400152	39400816	+	73.27	NA	Intergenic	ORR1C2|LTR|ERVL-MaLR	-128584	NR_046238	100861534		NR_046238		Rn5-8s	-	5.8S ribosomal RNA	rRNA
MACS_peak_15628	chr16	38974776	38975250	+	73.24	NA	Intergenic	Intergenic	278960	NM_178105	306439	Rn.34370	NM_178105	ENSRNOG00000010731	Gpm6a	M6a	glycoprotein m6a	protein-coding
MACS_peak_15922	chr16	65956229	65956491	+	73.14	NA	Intergenic	RNLTR4b|LTR|ERVK	-724583	NM_001107319	306534	Rn.231130	NM_001107319	ENSRNOG00000011858	Unc5d	-	unc-5 homolog D (C. elegans)	protein-coding
MACS_peak_4106	chr1	235561088	235561728	+	73.14	NA	Intergenic	L1_Rn|LINE|L1	7935	NM_001000762	405036	Rn.141708	NM_001000762		Olr322	-	olfactory receptor 322	protein-coding
MACS_peak_13498	chr15	9026146	9026938	+	73.1	NA	intron (NM_001012005, intron 3 of 20)	intron (NM_001012005, intron 3 of 20)	14638	NM_001012005	302248	Rn.98892	NM_001012005	ENSRNOG00000000341	Nid2	NID-2	nidogen 2 (osteonidogen)	protein-coding
MACS_peak_34892	chr7	750321	751025	+	73.06	NA	Intergenic	L1_Rat3|LINE|L1	-383316	NM_001109460	685180	Rn.198434	NM_001109460		Stx19	-	syntaxin 19	protein-coding
MACS_peak_29227	chr4	194444644	194445008	+	72.93	NA	Intergenic	(CACTG)n|Simple_repeat|Simple_repeat	-223153	NM_001191089	25094	Rn.31427	NM_001191089	ENSRNOG00000008658	Mitf	-	microphthalmia-associated transcription factor	protein-coding
MACS_peak_13697	chr15	22367616	22368243	+	72.88	NA	Intergenic	MIR3|SINE|MIR	-5750	NM_001025129	361018	Rn.1569	NM_001025129		Fam107a	Drr1|RGD1306327|Tu3a	family with sequence similarity 107, member A	protein-coding
MACS_peak_39681	chr9	1365989	1369148	+	72.78	NA	intron (NM_001134762, intron 4 of 21)	L1_Rat4|LINE|L1	261131	NM_001134762	501088	Rn.203950	NM_001134762	ENSRNOG00000010637	Tbc1d5	RGD1561626	TBC1 domain family, member 5	protein-coding
MACS_peak_14136	chr15	39376707	39377138	+	72.75	NA	Intergenic	RNHAL1|LINE|L1	-10260	NM_001000462	300602	Rn.143493	NM_001000462		Olr1301	-	olfactory receptor 1301	protein-coding
MACS_peak_13810	chr15	29686572	29687058	+	72.6	NA	Intergenic	Intergenic	169059	NM_022204	60627	Rn.44430	NM_022204	ENSRNOG00000013804	Exoc5	Sec10l1	exocyst complex component 5	protein-coding
MACS_peak_15455	chr16	21779565	21781744	+	72.49	NA	Intergenic	Intergenic	355779	NM_001009538	494340	Rn.17914	NM_001009538	ENSRNOG00000028919	Zfp868	-	zinc finger protein 868	protein-coding
MACS_peak_33650	chr6	69012845	69013705	+	72.47	NA	Intergenic	L1_Rat2|LINE|L1	525422	NM_019186	29308	Rn.9258	NM_019186	ENSRNOG00000004282	Arl4a	Arl4	ADP-ribosylation factor-like 4A	protein-coding
MACS_peak_17109	chr17	51491794	51493710	+	72.46	NA	Intergenic	RNHAL1|LINE|L1	-82870	NM_053421	84481	Rn.47249	NM_053421	ENSRNOG00000049751	Arid4b	Bcaa	AT rich interactive domain 4B (Rbp1 like)	protein-coding
MACS_peak_8377	chr11	59308441	59308937	+	72.45	NA	Intergenic	L1_Rn|LINE|L1	646024	NM_001000771	405046	Rn.142123	NM_001000771	ENSRNOG00000045676	Olr1455	-	olfactory receptor 1455	protein-coding
MACS_peak_8215	chr11	42122288	42122797	+	72.4	NA	Intergenic	Intergenic	-155304	NM_001107105	304056	Rn.98941	NM_001107105	ENSRNOG00000001623	Zfp295	Znf295	zinc finger protein 295	protein-coding
MACS_peak_37811	chr8	42090868	42091988	+	72.39	NA	Intergenic	Intergenic	59349	NM_001000444	300554	Rn.143540	NM_001000444	ENSRNOG00000047286	Olr1229	ratchr8-40485425-40486366_ORF	olfactory receptor 1229	protein-coding
MACS_peak_37804	chr8	41109263	41112941	+	72.26	NA	Intergenic	L1_Mur3|LINE|L1	-126263	NM_001000965	405318	Rn.143547	NM_001000965	ENSRNOG00000047723	Olr1219	-	olfactory receptor 1219	protein-coding
MACS_peak_496	chr1	40353093	40353681	+	72.26	NA	Intergenic	Intergenic	-740373	NR_037334	100526572		NR_037334	miRBase:MI0015414	Mir3556b	rno-mir-3556b	microRNA mir-3556b	ncRNA
MACS_peak_30546	chr5	45886170	45886930	+	71.98	NA	Intergenic	L1_Rn|LINE|L1	-401729	NM_080785	140808	Rn.10855	NM_080785	ENSRNOG00000008626	Manea	Enman	mannosidase, endo-alpha	protein-coding
MACS_peak_1006	chr1	70065586	70066047	+	71.8	NA	Intergenic	L1_Rat1|LINE|L1	20244	NM_031713	65146	Rn.207196	NM_031713	ENSRNOG00000011236	Lilrb3	NILR-1|Pirb	leukocyte immunoglobulin-like receptor, subfamily B (with TM and ITIM domains), member 3	protein-coding
MACS_peak_20496	chr2	47844701	47845200	+	71.79	NA	Intergenic	Intergenic	3364	NM_001024298	499516	Rn.122955	NM_001024298	ENSRNOG00000015472	Tmem174	-	transmembrane protein 174	protein-coding
MACS_peak_472	chr1	39808794	39809748	+	71.62	NA	Intergenic	Lx7|LINE|L1	-196257	NR_037334	100526572		NR_037334	miRBase:MI0015414	Mir3556b	rno-mir-3556b	microRNA mir-3556b	ncRNA
MACS_peak_17641	chr17	91090014	91091390	+	71.49	NA	Intergenic	Intergenic	239003	NM_012563	24380	Rn.29951	NM_012563	ENSRNOG00000018200	Gad2	gad65	glutamate decarboxylase 2	protein-coding
MACS_peak_39719	chr9	3909468	3910303	+	71.48	NA	Intergenic	Intergenic	115695	NM_031732	65185	Rn.9937	NM_031732	ENSRNOG00000011269	Sult1c3	HAST-I|St1c1|Stp2|Sult1a2|Sult1c1	sulfotransferase family, cytosolic, 1C, member 3	protein-coding
MACS_peak_23453	chr20	4706917	4707851	+	71.27	NA	Intergenic	L1M2|LINE|L1	123537	NM_001166351	686048	Rn.39183	NM_001166351	ENSRNOG00000047304	Btnl5	-	butyrophilin-like 5	protein-coding
MACS_peak_21060	chr2	95858051	95858427	+	71.15	NA	Intergenic	L1_Rat1|LINE|L1	1499926	NM_022300	64160	Rn.37779	NM_022300		Basp1	NAP22	brain abundant, membrane attached signal protein 1	protein-coding
MACS_peak_10441	chr13	33419824	33420147	+	71.14	NA	Intergenic	L1_Rn|LINE|L1	384324	NM_001105948	288937	Rn.104823	NM_001105948	ENSRNOG00000002396	Serpinb8	-	serpin peptidase inhibitor, clade B (ovalbumin), member 8	protein-coding
MACS_peak_36579	chr7	117151059	117151661	+	71.12	NA	Intergenic	Intergenic	-13995	NM_001135007	680451	Rn.198238	NM_001135007	ENSRNOG00000029535	Nrbp2	-	nuclear receptor binding protein 2	protein-coding
MACS_peak_1673	chr1	100110372	100113653	+	71.08	NA	intron (NM_001099487, intron 4 of 4)	RNHAL1|LINE|L1	95943	NM_001099487	690356	Rn.217935	NM_001099487	ENSRNOG00000043280	Vom2r37	-	vomeronasal 2 receptor, 37	protein-coding
MACS_peak_19342	chr19	38213068	38213760	+	71.08	NA	Intergenic	Intergenic	-159816	NM_001110810	291926	Rn.204358	NM_001110810	ENSRNOG00000017546	Mylk3	MLCK|RGD1305801	myosin light chain kinase 3	protein-coding
MACS_peak_19388	chr19	39511120	39511605	+	71.04	NA	Intergenic	Intergenic	194153	NM_001009510	494229	Rn.129448	NM_001009510	ENSRNOG00000039019	Vom1r21	V1rf3	vomeronasal 1 receptor 21	protein-coding
MACS_peak_832	chr1	56185135	56185596	+	71	NA	Intergenic	ORR1D2-int|LTR|ERVL-MaLR	-118600	NM_001191619	292316	Rn.145528	NM_001191619		Smok2a	RGD1565233	sperm motility kinase 2A	protein-coding
MACS_peak_21830	chr2	175458377	175459455	+	70.93	NA	Intergenic	L1_Mur2|LINE|L1	-47901	NM_031120	81784	Rn.3264	NM_031120		Ssr3	-	signal sequence receptor, gamma	protein-coding
MACS_peak_10324	chr13	920892	921554	+	70.9	NA	Intergenic	L1_Rn|LINE|L1	-358333	NR_037671	100359649	Rn.233622	NR_037671		LOC100359649	-	selenoprotein K pseudogene	pseudo
MACS_peak_34872	chr7	421701	422016	+	70.87	NA	Intergenic	B2_Rat1|SINE|B2	-712131	NM_001109460	685180	Rn.198434	NM_001109460		Stx19	-	syntaxin 19	protein-coding
MACS_peak_25686	chr3	84301573	84302128	+	70.85	NA	intron (NM_001000634, intron 1 of 1)	L1_Rat2|LINE|L1	-18942	NM_001000924	405242	Rn.142835	NM_001000924	ENSRNOG00000049947	Olr666	-	olfactory receptor 666	protein-coding
MACS_peak_41550	chr9	119664426	119664860	+	70.85	NA	Intergenic	L1_Rn|LINE|L1	337688	NM_001191814	316731	Rn.162281	NM_001191814	ENSRNOG00000026280	Mettl4	RGD1306451	methyltransferase like 4	protein-coding
MACS_peak_39486	chr8	126217989	126219118	+	70.83	NA	Intergenic	B3|SINE|B2	-72412	NM_001106865	301056	Rn.37030	NM_001106865		Ctdspl	-	CTD (carboxy-terminal domain, RNA polymerase II, polypeptide A) small phosphatase-like	protein-coding
MACS_peak_39477	chr8	126087899	126088479	+	70.82	NA	Intergenic	L1_Rat3|LINE|L1	-202776	NM_001106865	301056	Rn.37030	NM_001106865		Ctdspl	-	CTD (carboxy-terminal domain, RNA polymerase II, polypeptide A) small phosphatase-like	protein-coding
MACS_peak_42303	chrX	76449096	76449932	+	70.73	NA	Intergenic	RNHAL1|LINE|L1	-84908	NM_001039101	317235	Rn.214711	NM_001039101	ENSRNOG00000002751	Zdhhc15	-	zinc finger, DHHC-type containing 15	protein-coding
MACS_peak_1196	chr1	81340885	81341240	+	70.63	NA	promoter-TSS (NM_012714)	promoter-TSS (NM_012714)	-833	NM_012714	25024	Rn.9676	NM_012714	ENSRNOG00000015860	Gipr	Gippr|RATGIPPR	gastric inhibitory polypeptide receptor	protein-coding
MACS_peak_37839	chr8	44655110	44655547	+	70.54	NA	Intergenic	B3|SINE|B2	217172	NM_053519	300652	Rn.46267	NM_053519	ENSRNOG00000024374	Sorl1	Lr11|RGD619914	sortilin-related receptor, LDLR class A repeats-containing	protein-coding
MACS_peak_38172	chr8	60024918	60025544	+	70.42	NA	Intergenic	Intergenic	62756	NM_001108151	315695	Rn.76080	NM_001108151	ENSRNOG00000027109	Odf3l1	RGD1304976	outer dense fiber of sperm tails 3-like 1	protein-coding
MACS_peak_19403	chr19	39831588	39832282	+	70.42	NA	Intergenic	Intergenic	514726	NM_001009510	494229	Rn.129448	NM_001009510	ENSRNOG00000039019	Vom1r21	V1rf3	vomeronasal 1 receptor 21	protein-coding
MACS_peak_22602	chr2	221643993	221644421	+	70.38	NA	Intergenic	L1_Rn|LINE|L1	159338	NM_017265	29632	Rn.109394	NM_017265	ENSRNOG00000019441	Hsd3b6	Hsd3b1	hydroxy-delta-5-steroid dehydrogenase, 3 beta- and steroid delta-isomerase 6	protein-coding
MACS_peak_39926	chr9	11199236	11200131	+	70.38	NA	Intergenic	Intergenic	-375342	NM_001109414	680486	Rn.136288	NM_001109414	ENSRNOG00000023474	Dazl	-	deleted in azoospermia-like	protein-coding
MACS_peak_13097	chr14	88877435	88877964	+	70.34	NA	Intergenic	Intergenic	128502	NM_001109092	498411	Rn.12812	NM_001109092	ENSRNOG00000005141	Hus1	-	HUS1 checkpoint homolog (S. pombe)	protein-coding
MACS_peak_19417	chr19	40187461	40188420	+	70.27	NA	Intergenic	Lx2B|LINE|L1	870731	NM_001009510	494229	Rn.129448	NM_001009510	ENSRNOG00000039019	Vom1r21	V1rf3	vomeronasal 1 receptor 21	protein-coding
MACS_peak_13499	chr15	9028062	9028705	+	70.25	NA	intron (NM_001012005, intron 3 of 20)	intron (NM_001012005, intron 3 of 20)	12797	NM_001012005	302248	Rn.98892	NM_001012005	ENSRNOG00000000341	Nid2	NID-2	nidogen 2 (osteonidogen)	protein-coding
MACS_peak_2432	chr1	156005830	156006292	+	70.21	NA	Intergenic	L1_Rat1|LINE|L1	-20548	NM_001000937	405261	Rn.141950	NM_001000937		Olr17	-	olfactory receptor 17	protein-coding
MACS_peak_20139	chr2	110061	110966	+	70.18	NA	Intergenic	B1_Mur2|SINE|Alu	-1270604	NM_030836	80897	Rn.22516	NM_030836	ENSRNOG00000009997	Erap1	Appils|Arts1	endoplasmic reticulum aminopeptidase 1	protein-coding
MACS_peak_34883	chr7	676532	680369	+	70.16	NA	Intergenic	Intergenic	-455539	NM_001109460	685180	Rn.198434	NM_001109460		Stx19	-	syntaxin 19	protein-coding
MACS_peak_13511	chr15	9193986	9195344	+	70.15	NA	Intergenic	RNLTR14-int|LTR|ERVK	-153485	NM_001012005	302248	Rn.98892	NM_001012005	ENSRNOG00000000341	Nid2	NID-2	nidogen 2 (osteonidogen)	protein-coding
MACS_peak_36358	chr7	99816223	99816668	+	70.14	NA	Intergenic	Intergenic	64337	NM_001134844	24300	Rn.228579	NM_001134844	ENSRNOG00000033680	Cyp2b1	Cyp2b-1|Cypbe	cytochrome P450, family 2, subfamily b, polypeptide 1	protein-coding
MACS_peak_32782	chr5	175820734	175821163	+	70.12	NA	exon (NM_024383, exon 3 of 3)	exon (NM_024383, exon 3 of 3)	556	NM_024383	79225	Rn.22422	NM_024383	ENSRNOG00000013850	Hes5	-	hes family bHLH transcription factor 5	protein-coding
MACS_peak_1945	chr1	117905903	117906340	+	70.1	NA	Intergenic	Intergenic	159894	NM_001191837	361585	Rn.162420	NM_001191837	ENSRNOG00000015734	Ube3a	-	ubiquitin protein ligase E3A	protein-coding
MACS_peak_27775	chr4	27335288	27335850	+	69.98	NA	Intergenic	CpG	40807	NM_001108618	362317	Rn.162726	NM_001108618	ENSRNOG00000007937	Krit1	RGD1305929	KRIT1, ankyrin repeat containing	protein-coding
MACS_peak_35475	chr7	31772039	31772688	+	69.95	NA	intron (NM_001271371, intron 30 of 30)	intron (NM_001271371, intron 30 of 30)	100621	NM_023979	78963	Rn.64522	NM_023979	ENSRNOG00000008022	Apaf1	-	apoptotic peptidase activating factor 1	protein-coding
MACS_peak_20001	chr19	67045459	67045759	+	69.92	NA	TTS (NM_001039030)	TTS (NM_001039030)	19988	NM_001039030	361438	Rn.209051	NM_001039030	ENSRNOG00000026964	Gas8	-	growth arrest specific 8	protein-coding
MACS_peak_18857	chr19	237955	239961	+	69.84	NA	Intergenic	Intergenic	152757	NM_001100477	192257	Rn.83598	NM_001100477	ENSRNOG00000011635	Ces2e	Ces5	carboxylesterase 2E	protein-coding
MACS_peak_24486	chr20	50154589	50154913	+	69.75	NA	intron (NM_001025114, intron 1 of 8)	intron (NM_001025114, intron 1 of 8)	1162	NM_001025114	294568	Rn.7692	NM_001025114	ENSRNOG00000047476	Wasf1	-	WAS protein family, member 1	protein-coding
MACS_peak_33535	chr6	59518084	59518563	+	69.74	NA	promoter-TSS (NM_019214)	promoter-TSS (NM_019214)	-2	NM_019214	29440	Rn.11792	NM_019214	ENSRNOG00000007314	Slc26a4	Pds	solute carrier family 26 (anion exchanger), member 4	protein-coding
MACS_peak_488	chr1	40161879	40167515	+	69.71	NA	Intergenic	91ES8_RN|Satellite|Satellite	-551683	NR_037334	100526572		NR_037334	miRBase:MI0015414	Mir3556b	rno-mir-3556b	microRNA mir-3556b	ncRNA
MACS_peak_19375	chr19	39001021	39001567	+	69.69	NA	Intergenic	RatSatRep1|Satellite|Satellite	-181998	NM_001014221	363337	Rn.198445	NM_001014221	ENSRNOG00000042971	LOC363337	-	similar to RIKEN cDNA 1700081O22	protein-coding
MACS_peak_19422	chr19	40238554	40239245	+	69.66	NA	Intergenic	Intergenic	921690	NM_001009510	494229	Rn.129448	NM_001009510	ENSRNOG00000039019	Vom1r21	V1rf3	vomeronasal 1 receptor 21	protein-coding
MACS_peak_37796	chr8	40836901	40838088	+	69.64	NA	Intergenic	ORR1E-int|LTR|ERVL-MaLR	78140	NM_001000439	300540	Rn.138154	NM_001000439		Olr1217	ratchr8-39680826-39681758_ORF	olfactory receptor 1217	protein-coding
MACS_peak_17604	chr17	88531585	88532026	+	69.62	NA	Intergenic	MYSERV_Rn-int|LTR|ERVK	620630	NM_053964	117034	Rn.10536	NM_053964	ENSRNOG00000016902	Ptf1a	-	pancreas specific transcription factor, 1a	protein-coding
MACS_peak_37446	chr8	15096862	15097426	+	69.56	NA	promoter-TSS (NM_138544)	promoter-TSS (NM_138544)	-840	NM_138544	191571	Rn.210528	NM_138544	ENSRNOG00000011585	Fat3	-	FAT atypical cadherin 3	protein-coding
MACS_peak_11441	chr13	95680099	95680949	+	69.5	NA	Intergenic	CpG	-2270	NM_053843	116591	Rn.6050	NM_053843		Fcgr2a	Fcgr3|Fcgr3a	Fc fragment of IgG, low affinity IIa, receptor	protein-coding
MACS_peak_792	chr1	55282449	55283328	+	69.48	NA	intron (NM_001191619, intron 2 of 2)	RLTR19|LTR|ERVK	82122	NM_001191619	292316	Rn.145528	NM_001191619		Smok2a	RGD1565233	sperm motility kinase 2A	protein-coding
MACS_peak_37814	chr8	42126586	42127344	+	69.46	NA	Intergenic	Intergenic	94886	NM_001000444	300554	Rn.143540	NM_001000444	ENSRNOG00000047286	Olr1229	ratchr8-40485425-40486366_ORF	olfactory receptor 1229	protein-coding
MACS_peak_10443	chr13	34176270	34176637	+	69.43	NA	Intergenic	L1_Rat1|LINE|L1	1140792	NM_001105948	288937	Rn.104823	NM_001105948	ENSRNOG00000002396	Serpinb8	-	serpin peptidase inhibitor, clade B (ovalbumin), member 8	protein-coding
MACS_peak_34002	chr6	105909635	105909969	+	69.41	NA	promoter-TSS (NM_031085)	promoter-TSS (NM_031085)	-325	NM_031085	81749	Rn.10398	NM_031085	ENSRNOG00000004873	Prkch	-	protein kinase C, eta	protein-coding
MACS_peak_39748	chr9	7314179	7315065	+	69.23	NA	Intergenic	Intergenic	218458	NM_001007558	450235	Rn.162355	NM_001007558	ENSRNOG00000050325	Emr4	Emr4p	EGF-like module containing, mucin-like, hormone receptor-like sequence 4	protein-coding
MACS_peak_22821	chr2	234461196	234462080	+	69.23	NA	Intergenic	L1_Rat1|LINE|L1	76436	NM_001010970	24203	Rn.116361	NM_001010970	ENSRNOG00000033529	Amy1a	Amy1	amylase, alpha 1A (salivary)	protein-coding
MACS_peak_8225	chr11	42390291	42390797	+	69.21	NA	Intergenic	L1_Rat3|LINE|L1	-301398	NM_001013184	360704	Rn.4120	NM_001013184	ENSRNOG00000050978	Hmgn1	-	high mobility group nucleosome binding domain 1	protein-coding
MACS_peak_26576	chr3	145073541	145073988	+	69.15	NA	Intergenic	Intergenic	-40835	NM_001107784	311487	Rn.22329	NM_001107784	ENSRNOG00000007548	Polr3f	-	polymerase (RNA) III (DNA directed) polypeptide F	protein-coding
MACS_peak_39888	chr9	10290019	10290446	+	69.14	NA	Intergenic	Intergenic	-63322	NM_139336	246232	Rn.3037	NM_139336	ENSRNOG00000045605	Uxs1	UGD	UDP-glucuronate decarboxylase 1	protein-coding
MACS_peak_99	chr1	8790588	8791024	+	69.12	NA	Intergenic	L1_Rn|LINE|L1	51233	NM_001126092	680891	Rn.2083	NM_001126092	ENSRNOG00000014908	Sf3b5	-	splicing factor 3b, subunit 5	protein-coding
MACS_peak_25678	chr3	82009105	82009563	+	69.09	NA	Intergenic	RatSatRep2|Unknown|Unknown	6020	NM_001000669	404871	Rn.142906	NM_001000669	ENSRNOG00000031264	Olr557	-	olfactory receptor 557	protein-coding
MACS_peak_13361	chr14	112035408	112036005	+	69.05	NA	Intergenic	L1_Rn|LINE|L1	600635	NM_001191553	289855	Rn.233319	NM_001191553		Ccdc85a	RGD1311700	coiled-coil domain containing 85A	protein-coding
MACS_peak_18201	chr18	38694364	38694755	+	69.01	NA	Intergenic	ERVB2_2-LTR_RN|LTR|ERVK	-291371	NM_019314	54262	Rn.44421	NM_019314	ENSRNOG00000050774	Kcnn2	KCa2.2	potassium intermediate/small conductance calcium-activated channel, subfamily N, member 2	protein-coding
MACS_peak_7918	chr11	21906578	21906892	+	68.99	NA	Intergenic	L1_Rat1|LINE|L1	-575441	NM_001105895	288291	Rn.83908	NM_001105895	ENSRNOG00000001916	Tmprss15	Prss7	transmembrane protease, serine 15	protein-coding
MACS_peak_37843	chr8	44872225	44872795	+	68.96	NA	promoter-TSS (NM_053519)	promoter-TSS (NM_053519)	-10	NM_053519	300652	Rn.46267	NM_053519	ENSRNOG00000024374	Sorl1	Lr11|RGD619914	sortilin-related receptor, LDLR class A repeats-containing	protein-coding
MACS_peak_27639	chr4	12385618	12386345	+	68.95	NA	intron (NM_053621, intron 1 of 23)	L1_Rn|LINE|L1	70522	NM_053621	113970	Rn.205058	NM_053621	ENSRNOG00000013962	Magi2	Acvrinp1|Acvrip1|S-SCAM	membrane associated guanylate kinase, WW and PDZ domain containing 2	protein-coding
MACS_peak_37388	chr8	11507375	11507828	+	68.94	NA	Intergenic	RNHAL1|LINE|L1	337729	NM_001108122	315417	Rn.15478	NM_001108122	ENSRNOG00000047133	Jrkl	RGD1308986	jerky-like	protein-coding
MACS_peak_19819	chr19	62498328	62498641	+	68.92	NA	intron (NM_138889, intron 7 of 13)	intron (NM_138889, intron 7 of 13)	-235252	NM_173119	286899	Rn.2578	NM_173119	ENSRNOG00000014415	Hsbp1	Hsp25	heat shock factor binding protein 1	protein-coding
MACS_peak_42057	chrX	52539580	52540224	+	68.83	NA	Intergenic	RNHAL1|LINE|L1	-1000867	NM_001005244	24907	Rn.10307	NM_012698	ENSRNOG00000046366	Dmd	DNADMD1	dystrophin	protein-coding
MACS_peak_7521	chr10	104181017	104181511	+	68.78	NA	Intergenic	B2_Rat4|SINE|B2	-4028	NM_133594	690244	Rn.154659	NM_133594		Sumo2	Smt3A|Smt3h2	small ubiquitin-like modifier 2	protein-coding
MACS_peak_41282	chr9	99914342	99914706	+	68.72	NA	intron (NM_001009825, intron 5 of 9)	B2_Rn|SINE|B2	-24920	NM_001276706	24792	Rn.9931	NM_030656	ENSRNOG00000023856	Agxt	AGT|SPT|Spat	alanine-glyoxylate aminotransferase	protein-coding
MACS_peak_2	chr1	395639	396171	+	68.68	NA	intron (NM_001099457, intron 2 of 3)	L1_Rn|LINE|L1	4176	NM_001099457	292438	Rn.217623	NM_001099457		Vom2r2	RGD1561757	vomeronasal 2 receptor, 2	protein-coding
MACS_peak_28369	chr4	139169604	139170011	+	68.67	NA	Intergenic	RNLTR4b|LTR|ERVK	-1299846	NM_001134994	680668	Rn.215836	NM_001134994	ENSRNOG00000029922	Tpk1	-	thiamin pyrophosphokinase 1	protein-coding
MACS_peak_20205	chr2	1221458	1221797	+	68.64	NA	Intergenic	Lx2B2|LINE|L1	-159490	NM_030836	80897	Rn.22516	NM_030836	ENSRNOG00000009997	Erap1	Appils|Arts1	endoplasmic reticulum aminopeptidase 1	protein-coding
MACS_peak_25457	chr3	65778109	65778448	+	68.64	NA	Intergenic	Intergenic	147452	NM_001025693	311742	Rn.161800	NM_001025693	ENSRNOG00000001514	Cdca7	-	cell division cycle associated 7	protein-coding
MACS_peak_38072	chr8	56148481	56148992	+	68.62	NA	Intergenic	L1_Rn|LINE|L1	258930	NM_001106820	300710	Rn.99481	NM_001106820	ENSRNOG00000012500	Ddx10	-	DEAD (Asp-Glu-Ala-Asp) box polypeptide 10	protein-coding
MACS_peak_35273	chr7	22189371	22193018	+	68.6	NA	Intergenic	RodERV21-int|LTR|ERV1	908444	NM_001099474	299683	Rn.198782	NM_001099474	ENSRNOG00000039136	Vom2r57	RGD1562007	vomeronasal 2 receptor, 57	protein-coding
MACS_peak_7856	chr11	15250555	15250979	+	68.56	NA	intron (NM_032106, intron 1 of 29)	intron (NM_032106, intron 1 of 29)	2626	NM_032106	84409	Rn.24350	NM_032106	ENSRNOG00000029598	Robo2	-	roundabout, axon guidance receptor, homolog 2 (Drosophila)	protein-coding
MACS_peak_41311	chr9	101334449	101335110	+	68.5	NA	Intergenic	RNHAL1|LINE|L1	-315621	NM_001015019	316643	Rn.108412	NM_001015019	ENSRNOG00000047203	Chchd2	-	coiled-coil-helix-coiled-coil-helix domain containing 2	protein-coding
MACS_peak_37491	chr8	21817902	21818552	+	68.46	NA	Intergenic	Intergenic	-18854	NM_001015017	313783	Rn.105634	NM_001015017	ENSRNOG00000020519	Olfm2	-	olfactomedin 2	protein-coding
MACS_peak_12138	chr14	18654912	18655392	+	68.46	NA	promoter-TSS (NM_030845)	promoter-TSS (NM_030845)	-341	NM_030845	81503	Rn.10907	NM_030845	ENSRNOG00000002802	Cxcl1	CINC-1|Gro1	chemokine (C-X-C motif) ligand 1	protein-coding
MACS_peak_26448	chr3	133976292	133976820	+	68.45	NA	intron (NM_001107780, intron 2 of 7)	intron (NM_001107780, intron 2 of 7)	12398	NM_001107780	311446	Rn.126636	NM_001107780	ENSRNOG00000004601	Hao1	Gox1|XDH1	hydroxyacid oxidase (glycolate oxidase) 1	protein-coding
MACS_peak_26654	chr3	149759349	149759711	+	68.41	NA	Intergenic	L1_Rn|LINE|L1	-126965	NM_012837	25307	Rn.106351	NM_012837	ENSRNOG00000005195	Cst3	CYSC	cystatin C	protein-coding
MACS_peak_2261	chr1	143354890	143355331	+	68.35	NA	Intergenic	B2_Rat2|SINE|B2	-204908	NM_019331	54281	Rn.3220	NM_019331	ENSRNOG00000011352	Furin	Pace|Pcsk3	furin (paired basic amino acid cleaving enzyme)	protein-coding
MACS_peak_7827	chr11	9330388	9330815	+	68.33	NA	Intergenic	L1_Rat1|LINE|L1	-1240526	NM_001047102	360687	Rn.202778	NM_001047102		Cadm2	Igsf4d|Necl-3|SynCAM 2	cell adhesion molecule 2	protein-coding
MACS_peak_340	chr1	28234694	28235158	+	68.31	NA	Intergenic	Intergenic	-934986	NM_021666	59299	Rn.41863	NM_021666		Trdn	-	triadin	protein-coding
MACS_peak_8969	chr12	310455	310885	+	68.19	NA	Intergenic	RLTR23|LTR|ERV1	-180355	NM_031542	360254	Rn.103225	NM_031542	ENSRNOG00000001111	Brca2	-	breast cancer 2, early onset	protein-coding
MACS_peak_19413	chr19	40121876	40122718	+	68.08	NA	Intergenic	Intergenic	805088	NM_001009510	494229	Rn.129448	NM_001009510	ENSRNOG00000039019	Vom1r21	V1rf3	vomeronasal 1 receptor 21	protein-coding
MACS_peak_10364	chr13	20815002	20815293	+	68.01	NA	Intergenic	L1_Rn|LINE|L1	-6055775	NM_001047873	301650	Rn.202933	NM_001047873	ENSRNOG00000032206	Cntnap5b	Caspr5-2|Caspr5-3|Cntnap5c|RGD1565194	contactin associated protein-like 5B	protein-coding
MACS_peak_19329	chr19	37880841	37881298	+	67.89	NA	Intergenic	Intergenic	-492161	NM_001110810	291926	Rn.204358	NM_001110810	ENSRNOG00000017546	Mylk3	MLCK|RGD1305801	myosin light chain kinase 3	protein-coding
MACS_peak_21939	chr2	181007570	181008564	+	67.84	NA	Intergenic	RSINE1|SINE|B4	2470354	NM_013028	25546	Rn.11258	NM_013028	ENSRNOG00000012478	Shox2	-	short stature homeobox 2	protein-coding
MACS_peak_42761	chrX	127035068	127035272	+	67.81	NA	Intergenic	L1_Rn|LINE|L1	-621414	NM_001112742	29628	Rn.74049	NM_032990	ENSRNOG00000007682	Gria3	GLUR3|GluA3|GluR-3|GluR-C|GluR-K3	glutamate receptor, ionotropic, AMPA 3	protein-coding
MACS_peak_22430	chr2	214739583	214740143	+	67.79	NA	intron (NM_001100985, intron 3 of 3)	L1_Rn2|LINE|L1	233452	NM_001100996	502570	Rn.133215	NM_001100996		RGD1559714	Tdpoz|Tdpoz-T1	similar to TDPOZ3	protein-coding
MACS_peak_22482	chr2	216666258	216667093	+	67.74	NA	Intergenic	Intergenic	-475548	NM_017320	50654	Rn.11347	NM_017320		Ctss	-	cathepsin S	protein-coding
MACS_peak_41355	chr9	105693807	105694750	+	67.72	NA	Intergenic	MERVK26-int|LTR|ERVK	-399377	NM_001109010	367323	Rn.44072	NM_001109010	ENSRNOG00000022576	Nudt12	-	nudix (nucleoside diphosphate linked moiety X)-type motif 12	protein-coding
MACS_peak_26946	chr3	161206408	161206637	+	67.71	NA	Intergenic	CpG	93107	NM_001134619	499935	Rn.48856	NM_001134619	ENSRNOG00000012880	Tti1	RGD1562582	TELO2 interacting protein 1	protein-coding
MACS_peak_39896	chr9	10537094	10538370	+	67.65	NA	Intergenic	L1MA4|LINE|L1	-310822	NM_139336	246232	Rn.3037	NM_139336	ENSRNOG00000045605	Uxs1	UGD	UDP-glucuronate decarboxylase 1	protein-coding
MACS_peak_39203	chr8	115343114	115343554	+	67.57	NA	Intergenic	CpG	58895	NM_001012127	315994	Rn.8789	NM_001012127	ENSRNOG00000014832	Mapkapk3	MAPKAP-K3|MK-3	mitogen-activated protein kinase-activated protein kinase 3	protein-coding
MACS_peak_18858	chr19	245725	248064	+	67.53	NA	Intergenic	RLTR19|LTR|ERVK	160693	NM_001100477	192257	Rn.83598	NM_001100477	ENSRNOG00000011635	Ces2e	Ces5	carboxylesterase 2E	protein-coding
MACS_peak_40364	chr9	40715575	40716151	+	67.5	NA	intron (NM_001109304, intron 1 of 3)	intron (NM_001109304, intron 1 of 3)	345	NM_001109304	501121	Rn.47635	NM_001109304	ENSRNOG00000042646	Cfc1	RGD1562188	cripto, FRL-1, cryptic family 1	protein-coding
MACS_peak_17215	chr17	58352420	58352917	+	67.41	NA	Intergenic	L1_Rn2|LINE|L1	37953	NM_001100574	306974	Rn.69941	NM_001100574	ENSRNOG00000045789	Zfp192	-	zinc finger protein 192	protein-coding
MACS_peak_17582	chr17	87210419	87210993	+	67.4	NA	Intergenic	CpG	105188	NM_001106125	291340	Rn.124742	NM_001106125	ENSRNOG00000022021	Spag6l	Spag6	sperm associated antigen 6-like	protein-coding
MACS_peak_14725	chr15	86403766	86404168	+	67.39	NA	Intergenic	L1_Rat1|LINE|L1	-549527	NM_001013997	306102	Rn.229814	NM_001013997	ENSRNOG00000024798	Bora	RGD1309522	bora, aurora kinase A activator	protein-coding
MACS_peak_18276	chr18	46954387	46954798	+	67.37	NA	promoter-TSS (NM_001107379)	promoter-TSS (NM_001107379)	-114	NM_001107379	307309	Rn.199043	NM_001107379	ENSRNOG00000018254	Sncaip	Syph1	synuclein, alpha interacting protein	protein-coding
MACS_peak_35232	chr7	17213453	17213768	+	67.33	NA	Intergenic	L1_Rn|LINE|L1	-6081	NM_001099495	691442	Rn.217934	NM_001099495		Vom2r55	-	vomeronasal 2 receptor, 55	protein-coding
MACS_peak_41943	chrX	36778796	36779403	+	67.27	NA	intron (NM_001190994, intron 19 of 32)	intron (NM_001190994, intron 19 of 32)	468180	NM_001190994	678739	Rn.225026	NM_001190994		Phka2	-	phosphorylase kinase, alpha 2	protein-coding
MACS_peak_32254	chr5	158548310	158548739	+	67.26	NA	Intergenic	Intergenic	-17753	NM_012852	25323	Rn.34834	NM_012852	ENSRNOG00000012038	Htr1d	5HT1D	5-hydroxytryptamine (serotonin) receptor 1D, G protein-coupled	protein-coding
MACS_peak_21031	chr2	88021513	88021980	+	67.13	NA	Intergenic	RNHAL1|LINE|L1	-1119012	NM_001168631	29181	Rn.83592	NM_001168631	ENSRNOG00000009771	Cdh10	-	cadherin 10	protein-coding
MACS_peak_19383	chr19	39208138	39208667	+	67.08	NA	Intergenic	Intergenic	-108807	NM_001009510	494229	Rn.129448	NM_001009510	ENSRNOG00000039019	Vom1r21	V1rf3	vomeronasal 1 receptor 21	protein-coding
MACS_peak_25112	chr3	31431963	31432260	+	67.02	NA	intron (NM_001107843, intron 7 of 88)	L1_Rn|LINE|L1	1119580	NM_001107843	311926	Rn.234597	NM_001107843		Lrp1b	-	low density lipoprotein receptor-related protein 1B	protein-coding
MACS_peak_1834	chr1	104321025	104321369	+	67.02	NA	Intergenic	Intergenic	-44347	NM_019253	29644	Rn.10618	NM_019253	ENSRNOG00000013981	Ptpn5	STEP	protein tyrosine phosphatase, non-receptor type 5	protein-coding
MACS_peak_14641	chr15	67171003	67171704	+	66.93	NA	Intergenic	L1_Rn|LINE|L1	995437	NM_001047879	306079	Rn.144114	NM_001047879	ENSRNOG00000031061	LOC306079	LRRGT00066	similar to RIKEN cDNA 3100001N19	protein-coding
MACS_peak_14649	chr15	72067480	72068352	+	66.89	NA	Intergenic	L1_Rat1|LINE|L1	885843	NM_001107279	306055	Rn.225010	NM_001107279	ENSRNOG00000008970	Pcdh17	-	protocadherin 17	protein-coding
MACS_peak_33273	chr6	39415894	39416477	+	66.84	NA	Intergenic	Intergenic	-144285	NR_046238	100861534		NR_046238		Rn5-8s	-	5.8S ribosomal RNA	rRNA
MACS_peak_21849	chr2	176055162	176056215	+	66.8	NA	Intergenic	B1_Rn|SINE|Alu	123613	NM_001127530	302022	Rn.13869	NM_001127530		LOC302022	-	similar to nidogen 2 protein	protein-coding
MACS_peak_42157	chrX	65472109	65472815	+	66.77	NA	Intergenic	RNHAL1|LINE|L1	129206	NM_001109320	501584	Rn.218677	NM_001109320	ENSRNOG00000007984	Amer1	Fam123b|RGD1560322	APC membrane recruitment protein 1	protein-coding
MACS_peak_314	chr1	26367337	26368045	+	66.76	NA	Intergenic	Intergenic	-264141	NM_001108459	361459	Rn.230112	NM_001108459		Clvs2	Clavesin-2|RGD1306801|Rlbp1l2	clavesin 2	protein-coding
MACS_peak_41343	chr9	105525039	105527227	+	66.68	NA	Intergenic	RLTR22_Mur|LTR|ERVK	-231232	NM_001109010	367323	Rn.44072	NM_001109010	ENSRNOG00000022576	Nudt12	-	nudix (nucleoside diphosphate linked moiety X)-type motif 12	protein-coding
MACS_peak_39743	chr9	6557043	6559836	+	66.61	NA	Intergenic	Intergenic	-134430	NM_001099505	301154	Rn.217862	NM_001099505	ENSRNOG00000045587	Vom2r76	-	vomeronasal 2 receptor, 76	protein-coding
MACS_peak_29992	chr4	239659507	239659891	+	66.58	NA	exon (NM_017337, exon 1 of 16)	exon (NM_017337, exon 1 of 16)	429	NM_017337	50678	Rn.44403	NM_017337	ENSRNOG00000025042	Pde3a	RNPDE3A	phosphodiesterase 3A, cGMP inhibited	protein-coding
MACS_peak_30361	chr5	27115708	27116236	+	66.56	NA	intron (NM_001108969, intron 1 of 6)	intron (NM_001108969, intron 1 of 6)	263	NM_001108969	366311	Rn.168299	NM_001108969	ENSRNOG00000006919	Clvs1	Clavesin-1|RGD1564200|Rlbp1l1	clavesin 1	protein-coding
MACS_peak_28795	chr4	165729865	165730165	+	66.53	NA	Intergenic	L1_Rn|LINE|L1	-83173	NM_021261	50665	Rn.5983	NM_021261	ENSRNOG00000042499	Tmsb10	Ptmb10|THYb10	thymosin, beta 10	protein-coding
MACS_peak_15020	chr16	436997	437507	+	66.51	NA	Intergenic	MTD|LTR|ERVL-MaLR	-315124	NM_031112	81776	Rn.979	NM_031112	ENSRNOG00000010189	Rps24	-	ribosomal protein S24	protein-coding
MACS_peak_36202	chr7	85664174	85664606	+	66.44	NA	Intergenic	L1_Rat1|LINE|L1	-1626667	NM_021697	60326	Rn.42920	NM_021697	ENSRNOG00000004117	Kcnv1	Kv8.1	potassium channel, subfamily V, member 1	protein-coding
MACS_peak_8213	chr11	42095328	42096275	+	66.41	NA	Intergenic	Intergenic	-128563	NM_001107105	304056	Rn.98941	NM_001107105	ENSRNOG00000001623	Zfp295	Znf295	zinc finger protein 295	protein-coding
MACS_peak_33866	chr6	92337959	92338784	+	66.34	NA	Intergenic	L1_Rn|LINE|L1	-264585	NM_001108024	314164	Rn.224998	NM_001108024	ENSRNOG00000005550	Lrfn5	-	leucine rich repeat and fibronectin type III domain containing 5	protein-coding
MACS_peak_10444	chr13	34405231	34405808	+	66.33	NA	Intergenic	L1_Rn|LINE|L1	1369858	NM_001105948	288937	Rn.104823	NM_001105948	ENSRNOG00000002396	Serpinb8	-	serpin peptidase inhibitor, clade B (ovalbumin), member 8	protein-coding
MACS_peak_31146	chr5	101097810	101098218	+	66.31	NA	Intergenic	RNHAL1|LINE|L1	-1332660	NM_001106664	298182	Rn.40774	NM_001106664	ENSRNOG00000029318	Tyrp1	B	tyrosinase-related protein 1	protein-coding
MACS_peak_34924	chr7	1541290	1541702	+	66.18	NA	Intergenic	RMER13B|LTR|ERVK	341632	NM_031086	81750	Rn.2888	NM_031086	ENSRNOG00000048723	Pros1	-	protein S (alpha)	protein-coding
MACS_peak_21099	chr2	99465258	99465614	+	66.13	NA	Intergenic	Intergenic	-331146	NM_053714	114506	Rn.211841	NM_053714	ENSRNOG00000010960	Ankh	Ank	ANKH inorganic pyrophosphate transport regulator	protein-coding
MACS_peak_29635	chr4	223339908	223340210	+	66.11	NA	Intergenic	L1_Rn|LINE|L1	-1727	NM_001099514	686145	Rn.217637	NM_001099514	ENSRNOG00000028538	Vom2r48	-	vomeronasal 2 receptor, 48	protein-coding
MACS_peak_2370	chr1	150080813	150081098	+	66.1	NA	Intergenic	L1_Rn|LINE|L1	-189876	NM_001106351	689600	Rn.62289	NM_001106351	ENSRNOG00000049015	LOC689600	Aff2	hypothetical protein LOC689600	protein-coding
MACS_peak_17241	chr17	59190385	59191480	+	66.03	NA	Intergenic	SATI_RN|Satellite|Satellite	-242518	NM_022686	64627	Rn.1659	NM_022686	ENSRNOG00000030142	Hist1h4b	H1ft|Hist4|Hist4h4	histone cluster 1, H4b	protein-coding
MACS_peak_34896	chr7	776495	777222	+	66.02	NA	Intergenic	Intergenic	-357131	NM_001109460	685180	Rn.198434	NM_001109460		Stx19	-	syntaxin 19	protein-coding
MACS_peak_41666	chrX	8728097	8728695	+	65.98	NA	Intergenic	L1_Rat1|LINE|L1	1136874	NM_001108814	363443	Rn.45519	NM_001108814	ENSRNOG00000002960	Ndp	Ndph|RGD1563968	Norrie disease (pseudoglioma)	protein-coding
MACS_peak_42792	chrX	134252261	134252858	+	65.76	NA	Intergenic	RNHAL1|LINE|L1	538951	NM_001271190	317575	Rn.39117	NM_001271190	ENSRNOG00000003762	Smarca1	RGD1561046	SWI/SNF related, matrix associated, actin dependent regulator of chromatin, subfamily a, member 1	protein-coding
MACS_peak_20142	chr2	133458	136060	+	65.71	NA	Intergenic	Intergenic	-1246358	NM_030836	80897	Rn.22516	NM_030836	ENSRNOG00000009997	Erap1	Appils|Arts1	endoplasmic reticulum aminopeptidase 1	protein-coding
MACS_peak_42227	chrX	72374151	72374543	+	65.61	NA	Intergenic	RNHAL1|LINE|L1	-15906	NM_017107	26295	Rn.82705	NM_017107	ENSRNOG00000003359	Ogt	-	O-linked N-acetylglucosamine (GlcNAc) transferase	protein-coding
MACS_peak_41944	chrX	36788900	36792051	+	65.54	NA	intron (NM_001190994, intron 19 of 32)	intron (NM_001190994, intron 19 of 32)	456804	NM_001190994	678739	Rn.225026	NM_001190994		Phka2	-	phosphorylase kinase, alpha 2	protein-coding
MACS_peak_18860	chr19	250620	251446	+	65.53	NA	Intergenic	Intergenic	164832	NM_001100477	192257	Rn.83598	NM_001100477	ENSRNOG00000011635	Ces2e	Ces5	carboxylesterase 2E	protein-coding
MACS_peak_12849	chr14	80501971	80502457	+	65.47	NA	promoter-TSS (NM_001100655)	promoter-TSS (NM_001100655)	-172	NM_001100655	289786	Rn.11849	NM_001100655	ENSRNOG00000007674	Nacad	-	NAC alpha domain containing	protein-coding
MACS_peak_33266	chr6	39306867	39308296	+	65.41	NA	Intergenic	Intergenic	-35681	NR_046238	100861534		NR_046238		Rn5-8s	-	5.8S ribosomal RNA	rRNA
MACS_peak_15461	chr16	21865853	21867855	+	65.39	NA	Intergenic	Intergenic	-280273	NM_153470	266711	Rn.3213	NM_153470	ENSRNOG00000011826	Lzts1	Psdzip70	leucine zipper, putative tumor suppressor 1	protein-coding
MACS_peak_762	chr1	54191864	54192235	+	65.19	NA	intron (NM_001161835, intron 2 of 10)	intron (NM_001161835, intron 2 of 10)	20413	NM_001161835	681288	Rn.198111	NM_001161835	ENSRNOG00000024172	T2	-	brachyury 2	protein-coding
MACS_peak_35275	chr7	22203246	22203821	+	65.11	NA	Intergenic	L1_Rat3|LINE|L1	896105	NM_001099474	299683	Rn.198782	NM_001099474	ENSRNOG00000039136	Vom2r57	RGD1562007	vomeronasal 2 receptor, 57	protein-coding
MACS_peak_13952	chr15	34519625	34519826	+	65.08	NA	Intergenic	C-rich|Low_complexity|Low_complexity	-1752695	NM_001000102	290056	Rn.142427	NM_001000102	ENSRNOG00000039434	Olr1645	-	olfactory receptor 1645	protein-coding
MACS_peak_36363	chr7	99842388	99842796	+	65.06	NA	Intergenic	RLTR22_Rat1|LTR|ERVK	90484	NM_001134844	24300	Rn.228579	NM_001134844	ENSRNOG00000033680	Cyp2b1	Cyp2b-1|Cypbe	cytochrome P450, family 2, subfamily b, polypeptide 1	protein-coding
MACS_peak_39769	chr9	7514384	7514869	+	65.04	NA	Intergenic	NICER19B-int|LTR|ERV1	418462	NM_001007558	450235	Rn.162355	NM_001007558	ENSRNOG00000050325	Emr4	Emr4p	EGF-like module containing, mucin-like, hormone receptor-like sequence 4	protein-coding
MACS_peak_8909	chr11	90808902	90809403	+	65.02	NA	Intergenic	Intergenic	5634	NM_001105901	288360	Rn.108384	NM_001105901	ENSRNOG00000037983	Car15	-	carbonic anhydrase 15	protein-coding
MACS_peak_30619	chr5	57327006	57327370	+	65	NA	Intergenic	CpG	-288131	NR_032297	100314267		NR_032297	miRBase:MI0006166	Mir873	rno-mir-873	microRNA 873	ncRNA
MACS_peak_4205	chr1	244368017	244368507	+	64.95	NA	promoter-TSS (NM_001168584)	promoter-TSS (NM_001168584)	-577	NM_001168584	691398	Rn.222434	NM_001168584		Foxb2	-	forkhead box B2	protein-coding
MACS_peak_15442	chr16	21653292	21655272	+	64.95	NA	Intergenic	L1_Rat2|LINE|L1	229407	NM_001009538	494340	Rn.17914	NM_001009538	ENSRNOG00000028919	Zfp868	-	zinc finger protein 868	protein-coding
MACS_peak_22435	chr2	214966830	214967487	+	64.93	NA	intron (NM_001100996, intron 1 of 1)	intron (NM_001100996, intron 1 of 1)	6157	NM_001100996	502570	Rn.133215	NM_001100996		RGD1559714	Tdpoz|Tdpoz-T1	similar to TDPOZ3	protein-coding
MACS_peak_41503	chr9	116899228	116899874	+	64.92	NA	Intergenic	Intergenic	-104680	NM_053927	116724	Rn.19026	NM_053927	ENSRNOG00000016724	Epb41l3	Epb4.1l3|Kiaa0987	erythrocyte membrane protein band 4.1-like 3	protein-coding
MACS_peak_10196	chr12	49724188	49724610	+	64.89	NA	Intergenic	Intergenic	-12956	NM_031063	81727	Rn.6995	NM_031063		Mvk	-	mevalonate kinase	protein-coding
MACS_peak_8266	chr11	47783610	47784032	+	64.89	NA	Intergenic	L1_Rn|LINE|L1	-289337	NM_001107100	304021	Rn.53843	NM_001107100	ENSRNOG00000039668	Col8a1	-	collagen, type VIII, alpha 1	protein-coding
MACS_peak_4844	chr1	278813286	278813709	+	64.76	NA	Intergenic	L1_Rn|LINE|L1	-109613	NR_037378	100526598		NR_037378	miRBase:MI0015458	Mir3584	rno-mir-3584	microRNA mir-3584	ncRNA
MACS_peak_11695	chr13	109927326	109927692	+	64.72	NA	Intergenic	Intergenic	-96798	NM_001009702	360895	Rn.137835	NM_001009702	ENSRNOG00000002450	Rrp15	RGD1306106	ribosomal RNA processing 15 homolog (S. cerevisiae)	protein-coding
MACS_peak_39753	chr9	7367173	7367916	+	64.69	NA	Intergenic	Intergenic	271380	NM_001007558	450235	Rn.162355	NM_001007558	ENSRNOG00000050325	Emr4	Emr4p	EGF-like module containing, mucin-like, hormone receptor-like sequence 4	protein-coding
MACS_peak_21267	chr2	117312349	117313064	+	64.67	NA	Intergenic	L1_Rn|LINE|L1	-678778	NM_017234	29534	Rn.4065	NM_017234	ENSRNOG00000008748	Pex2	Pxmp3	peroxisomal biogenesis factor 2	protein-coding
MACS_peak_37451	chr8	15670885	15671763	+	64.67	NA	Intergenic	91ES8_RN|Satellite|Satellite	-575020	NM_138544	191571	Rn.210528	NM_138544	ENSRNOG00000011585	Fat3	-	FAT atypical cadherin 3	protein-coding
MACS_peak_10382	chr13	26994264	26994800	+	64.67	NA	intron (NM_001047873, intron 1 of 23)	L1_Rn|LINE|L1	123610	NM_001047873	301650	Rn.202933	NM_001047873	ENSRNOG00000032206	Cntnap5b	Caspr5-2|Caspr5-3|Cntnap5c|RGD1565194	contactin associated protein-like 5B	protein-coding
MACS_peak_819	chr1	55682477	55682901	+	64.63	NA	Intergenic	Intergenic	-154414	NM_001099463	685557	Rn.217943	NM_001099463		Vom2r7	-	vomeronasal 2 receptor, 7	protein-coding
MACS_peak_19402	chr19	39831044	39831516	+	64.56	NA	Intergenic	Intergenic	514071	NM_001009510	494229	Rn.129448	NM_001009510	ENSRNOG00000039019	Vom1r21	V1rf3	vomeronasal 1 receptor 21	protein-coding
MACS_peak_41621	chrX	3134781	3135280	+	64.53	NA	Intergenic	(CAGAGA)n|Simple_repeat|Simple_repeat	-91519	NM_001108242	317170	Rn.218517	NM_001108242	ENSRNOG00000004150	Slc9a7	Nhe7	solute carrier family 9, subfamily A (NHE7, cation proton antiporter 7), member 7	protein-coding
MACS_peak_34864	chr7	330530	330970	+	64.51	NA	Intergenic	L1VL4a|LINE|L1	-803239	NM_001109460	685180	Rn.198434	NM_001109460		Stx19	-	syntaxin 19	protein-coding
MACS_peak_812	chr1	55640306	55641487	+	64.49	NA	Intergenic	Intergenic	-196207	NM_001099463	685557	Rn.217943	NM_001099463		Vom2r7	-	vomeronasal 2 receptor, 7	protein-coding
MACS_peak_6789	chr10	78732464	78733037	+	64.44	NA	Intergenic	L1_Rn|LINE|L1	-189434	NM_001037190	303448	Rn.127255	NM_001037190		LOC303448	-	similar to glyceraldehyde-3-phosphate dehydrogenase	protein-coding
MACS_peak_39949	chr9	11528925	11529496	+	64.37	NA	Intergenic	Intergenic	-45815	NM_001109414	680486	Rn.136288	NM_001109414	ENSRNOG00000023474	Dazl	-	deleted in azoospermia-like	protein-coding
MACS_peak_22488	chr2	216834284	216835389	+	64.33	NA	Intergenic	91ES8_RN|Satellite|Satellite	-307387	NM_017320	50654	Rn.11347	NM_017320		Ctss	-	cathepsin S	protein-coding
MACS_peak_21425	chr2	137641768	137642220	+	64.31	NA	intron (NM_001106423, intron 1 of 16)	B3|SINE|B2	23764	NM_001106423	294924	Rn.20198	NM_001106423	ENSRNOG00000012645	Mecom	Evi1|Mds1	MDS1 and EVI1 complex locus	protein-coding
MACS_peak_35462	chr7	30463070	30463462	+	64.3	NA	Intergenic	B3|SINE|B2	-21936	NM_001191780	314717	Rn.103930	NM_001191780	ENSRNOG00000024955	Scyl2	RGD1305665	SCY1-like 2 (S. cerevisiae)	protein-coding
MACS_peak_18849	chr19	135531	135914	+	64.27	NA	Intergenic	Intergenic	49521	NM_001100477	192257	Rn.83598	NM_001100477	ENSRNOG00000011635	Ces2e	Ces5	carboxylesterase 2E	protein-coding
MACS_peak_17048	chr17	45757222	45757777	+	64.21	NA	exon (NM_001170337, exon 2 of 7)	exon (NM_001170337, exon 2 of 7)	793	NM_001170337	306956	Rn.163350	NM_001170337	ENSRNOG00000017514	Btn1a1	-	butyrophilin, subfamily 1, member A1	protein-coding
MACS_peak_20497	chr2	47928061	47928595	+	64.18	NA	Intergenic	Intergenic	-29028	NM_001013903	293634	Rn.102124	NM_001013903	ENSRNOG00000015449	Tmem171	Prp2	transmembrane protein 171	protein-coding
MACS_peak_38430	chr8	69091909	69092279	+	64.17	NA	intron (NM_031643, intron 1 of 10)	L1_Rn|LINE|L1	-100929	NM_001106212	292328	Rn.98979	NM_001106212	ENSRNOG00000037352	RGD1562747	-	similar to RIKEN cDNA 1110012L19	protein-coding
MACS_peak_32715	chr5	173046523	173047052	+	64.16	NA	Intergenic	Intergenic	-12947	NM_031104	81768	Rn.21738	NM_031104	ENSRNOG00000011104	Rpl22	-	ribosomal protein L22	protein-coding
MACS_peak_23572	chr20	6855861	6856560	+	64.1	NA	promoter-TSS (NM_001008840)	promoter-TSS (NM_001008840)	-924	NM_001008840	414779	Rn.120283	NM_001008840	ENSRNOG00000050183	RT1-CE2	RT1-C/E2	RT1 class I, locus CE2	protein-coding
MACS_peak_15916	chr16	65368923	65369517	+	64.04	NA	Intergenic	RNHAL1|LINE|L1	-906204	NM_001012352	306527	Rn.22231	NM_001012352	ENSRNOG00000011518	Dusp26	RGD1310090	dual specificity phosphatase 26 (putative)	protein-coding
MACS_peak_33857	chr6	90237112	90237736	+	64.03	NA	Intergenic	L1_Rat1|LINE|L1	-377116	NM_001108023	314157	Rn.234382	NM_001108023	ENSRNOG00000005285	Fbxo33	-	F-box protein 33	protein-coding
MACS_peak_844	chr1	56427715	56434424	+	64.02	NA	Intergenic	Intergenic	-364304	NM_001191619	292316	Rn.145528	NM_001191619		Smok2a	RGD1565233	sperm motility kinase 2A	protein-coding
MACS_peak_13167	chr14	94115152	94115795	+	63.99	NA	Intergenic	Intergenic	-1822784	NM_001107236	305497	Rn.114948	NM_001107236	ENSRNOG00000004281	Cobl	-	cordon-bleu WH2 repeat protein	protein-coding
MACS_peak_30059	chr4	243859277	243859693	+	63.97	NA	intron (NM_001191980, intron 6 of 8)	intron (NM_001191980, intron 6 of 8)	20329	NM_001191980	500362	Rn.225654	NM_001191980	ENSRNOG00000015910	Lmntd1	Ifltd1|RGD1560077	lamin tail domain containing 1	protein-coding
MACS_peak_28511	chr4	146918473	146918903	+	63.88	NA	Intergenic	Intergenic	11358	NM_001191087	685732	Rn.213374	NM_001191087	ENSRNOG00000048917	Hoxa6	-	homeobox A6	protein-coding
MACS_peak_10356	chr13	17767715	17768178	+	63.81	NA	Intergenic	L1_Rn|LINE|L1	3029936	NM_001000498	304633	Rn.143346	NM_001000498	ENSRNOG00000049157	Olr1065	ratchr7-8119953-8120891_ORF	olfactory receptor 1065	protein-coding
MACS_peak_15585	chr16	34170871	34171363	+	63.72	NA	Intergenic	RNHAL1|LINE|L1	-210545	NM_001135756	361142	Rn.214629	NM_001135756		Galntl6	Galnt17|RGD1564773	polypeptide N-acetylgalactosaminyltransferase-like 6	protein-coding
MACS_peak_25590	chr3	73298247	73298702	+	63.54	NA	intron (NM_001109200, intron 4 of 5)	intron (NM_001109200, intron 4 of 5)	66260	NM_001109200	499818	Rn.74187	NM_001109200	ENSRNOG00000024990	Ppp1r1c	RGD1562095	protein phosphatase 1, regulatory (inhibitor) subunit 1C	protein-coding
MACS_peak_20835	chr2	71161625	71162072	+	63.54	NA	Intergenic	CT-rich|Low_complexity|Low_complexity	-266968	NM_001100698	310375	Rn.92641	NM_001100698	ENSRNOG00000015925	Zfp131	-	zinc finger protein 131	protein-coding
MACS_peak_17627	chr17	89967031	89967483	+	63.53	NA	intron (NM_001170326, intron 2 of 10)	L1_Rat2|LINE|L1	64828	NM_001170326	291352	Rn.146822	NM_001170326	ENSRNOG00000024832	Gpr158	-	G protein-coupled receptor 158	protein-coding
MACS_peak_34903	chr7	932618	933317	+	63.5	NA	Intergenic	Intergenic	-201022	NM_001109460	685180	Rn.198434	NM_001109460		Stx19	-	syntaxin 19	protein-coding
[truncated: 605 more rows]

## Sheet: Ctcf_H3K27ac-merge
PeakID (cmd=annotatePeaks.pl /home/lynn/Chip_seq/data_Jincheng/2016-07-18/A016_peaks.bed rn5)	Chr	Start	End	Strand	Peak Score	Focus Ratio/Region Size	Annotation	Detailed Annotation	Distance to TSS	Nearest PromoterID	Entrez ID	Nearest Unigene	Nearest Refseq	Nearest Ensembl	Gene Name	Gene Alias	Gene Description	Gene Type
[truncated: 7,215 more rows]
