# Supplementary material for: CTCF-mediated chromatin looping in EGR2 regulation and SUZ12 recruitment critical for peripheral myelination and repair
Source: Nat Commun. 2020 Aug 17;11:4133. doi: 10.1038/s41467-020-17955-2 (PMC7431862; doi:10.1038/s41467-020-17955-2)
Supplement: Supplementary file 5 — Supplementary Data 3 [file 41467_2020_17955_MOESM5_ESM.xlsx]

## Sheet: CTCF_peaks_rscrnaseq_upregulate
Gene	Scramble_1	Scramble_2	Scramble_3	siCTCF_1	siCTCF_2	siCTCF_3
Il21r	0	0	0	0.303774	1.95811	1.84459
Pappa	0.0266975	0	0	2.2888	10.3941	15.8772
RGD1309870	0.243666	0.137772	0.180808	1.57044	21.6361	31.2032
Sfrp4	0.438495	0.0391546	0.135345	17.1728	39.683	41.9585
Mrc2	0.427043	0.167746	0.0939723	27.07	19.8657	15.9643
Calca	4.08607	1.27283	2.00728	306.47	104.959	86.6908
Akap6	0.0732124	0.0157996	0	1.44893	7.09253	9.10956
Tmem196	0.445965	0.0551123	0.0453604	9.41864	15.5904	18.2462
Tspan2	0.0971251	0.0560044	0.0350806	2.67124	3.57157	5.4701
Akr1b8	1.85657	0.262447	2.73882	29.2549	135.829	148.645
Fam167a	0.154263	0.0207788	0.0455658	5.95	3.46925	5.24026
Aadat	0.0400031	0	0.0565064	0.581393	3.37477	5.76412
Hcn3	0.440113	0.305952	0	12.7472	6.11715	5.87234
Tppp	0.40152	0.102323	0	5.32643	4.28128	5.9682
Nfatc4	2.17553	0.926456	0.875083	36.8823	22.1492	21.4616
Vgf	0.0393907	0.195767	0.433952	4.29631	5.758	4.25617
Slc2a9	0.127394	0.0776097	0	2.75171	1.23897	1.2792
Mt2A	5.38275	3.1088	14.2411	32.0578	277.163	252.69
Cldn1	0.129651	0.0254503	0.0167845	2.23841	2.05397	3.11861
Bgn	0.640196	0.194968	0.22452	6.06099	8.51838	10.3683
Chst8	0.135282	0.0559958	0.047919	2.08667	0.395274	0.398973
Abcb1b	0.035734	0	0.0499615	0.856707	1.38581	1.64189
Cd80	0.456486	0.0733982	0.124067	6.38977	6.19656	11.3539
Cxcl12	1.55098	0.734867	0.100842	17.8728	12.4563	18.7182
Gdf15	1.03679	0.589245	1.20984	19.1776	14.6122	11.5263
Pear1	0.276039	0.308581	0.0150076	4.29351	2.8051	3.78572
Itga8	2.71512	1.21622	0.870976	42.1455	59.2743	87.3467
Neurl3	0.143239	0	0.175028	1.71943	1.72289	1.52663
Syt4	0.824349	0.254922	0.286094	12.2436	10.1373	15.2928
Hnf1b	0.212558	0.104657	0	1.05498	1.5064	1.70491
Ripk3	3.66992	1.87602	3.24209	54.5658	48.6544	40.3035
Prr5l	0.548245	0	0	2.45374	3.11379	3.23365
Fas	0.562615	0.0834702	0.252677	4.05493	8.09471	9.56809
Ap1s3	1.87798	2.46205	1.68753	22.0468	51.9508	92.2789
Rspo2	1.14404	0.17223	0.134721	13.1888	11.9337	14.5766
LOC100361087	0.52808	0.256715	0.273659	5.29687	3.74267	4.79595
Plagl1	0.0362142	0.0195262	0.0100476	0.961357	1.05517	1.42227
Dmtn	1.17895	0.652332	0.943752	10.4878	17.8649	16.9306
Cr2	0.189825	0.0600793	0	1.13681	1.76284	4.07787
Slc22a4	0.230107	0.213884	0.0940931	2.37218	1.4202	1.67142
Calcb	0.561249	0.755885	0	5.49216	4.32738	3.41717
Nos1ap	0.18702	0.135138	0.098702	3.13576	2.73611	3.24671
Fam49a	7.71298	1.33149	0.847206	37.1957	68.4328	93.6098
Mpp7	0.894052	0.0799247	0.0408894	5.2869	6.25787	6.77923
Kcne4	2.54173	0.954512	3.25271	26.1265	65.2226	61.4254
Fbxl3-ps1	0.495616	0.176923	0.187886	4.5068	5.61199	6.77041
Clic6	0.157515	0.0446431	0.0871482	2.23733	0.691467	0.513812
Car3	0.678439	0.292776	1.27612	1.03991	15.1491	17.8634
Gfra2	1.86668	0.33728	0.433723	9.13015	9.43671	9.80698
Efnb3	1.45019	2.29395	0.589044	18.8579	11.9755	13.2433
Ptger4	0.0686309	0.324377	0.208345	2.74829	2.82675	2.06643
Creb3l1	0.640217	0.247679	0.549882	4.53945	4.74895	5.89412
Notch3	0.527388	0.0699245	0.0246853	1.73314	2.14221	2.38477
Rab3il1	0.266232	0.333878	0.382185	3.58554	6.02007	4.33296
Lef1	0.184975	0	0.210675	0.277084	2.50055	2.86479
Ppapdc1a	0.372193	0.175233	0.555905	6.11515	2.5617	3.71383
Mrgprf	0.204511	0.25412	0.359687	2.87329	2.7921	2.67094
Aldh1a3	0.258954	0.0704859	0.11922	3.07697	1.10072	0.875796
Cdc7	10.9259	4.23961	5.7158	72.8738	86.2647	99.1346
Ptprv	0.711975	0.407937	0.253863	5.28585	3.25559	3.21764
Ubash3b	0.757517	0.297247	0.340666	5.50908	10.1884	13.3342
Sh2d1a	0.208399	0.0666335	0.174046	1.19264	2.07856	2.77574
Gria3	1.01878	0.599655	0.473801	5.87201	11.549	17.6934
Fgf5	0.236398	0.268873	0.148164	2.1597	1.61416	3.63422
Slc38a3	1.44753	0.726322	0.40707	8.65303	4.96572	6.51704
Igsf10	0.138769	0.0920804	0.107182	1.4232	1.12023	1.82924
Kcnd3	0.392892	0.198495	0.0800121	3.13769	2.06187	2.48031
Bend6	1.73502	0.694337	0.708698	7.911	17.9668	22.9722
Slc37a2	0.314806	0.0639134	0	1.52764	2.10783	2.30308
Slc47a1	0.235761	0	0	1.55942	0.522711	1.48709
Tlr3	0.437522	0	0.0916045	1.25078	1.51609	2.87698
Ajap1	2.39176	1.64367	0.178842	12.9012	10.6165	12.5235
Lrrc36	0.605355	0.256636	0.856332	7.74774	5.75726	6.78612
Lgi3	2.55923	1.01769	1.23307	19.1165	8.92794	9.1129
Prss54	0.216197	0.201016	0.241468	2.03304	2.14561	2.16188
Serpinb1a	0.968041	0.277771	0.434893	2.61559	7.85022	4.71981
Pde1c	1.8271	0.981761	0.443152	7.40979	13.1534	14.8653
Lif	1.23528	1.68321	0.671903	11.956	12.8019	13.7161
Pip	1.25693	0.359562	0.545174	3.14428	5.90144	9.78715
Cnn1	0.14392	0.0563358	0.142136	1.40917	0.341205	0.241025
Slc16a7	0.29784	0.036306	0.137578	1.34858	1.5529	3.80288
Fam161a	0.0764972	0.0975954	0	0.810715	1.21716	1.10775
LOC688459	2.25462	0.0693082	1.08503	9.4714	8.69609	10.1114
Akr1c12	0.945745	0.276071	0.296183	2.45295	4.04046	7.96618
Il17b	0.304038	1.04892	0.391601	6.55196	1.90221	1.3121
Nmbr	0.641335	0.156435	0.144906	2.41717	3.08872	3.10428
Me1	5.04081	2.66121	2.60084	13.1195	40.3991	53.5226
Fgl2	1.70008	0.576504	0.493467	7.95486	8.27653	10.729
Ctrb1	0.724375	0.595494	1.18831	5.39585	4.79903	5.77081
Synm	6.36585	2.13705	1.95964	26.7695	39.067	32.9862
Enpp2	5.34271	2.77909	1.05456	40.5427	16.2545	25.8477
Ccnd2	6.55158	4.41403	1.48342	8.92	88.231	106.644
Gda	5.67034	0.669426	0.415105	23.8444	17.6154	20.2693
Dtnb	0.34402	0.0542188	0.424569	2.28853	1.65992	2.02856
Bcat1	6.00098	9.45234	8.87063	23.3227	88.2007	102.637
Atp6v0d2	0.463388	0.277792	0.605919	1.8265	4.29058	2.98401
Zpbp	0.569476	0.487526	0.734023	3.64382	6.70239	7.01926
Ifnlr1	1.81611	0.420179	0.267085	7.89173	5.25632	5.40595
Slc16a2	0.362783	0.0709253	0	1.1939	0.767974	0.508637
Gas6	3.09616	3.04714	2.89646	20.8488	21.1324	17.6793
Ppargc1b	0.0898145	0.0904625	0.0457014	0.875498	0.693976	0.93927
Tnc	17.3398	3.93129	1.13866	73.3109	31.3599	33.5498
Fblim1	2.82319	1.17297	1.08404	10.2483	9.06078	11.2065
Tnik	6.66575	0.574992	0.298968	25.5482	20.0462	20.9494
Mfsd2a	0.127024	0.498808	0.820863	1.94071	4.69484	4.36272
Abcb4	0.709736	0.213786	0.100806	1.01593	2.89133	2.87334
Serpine1	0.63965	1.39607	0.487278	3.82942	6.28889	6.55656
Bmper	4.65397	1.1929	0.932015	13.9014	13.3723	14.6539
Kcnn3	3.47191	0.374577	0.901139	19.8661	12.792	15.8309
Slc39a8	3.21185	1.3317	1.40086	16.6348	14.8511	17.0305
Rorb	0.678886	0.233405	0.32136	3.20648	4.52539	6.45378
Plaur	0.0735044	0.47695	0.498814	2.0983	1.44484	1.16116
Svop	0.362331	0.0571149	0.10629	1.44308	1.1024	0.636259
Srxn1	12.6875	13.911	10.8494	61.9752	95.9204	100.828
Galnt3	0.155238	0.0749392	0.436198	1.02178	3.20473	4.77871
Nuak2	0.778214	0.416808	0.682494	5.50983	2.62818	1.88962
Cbln1	0.795245	0.0740321	0.0525258	2.6081	0.520236	0.848617
Paqr3	4.06113	1.6041	1.39549	19.2574	13.7226	17.8666
Tnfrsf9	0.115933	0.253384	0.314335	1.36281	1.13261	0.794327
Wnk3	0.309112	0	0.0121967	1.26506	2.82325	5.94983
Lrrk1	1.45986	0.309662	0.234077	6.68687	2.75023	3.14829
Vangl1	3.89457	1.65574	0.79993	15.8715	13.898	15.6431
Tmem2	11.5448	6.28825	2.56557	33.1009	51.3972	66.3827
Itm2a	21.5618	14.9553	6.87772	100.098	67.4573	85.2788
Gbp2	5.57019	3.24276	5.97779	18.5105	44.0851	44.0548
Rps26	0.596969	1.36111	0.373038	0.322904	0.811115	5.71573
Casp12	0.3639	0.114146	0.231145	1.09995	1.8897	2.5645
Sdc2	4.85607	1.45273	1.93493	16.2328	24.5034	27.3883
Fxyd5	0.955956	1.10014	0.69723	4.11308	5.03439	4.53635
Ciart	0.469805	2.08274	2.6234	8.30258	15.1701	16.4634
RGD1308117	2.54439	1.45353	3.08268	15.315	10.273	8.72953
Zfp521	2.56438	0.416785	0.191661	8.69993	3.65506	3.44065
Gpm6a	0.321638	0.0558614	0.261815	1.20191	1.96495	5.47757
Pgm1	7.74642	6.21302	8.08596	35.6145	43.2474	39.3979
Rasip1	0.54196	0.343104	1.06245	3.99028	2.95841	2.73123
Ccl2	15.4042	14.6671	12.036	100.997	77.5075	102.111
Map6d1	0.887077	0.36808	0.0711775	3.22978	2.41532	3.11777
Kcnd1	0.690064	0.504926	0.325019	2.29101	3.58542	3.79597
Pls1	2.39818	0.90568	0.54127	5.45603	17.6357	22.3338
Pfkfb4	2.70917	3.15149	0.774138	10.8587	11.0698	12.6626
Tec	7.40202	6.19679	9.08908	54.8482	45.9233	44.2087
LOC100910620	0.749126	0.353249	0.170953	2.58257	2.22943	3.10877
Twist2	14.9424	10.8197	25.9357	89.1872	85.8211	84.8254
Gpx3	0.466079	1.05093	0.500557	5.01135	2.61569	2.31251
Gadd45g	3.49583	2.776	11.3274	30.4592	27.7944	20.1571
RGD1305645	7.33942	10.6855	8.30232	42.9334	39.7908	40.8826
Cacna1b	0.414607	0.759354	0.271069	2.48304	3.36078	3.74845
Fut7	0.539394	0.496166	0.413602	3.3453	1.53632	1.01469
Prkcb	0.609838	0.725869	0.707195	2.7882	5.97898	7.11969
Csf1	0.713448	0.767745	0.47551	3.25918	5.17858	5.31193
Exd1	0.172037	0.164475	0.145	1.27526	1.14451	1.06045
Cubn	0.0583116	0.141613	0.101325	0.740089	0.991954	1.91591
Pdlim2	1.07281	0.784196	1.13843	6.29921	3.98653	3.31443
Itgb3	10.4831	3.7425	0.734963	32.8598	32.2148	37.9357
Ngf	17.5675	4.02523	7.98216	54.4749	43.676	45.6485
Ticam2	0.834849	0.258873	0.036284	2.43844	2.18007	3.64523
Fam129a	1.697	0.279055	0.250264	6.05722	4.55799	4.5632
Akr1b1	127.608	173.689	234.943	564.012	1183.27	1102.34
Asgr1	0.715508	1.02455	1.09566	1.97435	6.26576	5.67775
Slc4a8	0.451296	0.0563982	0.0542751	1.70659	1.44323	1.76853
Hspb8	0.341881	0.15165	0.176903	0.976486	1.31302	1.62235
G6pd	58.624	44.2065	79.1045	228.488	440.096	529.614
Glrx	1.86345	2.00883	4.53195	8.46913	21.9923	28.1811
Mmd2	1.71129	1.06354	1.14231	8.62132	4.81092	5.5652
Tspan18	2.63046	1.63165	0.731919	11.8152	5.05608	5.62098
Scd1	36.1509	38.8453	71.2577	128.145	640.254	822.493
Stpg1	0.403422	0.359619	0.766823	3.16191	2.86298	3.50092
Stx1b	1.46149	0.533723	0.235635	2.80283	6.2251	7.31876
Shh	2.03539	0.876609	0.447329	7.56471	4.00384	2.8451
Nqo1	40.6113	25.915	41.8656	82.8501	266.734	286.306
Agmo	2.34869	1.03841	1.07848	6.92855	9.55135	17.6897
Ddit4l2	0.494039	0.326361	0.843648	1.61116	4.13225	3.79542
Cdkn2b	8.38676	3.80068	7.65471	17.4319	52.8874	52.5583
Col14a1	147.2	65.436	31.7241	690.171	271.959	295.031
Cntfr	4.35461	2.3396	2.89631	15.4725	19.3195	20.9796
Tgfb2	0.259132	0.1434	0.113101	1.07331	1.58447	1.79727
Spock2	1.17382	0.632466	0.267148	5.78731	2.97567	2.49419
Gprc5a	0.284539	0.148077	0.318676	1.04629	0.730389	1.01445
Slc41a2	1.06215	0.625592	0.409165	2.96566	4.78772	7.84375
Cygb	0.149965	0.233269	0.176324	0.659897	0.796979	0.645
Tmem14a	3.24893	4.21135	3.28723	11.735	18.5607	24.0888
Synj2	6.98144	3.95023	2.02206	23.6706	30.5526	33.7432
Mctp2	0.228102	0	0.0851916	0.622731	1.20904	1.9407
Egflam	12.4527	7.92001	0.799414	36.6754	21.8725	25.2255
Cdkl2	1.79488	0.83991	1.23701	4.91168	12.5484	20.8369
Hspa12b	0.867015	0.97119	0.582185	2.54297	5.14231	5.16709
Bbx	6.03862	0.28683	0.138609	16.405	21.5485	29.7268
Slc1a1	2.46602	1.33913	0.919922	8.22108	9.71956	12.6476
Cd200	29.8264	4.01723	4.09756	54.2465	60.5073	78.2253
Opcml	14.5773	0.861789	0.469526	73.2604	38.5681	66.984
Dbil5	2.95855	2.55358	3.96297	12.1263	12.3938	14.7881
Panx1	17.9827	15.9622	13.8315	89.4853	75.2543	85.471
Unc5c	0.141011	0.157179	0.134275	0.558046	1.90919	2.92652
Trim46	0.291007	0.611681	0.168797	1.62202	1.9243	1.6564
Map3k8	0.496681	0.201375	0.0965718	1.7343	1.85226	1.98768
Myrf	8.31265	3.88701	2.53636	26.0721	25.0798	27.9959
Cdkn1a	40.7231	25.2192	81.8475	179.423	287.852	295.568
Ntn4	0.353767	0.38978	0.132197	0.371965	1.81395	2.40743
Btc	30.5811	8.17659	1.37293	54.1402	53.7223	65.8263
Dap	6.72525	4.70446	3.87726	16.1468	26.401	27.6677
Gins4	26.1961	17.9828	24.7499	95.537	114.036	107.98
Ptprz1	12.866	3.03246	1.92959	36.4841	40.3618	70.8975
Slc25a53	2.98572	1.43431	2.09544	9.7429	16.5033	32.7438
Clec9a	0.298443	0.646052	0.149408	0.895319	2.09803	2.83506
Snx7	8.76227	9.43481	11.2266	25.6072	67.7311	88.7445
Ankra2	5.97104	2.94915	3.2873	17.0506	29.4981	39.4027
Nab1	1.38619	0.618127	0.608491	3.94584	6.18827	6.73377
Syp	0.471565	0.12114	0.109044	1.77853	0.749855	1.06996
Spon1	1.86697	0.252903	1.37571	5.70234	7.79706	7.97451
Nmt2	16.7253	5.61595	2.84215	59.8564	49.5102	58.9473
Maged2	22.387	14.9102	11.1926	66.0649	68.992	59.2961
Gpr63	0.356943	0	0	0.435056	1.33778	3.84312
Sema4f	0.531799	0.19044	0.363097	2.07933	1.52715	1.60321
Map3k9	0.321816	0.180176	0.24281	1.82186	1.17164	1.25
Ucn2	35.4482	63.8047	17.8295	180.198	140.131	144.756
Slc38a9	7.05122	2.09045	2.23286	16.4344	29.7248	45.4276
Otc	0.328072	0.102441	0.108229	1.21566	0.910135	1.20418
Parvb	2.87367	1.22837	0.752275	6.34268	8.60376	8.47737
Tmem88b	1.35157	0.691689	0.150248	4.43473	2.96517	5.48359
Car5b	3.23854	0.939	1.82235	8.17104	13.9982	20.6755
Fzd5	1.71466	0.372714	0.0644928	3.81134	1.86049	2.49569
Srcin1	9.79913	2.1707	0.340236	20.9348	13.3873	12.0433
Cyp2j3	1.49587	0.47397	0.567867	2.35975	4.73816	5.7726
Map1a	21.6116	4.55682	5.23814	41.4407	62.8218	60.1357
Mgst2	0.978487	1.35008	2.05526	3.31699	7.94427	8.13645
Ppp1r36	23.2639	17.5221	27.1078	68.8765	133.563	144.612
Scube3	7.79049	1.27924	0.056137	18.0358	8.6378	10.2007
Unc13b	3.65104	0.630848	0.455461	10.9465	10.1851	11.5
Stom	15.3953	8.19588	5.77699	59.4342	32.5841	31.1305
Vcan	0.717325	0.0868198	0.291258	1.67405	1.44093	2.37308
Chst5	1.43515	0.528205	0.737331	2.93485	3.96661	3.91351
Tuba4a	2.46773	2.01436	3.87879	6.0795	16.499	15.3542
Sulf2	4.97241	2.26049	2.01067	14.4203	12.9337	14.1115
Lrrc8c	14.9641	6.23744	2.67957	42.9492	28.552	38.2483
C1galt1	3.11204	0.407172	0.0802506	6.82513	8.68484	13.517
Has2	0.560735	0.293571	0.116071	0.995849	1.35921	1.7953
Gsap	0.563809	0.293791	0.179067	1.13121	1.80937	1.44742
Abcd2	2.98209	0.597999	1.11034	8.21591	9.4196	13.0884
Parm1	64.0964	23.2169	26.1483	257.647	195.502	267.259
Slit2	3.16345	1.45887	1.00633	6.9912	14.0104	21.4503
Pla2g2e	0.644412	0.41154	0.661426	1.00226	2.78036	3.78151
Man1a1	15.8459	7.07782	3.28858	49.1386	48.8054	55.5745
Cand2	1.78665	1.67061	0.306614	4.22751	4.80926	3.74829
Dok6	1.11712	0.515201	0	2.15156	2.72753	4.06442
Cyp2j4	0.862867	0.299916	0.89335	1.86414	3.97174	4.86419
Lyst	6.0441	0.843906	0.378712	21.3568	19.5569	36.8837
LOC500567	0.584254	0.245931	0.0483184	1.6828	1.29558	1.44756
St3gal4	26.1223	17.9448	13.7731	88.4167	69.9861	74.4246
Mab21l1	2.21401	0.601149	0.835173	4.67623	6.73937	6.72353
Ppargc1a	2.35082	0.0866169	0.050782	4.51916	5.39807	7.16677
Fgd6	0.698853	0.0772301	0.101393	1.78284	2.24478	3.48295
Foxc2	0.782978	0.246828	0.273222	1.70903	0.733167	0.720441
Cmtm8	3.95717	2.22448	2.64177	12.3524	8.57426	8.39103
Ltbp1	10.8502	2.27597	2.64007	26.1875	22.7371	24.1601
Hebp2	3.15724	1.11546	1.72458	6.67686	8.6172	8.53658
Pea15	63.7867	43.0147	41.818	156.571	228.255	234.331
Dock11	1.02551	0.258194	0.323211	2.52172	3.57757	4.99
Ppp1r1c	21.7639	6.02349	6.26994	42.6175	52.2642	77.8442
Gbp5	0.608462	0.534774	0.331115	0.790089	2.9146	3.03271
Itgb8	86.7644	11.2542	3.04597	168.824	210.345	329.685
Elavl3	1.13995	0.0664255	0.234297	1.23116	2.27862	1.62293
Nol3	9.46897	5.82834	6.77243	20.299	33.2301	29.1878
Fzd4	0.819449	0.289386	0.158562	3.27865	1.79462	2.42685
Dtwd2	6.42077	3.98989	2.58509	15.1279	17.7197	22.7577
Enkur	0.335282	0.284022	0.580598	1.19638	2.49967	2.01858
Mybl1	2.06856	0.0889614	0.204927	4.38934	5.27071	8.85537
Neurl1	3.22809	1.48526	0.870725	6.37546	5.05477	5.76777
Gdap1l1	0.07142	0	0.688528	0.963336	1.17065	0.755718
Sema3a	4.31888	1.27573	1.10454	12.4512	28.1955	40.8166
Gnaz	0.388594	0.241111	0.22848	1.00616	1.18293	1.12085
Dusp23	3.15579	0.822287	1.98094	6.32611	4.60305	6.37047
Ahi1	31.4693	19.9987	4.21239	98.3424	89.7098	116.421
Nedd4l	9.50861	3.69962	4.63006	24.0962	36.3092	49.8932
Parp14	1.90854	0.374429	0.165847	3.26541	4.93917	7.12117
Myo10	3.73481	1.23768	0.70632	7.26046	12.6739	13.0798
Chn1	1.74344	0.818075	1.48785	4.63307	6.23517	7.89057
Actr3b	0.426609	1.23486	0.922776	3.12372	2.91953	3.65787
Sh3pxd2a	49.8561	7.63412	4.73921	93.2139	199.243	204.441
Mmd	2.36881	2.8603	1.66972	4.18892	12.2424	18.5636
Ifih1	1.61148	0.983521	0.497931	3.24227	7.60079	8.93969
Ecm1	5.15817	5.4628	3.15561	16.4987	11.8959	13.4472
Nova1	1.91382	0.857554	1.35888	5.52786	12.0918	20.4425
Axl	38.0923	17.5033	7.7613	77.4108	77.6569	80.5137
Trip13	1.99186	1.47651	1.97556	5.89968	10.1585	14.4208
Xpo1	23.3335	9.38064	8.60624	56.4271	96.9756	149.528
Bcar3	2.27144	0.754416	1.40613	4.15416	7.27541	7.31698
Sema3e	1.76667	0.269307	0.610384	4.83766	6.44582	9.02505
Gal	3.01601	0.179178	3.90707	2.09221	13.4089	13.1725
Lppr5	1.26939	0.220214	0.40207	3.37563	3.98111	8.03172
Cdk14	5.18348	2.21183	2.10717	10.8222	24.2175	31.0164
Ccng1	86.3243	41.3275	47.3203	189.751	364.128	539.143
Slc6a6	20.5971	8.12122	1.57314	60.7521	55.048	70.9847
Osbp2	3.11996	2.255	2.22867	10.4467	9.5408	9.33157
Cadm2	2.36646	0.45576	0.777481	4.97402	4.19995	7.22033
Specc1	36.7226	11.3271	17.0426	85.9741	115.914	111.117
Nr1h3	0.248391	0.194518	0.763561	1.15805	1.77317	1.92105
Sema7a	26.5464	41.3183	11.165	82.1533	98.8884	105.347
Gab2	12.1532	2.95181	2.33418	17.6556	66.7765	77.1862
Colq	0.426675	0.461442	0.344299	1.58268	1.18509	1.36054
Lrrc16a	4.2013	1.23036	1.4691	9.20202	12.353	12.9296
Nxnl2	0.699265	0.908484	0	2.15838	0.35073	0.244271
Pfkfb3	3.48704	2.22422	0.358846	15.0866	6.90557	8.70664
Ppa1	16.6985	47.4121	22.5971	79.0725	117.991	124.758
Slco3a1	9.9822	9.0639	3.38235	25.5274	32.0426	37.1121
Reep1	2.54402	1.41269	1.78554	5.70215	12.3523	14.1929
Bmp7	1.4153	1.06921	0.517319	6.26284	1.7155	1.83197
Glrb	0.299208	0.0567315	0.137259	0.425442	1.52325	1.61137
Tmem144	0.936765	0.304328	0.372056	3.33884	2.82858	4.11147
Egfl7	0.365857	0.639479	0.740736	2.49543	1.80124	1.6721
Apoe	8.39395	38.4785	64.3332	60.7697	197.13	103.957
Clstn3	0.872721	0.322573	0.415988	2.11614	1.54385	1.60761
Zfpm1	8.42372	9.54889	6.48736	32.4484	22.9882	18.1298
Mettl25	5.95044	7.86077	6.80323	19.8372	29.7594	33.1795
Slc16a11	1.97544	2.06263	3.47406	7.08055	11.2157	10.2371
Gpr155	2.90543	1.16253	0.697757	6.85443	7.85794	13.0533
Loxl2	10.5496	1.80365	0.934262	30.9173	10.7831	11.1832
Sema3c	51.5467	9.73768	7.54062	85.5474	124.619	188.105
Gramd3	4.5193	1.97465	3.45175	12.2957	15.2069	18.5034
Hectd2	2.65434	1.07322	0.836553	6.09577	11.3816	22.6987
Syt17	0.723906	0.14156	0.289678	1.22786	0.999559	1.9029
Fam89a	0.582532	0.473357	0.840369	2.01239	1.34794	0.728603
Prrg1	15.5332	2.09476	2.27548	33.0639	60.8328	87.1745
Ust	14.4493	8.88869	2.3468	41.6961	29.3686	34.789
Epas1	30.1386	8.17524	2.23647	56.8986	51.5828	54.2962
Nlgn3	35.8128	10.1811	2.87244	64.492	49.8252	62.8151
2020-03-10	0.248063	0.384968	0.608155	0.750751	1.95811	1.44324
Pdp1	20.4357	16.0295	11.0769	62.6627	70.029	105.885
Stk32c	1.44176	0.51184	1.09844	3.84522	2.42234	1.40955
Cyp4v3	1.42825	0.574039	0.367853	2.16664	3.51867	5.08303
Lmln	4.70102	1.16832	0.556325	8.56077	11.4431	14.1985
Relt	2.49045	1.90806	2.45073	8.61931	6.45819	5.31882
Ablim2	0.822132	0.422416	0.268585	2.17449	1.23471	0.936154
Tubb3	7.6789	2.07741	5.36805	14.9648	16.9336	15.1376
Mapt	0.886349	1.53384	1.67273	2.89343	8.22031	8.71244
Igfbp3	0.642633	0.709844	1.15335	4.24997	3.0227	3.46009
Anxa5	92.8684	110.943	156.8	268.911	527.021	526.096
Igfbp5	220.849	16.5559	5.8051	350.48	256.797	317.268
Hist1h2aa	0.747085	0	2.56387	3.97957	4.86032	4.16869
Map1b	14.6601	4.6631	7.5179	16.9704	90.9191	108.501
Spata13	10.5334	5.13163	0.219673	23.6028	22.6611	22.6584
Dlgap1	0.461552	0.381692	0.32495	1.58867	1.40386	1.46684
Slc22a15	0.702767	0.672359	0.218632	2.11323	1.50479	1.70409
Rcan3	8.35258	2.57741	1.25807	17.9367	22.1849	23.1098
Ssfa2	123.852	36.7334	31.8795	228.805	304.679	319.265
Trpv3	1.16427	0.32708	0.028347	2.60691	2.12886	1.97365
Kif13b	8.22083	1.96647	1.08332	14.1182	27.7062	28.2581
Plcb4	0.345531	0.256511	0.23959	1.0683	1.91327	2.51611
Odf2l	5.98808	3.8916	6.25778	18.9854	25.9354	26.3663
LOC498368	0.567766	0.25479	0.872135	1.684	2.55287	2.94635
Osgin1	1.66229	1.52365	1.30059	4.83549	3.7159	3.15717
Cacna1h	6.0911	3.14185	1.44061	12.9644	9.80441	9.13761
P2ry4	0.603923	0.206969	0.0649362	1.39038	0.979419	0.72528
Artn	6.25719	7.42785	2.98872	19.6185	8.84797	7.31925
Gdnf	2.91021	2.54885	0	7.64408	6.01341	6.11381
Unc13a	3.23765	1.35141	0.395589	5.53942	7.02067	7.16001
Thbs1	2.80721	0.468789	0.498406	4.64693	5.38236	6.40004
Yes1	3.60652	0.66206	0.297653	6.36989	9.06832	10.9115
Kif26b	0.736281	0.356959	0.103604	1.30132	1.22336	1.08473
Galnt16	2.6272	0.721387	0.51134	5.64883	2.63849	2.54822
Adam19	14.301	1.95218	2.36081	24.8519	19.2122	22.3966
Ncam1	47.8966	14.3677	4.78535	124.656	55.5671	59.546
Zfp575	1.08757	0.112378	0.497224	1.43055	1.79478	1.26618
Prtfdc1	14.1188	12.3758	14.6443	26.0477	60.2768	60.1106
Agps	8.49496	1.99378	0.451555	14.742	25.2098	36.4145
Cdh19	36.6361	5.92794	2.50791	64.2125	75.3049	118.115
Rgs2	50.739	13.1658	59.5074	111.253	189.056	216.46
Atf6	52.9421	22.4301	6.77638	167.048	92.4388	122.51
Mgmt	2.37926	3.83796	9.85268	9.74034	19.3172	18.3408
Pcdhb8	0.351871	0.210421	0.211821	1.00383	1.25194	1.66306
Prkca	23.7727	5.33887	3.0055	67.701	54.7885	83.1354
Nap1l1	79.9604	74.2233	86.6794	101.193	453.671	596.572
Bcan	1.10103	0.94449	0.412187	3.80172	1.02922	0.709021
Pts	7.26833	5.00561	11.1757	22.8158	31.3652	32.1881
Il6r	0.727353	1.33221	0.822226	3.53403	4.43574	4.38396
Slc2a13	28.8659	3.27557	4.51892	64.0877	40.5589	67.8719
Tes	18.4018	11.4391	8.30724	31.0786	52.9486	58.4013
Pdxk	4.68719	4.37516	5.38339	17.3991	15.3895	14.5857
Spata33	1.92659	1.90851	2.79789	6.1317	8.36547	7.73224
Mllt3	2.48858	0.546617	0.745183	5.15242	8.44872	9.80788
Afap1	15.3098	4.04702	1.01551	35.7855	26.9877	26.0262
Afap1l1	1.70193	0.707987	1.66589	3.40087	6.77701	5.89502
Ttc39b	0.617091	0.140517	0.286005	1.19025	1.35668	1.57001
St3gal1	0.608578	0.319002	0	0.99743	1.0293	1.20642
Il27ra	0.712995	0.647879	0.471699	1.94602	1.7757	1.78048
Cyp2r1	1.62735	0.906098	0.930592	3.27504	4.49085	5.42519
Frmd4a	3.94591	0.876943	0.240269	7.03612	12.072	13.1153
Camk1d	2.48589	0.131966	0.0925684	4.97888	2.42063	3.83693
Syt7	0.551094	0.13882	0.279568	1.89916	0.790913	0.844917
Lifr	1.27494	0.248385	0.136307	2.28306	3.25318	6.15548
Gch1	1.37543	0.671539	1.66862	4.65104	2.50927	2.52475
Tp53i11	28.2101	14.4984	10.5853	66.2864	38.3198	37.6035
Slitrk2	12.6823	3.42943	2.43664	22.389	29.7996	43.1512
Mcf2l	2.71394	0.320286	0.634819	6.18486	3.08396	2.1395
Hoxc8	3.27772	1.17851	2.8053	6.00689	16.343	17.3682
Ada	1.13322	1.66562	2.60044	6.58784	4.12041	3.62686
Dnah1	0.638401	0.462844	0.272218	1.62038	1.46959	1.64586
Nptx2	0.37711	0.495363	0.236658	1.491	0.870223	0.271103
Ahr	3.43913	1.38513	1.08549	9.14185	8.79573	11.9626
Aass	1.05794	0.424195	0.364495	2.18435	2.22983	3.70647
Abcc4	7.98106	1.94916	0.939699	13.1846	16.2338	23.6243
Fam126b	2.04147	0.461254	0.20222	3.40417	7.15752	8.34948
Trib1	2.50747	1.29911	0.665151	4.79317	5.62676	5.48166
Plag1	1.86155	0.291913	0.0467206	4.11778	2.8112	5.35141
Sstr2	2.89676	1.16271	1.38352	7.33691	4.99333	4.69226
Cpne8	23.6922	10.0736	8.29537	43.7908	44.3816	68.9137
Gclc	9.14939	6.86316	5.88379	19.3752	31.0024	34.7804
Cast	23.886	11.2798	7.36604	49.2567	70.1876	94.8453
Trim36	0.66081	0.146615	0.191069	1.29867	1.07681	1.12616
Kbtbd11	2.25453	0.208677	0.208626	3.53876	1.90411	1.56308
Angptl1	1.60179	0.783507	0.401097	3.53232	3.34273	3.50087
Il21	4.17235	3.0488	0.953574	6.13669	12.1691	14.7331
Dyrk3	0.974541	0.374325	0.694893	1.83354	2.38199	2.77231
Sh2b2	4.69353	4.00985	2.71323	12.8577	7.67762	6.56025
Nrip3	3.36323	1.39502	1.41044	5.9617	8.19597	9.94369
Arhgap21	13.4533	5.33249	2.32697	28.0042	32.2615	34.1604
Cflar	5.69546	1.70371	1.50166	7.66079	19.5773	24.6773
Rasa2	8.25224	2.13055	0.648317	15.9378	19.0139	28.4301
Slc25a30	1.81974	0.601918	0.795964	4.21024	6.58328	7.80914
Itga5	1.25902	0.804486	1.57383	3.02987	4.48862	4.34763
Kcnab1	0.23679	0.17331	0.078289	1.26028	1.2768	1.76284
Akap12	3.71325	3.92098	2.37744	7.45539	18.0378	15.0367
Wfs1	2.76838	2.0607	3.14771	10.5072	8.39823	7.31527
Acyp2	4.80988	4.60872	3.37142	15.2116	15.7255	19.5619
Kras	16.6334	4.54553	6.33371	32.2098	63.2107	90.1736
Lig4	20.3389	8.20534	5.32392	38.3028	50.6582	67.3542
Hsd17b1	0.909259	0.975029	1.93303	3.73469	3.37373	2.42972
Isg20	10.3886	16.2877	17.6847	35.5955	45.4981	34.3117
Apod	3.40219	1.65294	2.34873	7.49851	8.47666	8.79161
Asns	1.70912	2.62008	2.40139	2.49494	8.8486	10.3328
Tmtc4	4.45989	1.60946	1.87389	9.40857	11.658	13.6005
Pcdh9	4.37918	0.898392	0.941562	10.1085	7.00416	10.707
Elk3	6.36313	2.55691	3.017	11.3819	15.2317	22.4853
Arfip1	27.0006	14.9961	6.64443	48.3082	65.9583	85.5017
Fgf9	2.44749	0.617291	1.76945	4.16497	6.72295	7.83165
RGD1560289	2.44632	0.48392	0.598892	3.96215	4.54057	5.53779
Hcn4	1.86488	0.171145	0.129412	2.96772	0.639227	0.580869
Cxcl1	0.398239	0.901992	0.746288	2.78107	2.20465	1.72527
Golt1b	17.2643	10.3585	4.98715	29.9839	35.3801	48.3724
Cd276	38.34	34.9076	20.3362	77.7718	108.669	127.528
Sec23a	17.7932	6.56279	5.97514	34.0405	47.0351	62.84
Jmjd7	2.6383	0.896577	1.40573	5.97337	5.73963	6.79197
Alcam	59.5277	18.2675	6.58894	109.075	102.193	156.162
Sh3gl2	1.74838	0.620032	0.40018	4.29299	2.65015	3.23175
Fbxl7	4.62314	1.66004	0.646296	8.39647	9.98393	13.1104
Rxrg	24.7938	15.6086	12.9321	43.1829	45.9648	47.1804
Gadd45a	9.6291	11.5323	25.8958	24.7728	69.3084	63.5719
Fbln1	6.14183	4.25767	2.89575	9.0389	13.5524	14.3961
Lims2	3.3048	1.70706	2.73951	9.43769	5.08719	4.06432
Nacc2	36.9624	14.9288	5.85001	81.4221	71.3371	74.6719
Nod1	8.7452	3.05848	6.98035	19.0994	19.5704	18.5609
Card6	5.15407	1.30248	0.301872	8.63162	12.4004	16.8178
Zfp51	1.3712	0.30241	0.492746	1.76647	3.20398	6.46025
Casp3	26.8753	14.5817	23.6433	50.263	90.3478	113.17
Sh3bp2	0.304187	0.489382	0.314149	1.07559	1.4431	1.41565
Csdc2	3.29983	1.87548	1.7697	5.12963	6.29418	5.73255
Pofut1	13.1404	7.29249	4.05694	27.4232	27.3553	32.569
Sema6b	9.65426	8.84475	9.86118	31.7015	18.3216	16.2312
Uap1	3.26715	3.08198	4.25673	9.80518	9.57309	11.2993
Kcng1	1.94841	0.294197	0.377485	3.81528	2.30663	1.97954
Yipf6	19.0888	7.69523	2.80896	29.1075	45.2969	88.2038
Syne3	5.9949	2.2164	0.971705	9.79521	15.4221	16.0587
Man1a2	17.1014	7.09988	2.55691	35.186	37.3457	62.2427
Plk5	2.23305	1.481	1.05291	4.73061	1.57218	1.59034
Slit3	23.5488	6.42566	4.65539	31.495	39.3838	39.4731
Pld1	27.5648	8.69793	9.96232	49.4842	55.1576	74.756
Epb4.1l5	2.56769	0.220057	0.160451	2.5578	6.81099	10.6161
Pard6g	6.98185	4.575	2.36158	12.4633	15.6436	15.6371
Cdc42ep2	0.818596	1.76584	1.06824	3.69442	3.38994	2.04808
Rab7b	6.63533	3.44449	3.19217	13.134	14.4023	13.2627
Acer2	0.617405	0.366808	0.145715	1.47577	1.08365	1.3308
Kif5a	0.5484	0.190175	0.156875	0.767858	1.51068	1.33482
Tmx1	39.9904	20.9812	11.081	61.9476	89.9523	117.49
Mafb	0.820531	0.888292	0.699384	3.14728	1.23198	1.62217
Sesn2	18.6732	9.07327	8.71589	36.5	35.0052	36.7478
Pir	6.02185	6.17179	6.74033	13.4544	24.0955	29.6197
LOC688765	4.03082	2.13788	1.33501	7.33532	10.904	14.159
Tyms	5.28311	1.53417	1.7491	11.7256	16.2549	23.4846
Tanc2	10.22	1.2038	0.19452	21.4038	20.9471	35.5733
Galc	9.0134	4.78645	1.98251	18.8481	17.9961	23.5231
Emp1	51.6186	28.4651	21.1391	101.911	119.284	157.894
Mgst1	4.28803	3.60198	6.32958	10.3617	14.0213	14.6773
Cd48	147.909	46.6725	60.1663	251.896	315.386	500.813
Kcnj12	1.24102	0.804509	0.328338	3.36573	2.06225	1.84415
Klf12	2.22695	0.269045	0.123504	4.93214	5.75222	10.1613
Zfand4	1.57442	0.561664	0.502146	2.20167	2.76634	4.43344
Galnt7	4.2664	1.12539	0.477371	5.29773	8.97051	9.93542
Dnm1l	14.3331	6.88099	3.27222	26.4346	47.0107	63.0178
Magee1	2.35327	1.2225	0.902024	5.13301	3.33729	3.54917
Tubb4a	15.9587	5.72605	14.1251	30.7877	35.9403	33.8692
Mef2a	10.3227	3.33799	1.15426	24.7214	25.0603	39.2031
Dpy19l1	79.6219	59.5375	50.2645	151.543	266.759	334.591
Tmod2	8.30194	1.46519	2.80957	10.1764	20.67	18.6734
Park2	2.19249	2.19324	0.371659	4.90068	5.12654	5.32679
Col5a1	146.072	71.5288	48.5593	322.595	184.001	155.803
Arhgap5	12.1066	1.2799	0.379752	17.4679	27.979	59.963
Prrg4	20.5949	5.16365	0.57825	18.6351	65.0539	92.4712
Hes1	2.08824	7.42034	1.51342	10.4558	7.81684	6.28727
Sptbn1	89.6183	38.3374	17.6703	123.159	283.514	275.22
Rem2	5.44809	2.5653	5.72673	12.1565	12.7815	10.2707
Hivep3	0.842159	0.136084	0.032064	2.39436	1.79105	2.28065
Ntng2	90.7718	61.5616	42.0816	192.384	151.935	141.107
Sox6	1.42161	0.3913	0.202216	2.90925	3.00143	3.78107
Ano4	2.65361	1.34503	2.11316	5.46754	8.73623	8.57077
Ccdc34	4.12084	1.90772	3.42289	6.33137	14.8416	16.1671
LOC654482	6.1047	5.79506	4.32213	11.5657	17.6752	25.4228
Echdc1	14.7505	12.3038	13.0256	23.8308	63.0393	80.2293
LOC500475	3.62972	2.58218	4.44929	6.42245	10.8284	13.2853
Arrdc4	2.03735	2.43833	0.945689	3.7675	10.9302	13.6478
Tgm2	0.141702	0.246084	0.503984	0.205842	1.6162	1.44564
Chst3	7.28997	1.45883	0.1809	13.4004	6.95465	6.6326
Ets1	5.1551	4.9287	3.57822	8.77252	24.1365	30.5286
Csrnp1	2.13386	1.78818	1.41342	5.90784	3.77734	2.85738
Slc1a4	1.05269	0.953024	0.0975423	1.45048	2.29843	2.29863
Ctps2	30.6583	12.3732	16.0917	54.1048	61.8932	88.2822
Cd82	76.7854	94.2331	110.199	217.514	259.018	226.356
Chst10	2.7302	2.26333	2.22037	7.19247	5.49769	4.95811
Etv1	7.14989	3.70807	2.66872	12.1017	20.6008	38.6536
Clcn5	26.327	2.97033	0.709273	56.5696	52.5059	93.6049
Fosl1	3.95736	5.1677	2.33494	9.54986	9.88411	11.0547
Tp53inp1	50.171	7.72427	1.96729	67.222	61.6411	95.9791
Slc6a9	3.96696	2.25797	1.30192	7.24102	4.41117	5.12453
Ermp1	18.904	10.6714	7.81114	43.4376	37.5206	50.4974
Gcc2	5.68903	2.42317	1.20199	7.73859	14.1482	16.0164
Cpd	49.3469	13.858	3.40745	103.981	85.7968	138.451
Ephb2	6.21921	4.03571	1.62621	12.8255	11.5935	11.6138
Cela1	1.61537	1.41677	3.31635	4.07278	5.55419	4.91445
Xpr1	18.1447	3.81654	0.820945	28.349	30.1919	46.7197
Dnmt3a	11.4229	2.4649	1.13649	17.9049	19.5763	21.2812
Cacna1c	2.36785	0.839177	0.469267	5.18768	2.40164	3.1928
2020-03-11	0.331531	0.726571	0.511877	1.02438	1.0565	1.57232
Adamts1	4.98883	1.38337	0.583679	8.0857	5.23988	6.03135
Ttc30a	2.55996	1.70821	2.163	3.18114	6.69613	12.5792
Rab32	25.1647	6.49955	4.01501	39.7307	32.3799	38.8532
P4ha2	6.79753	8.61635	13.783	27.3679	23.286	17.5173
Epha4	8.35613	2.2551	1.66319	12.1109	16.4633	22.3134
Cited2	9.44217	5.48982	4.88991	15.4589	22.0092	25.7315
Phactr1	0.618505	0.139896	0.12251	1.06847	1.0202	0.815676
Ints10	20.7593	19.3563	21.2267	61.1744	53.6534	51.0778
Brd7	62.0036	50.9645	62.7111	163.942	166.025	162.931
Adamts4	65.818	33.5643	23.0634	123.728	101.66	94.8205
Lpp	2.6318	0.508572	0.176001	12.5893	8.49001	18.1191
Mettl15	0.766412	0.0433072	0.339432	1.29619	1.46772	2.84117
Thnsl1	1.79379	0.767471	1.15232	2.98816	4.826	6.74959
Hmgcs2	8.49605	2.21705	2.35519	19.8048	2.74547	2.89028
Adamts15	46.125	5.06452	8.25175	59.1499	39.9573	41.2896
Gfpt1	8.21618	3.00297	0.510744	9.81729	24.3035	31.8044
Slc39a11	2.85699	1.9881	3.05504	7.27243	7.41916	6.22938
Dlg1	11.3109	5.43481	1.44174	19.0254	28.9189	37.8201
Zfp9	2.05049	0.619288	1.01022	3.48238	5.14385	7.29833
RGD1306941	3.04255	1.49371	1.41764	4.49996	9.99987	17.3481
Hspa12a	25.959	11.0681	5.39794	48.2631	36.1982	45.2903
Runx2	37.5955	11.9901	13.9314	62.6143	78.0077	115.411
Adarb1	0.790692	0.305596	0.275553	1.97871	0.968917	1.38049
Nap1l2	3.89112	2.52968	2.01134	7.90582	10.0639	12.1254
Sik1	3.8808	0.514883	0.664772	5.96685	5.58892	6.12818
Klf3	3.78517	1.58733	1.047	5.45966	9.42276	15.8117
Tgfa	116.731	42.0747	28.7679	268.593	93.8145	118.972
Wdr44	3.92504	1.17735	1.05765	5.79869	11.1003	19.7199
Pcdh17	27.5866	6.05279	4.90049	42.1449	71.7148	87.2486
Trps1	1.90522	0.132794	0.0793217	2.98568	4.09566	7.64859
C1qtnf6	11.7154	10.2587	6.64958	27.8355	19.4674	22.8594
Isoc1	3.94069	5.78865	2.61361	11.8263	10.6698	16.2239
Fktn	18.5016	4.21365	0.544969	28.3909	31.2164	47.4484
Me3	0.475781	1.07583	0.278262	1.84233	1.42271	1.08148
Rgs10	1.40805	1.68677	4.33962	4.41083	7.15197	5.45764
Gfra3	1.0479	1.28267	0	2.569	0.824719	0.68762
Nudt12	7.674	2.90293	2.18875	14.2731	15.2546	24.7112
Tmtc2	5.8455	2.50434	1.18841	11.2336	12.5495	16.8218
Mdfic	7.92755	2.4753	4.2051	11.3335	21.7423	21.6801
Dnajc10	52.5945	24.3643	26.8501	112.481	119.687	171.711
Kif3a	21.3307	9.49448	8.65729	38.2144	46.3906	50.693
Rbpms2	1.68144	2.16432	2.1934	4.36452	6.10908	5.1017
Nras	37.185	17.1018	11.9365	66.3027	92.2619	114.594
Adam9	31.531	12.6593	8.22133	57.1836	65.091	80.0572
Cap2	0.435478	0.346769	0.364065	1.21733	1.9892	2.40669
Alk	6.24962	5.17947	5.01558	13.3661	20.2463	21.1693
Angptl2	16.3668	11.8664	9.80008	55.5902	42.4687	38.1149
Scube1	48.5779	13.9949	9.37531	117.821	43.3794	45.9096
Lpcat2	8.25085	7.64483	5.78899	19.4826	18.9427	20.7554
RGD1562608	1.25488	0.328344	0.240969	1.94533	3.26505	4.18996
Megf6	0.16426	0.845809	0.313655	1.42139	0.285993	0.366032
Tp53i3	1.54517	1.33546	0.979229	3.46586	4.54215	3.79023
P2ry13	1.84881	0.520727	0.0726206	3.65484	3.63402	4.24877
Rp2	2.07975	0.586627	0.691931	2.50958	6.72211	15.211
Mmp17	1.41137	0.726323	0.461928	2.74626	1.21787	1.42289
Wif1	0.490849	0.458533	0.228433	1.08218	0.893032	1.13409
Hspa13	31.8744	13.4018	3.98501	65.26	52.6881	72.1027
Usp42	6.53673	4.73008	3.13148	11.6028	17.0134	18.8722
Sgtb	1.33835	0.524042	0.452941	2.50312	2.52316	4.045
Rhobtb1	0.279175	0.161448	0.464085	1.05438	0.819883	1.38607
Mapkapk3	1.52207	2.45104	1.55582	4.70317	3.15981	3.24305
Ntn1	0.770296	0.201501	0.132867	1.48496	0.439337	0.535989
Tfap2c	14.2095	12.3476	17.9573	38.3827	34.8539	32.0778
Il10rb	10.6166	7.8383	9.20724	19.4459	33.1782	40.9957
Hdgfrp3	8.25774	4.13058	5.01829	13.7795	22.3006	32.356
Cpa2	1.55328	1.28927	2.00576	3.11072	2.79928	4.67655
Fkbp14	23.6688	10.9964	14.8122	46.4731	49.9175	63.9702
Agl	5.82298	2.74835	1.63791	9.91672	13.5123	21.6617
Phtf2	14.5559	12.4259	5.03538	25.6001	33.4575	50.2002
Tulp4	15.0442	3.06009	1.32752	32.0545	32.0591	42.0052
Tnpo1	28.2401	12.2115	6.59685	44.4168	58.9745	115.725
Mbtps2	6.44555	1.64186	0.515383	8.80363	9.63588	20.9735
Mmp19	20.0854	11.473	11.3601	42.6503	32.8513	34.4039
Piga	4.28561	1.98749	0.930756	6.67753	7.33436	9.3281
Cdh2	21.4327	13.1013	7.44327	36.9788	41.4333	49.386
Dok2	1.17023	0.386755	0.541505	1.55731	1.84396	2.06884
Dpf1	2.13023	3.49978	2.09006	5.39248	5.51614	5.13287
Lrrcc1	3.60001	0.997794	1.8479	4.24939	8.10598	11.5589
Pdlim5	9.53854	1.12758	1.01332	10.849	14.8939	17.3703
Larp6	0.64979	0.705201	0.180762	1.16063	1.12773	0.933828
Lrrc28	5.63105	4.71004	5.19523	9.66805	14.5297	18.5387
C1r	6.55741	5.7048	4.97052	16.9718	13.5012	14.0871
Agpat9	7.5657	4.63111	2.19703	10.2168	12.9707	12.267
Arsb	16.5731	8.20173	5.66307	31.3129	25.0464	28.7369
Lrrc8e	1.31213	0.920213	0.974795	2.947	2.5544	3.31963
Pard3b	2.14361	0.330533	0.260522	3.43576	3.54986	5.10028
Tmem100	4.10257	1.70172	2.67579	5.21382	8.53069	10.5374
Tmed5	14.2028	5.32227	2.4716	21.5753	43.2159	81.8397
LOC689986	1.84308	0.604912	0.384481	2.63862	3.42073	3.91384
Rbl1	2.7685	0.308415	0.592406	4.01429	8.24138	12.1267
Dpysl3	1.29469	0.0986578	0.135026	1.60118	2.01522	1.7455
Grb7	0.68322	1.11505	0.19242	1.63781	1.09958	0.826232
Yap1	31.9361	17.2392	8.77054	32.3055	102.036	91.2672
Sesn3	43.1482	6.49471	6.29047	70.1963	70.1274	105.119
Fdxacb1	4.04364	2.38233	2.9221	8.53198	8.8007	9.48987
Ptprg	22.0133	5.55583	2.83686	44.5372	24.9084	29.9954
Gli3	0.601498	0.0811863	0.027879	0.670484	1.28044	1.59788
Cep97	8.2958	3.01898	3.469	15.0149	19.0634	22.7686
Orc4	17.7645	7.74211	5.64118	31.105	39.9872	64.5078
Tsku	11.0954	13.3518	8.21013	27.3019	23.9724	29.0425
Stx17	8.9668	3.47415	2.5342	13.5776	19.6009	24.7863
Gramd1b	6.62118	3.73948	1.2577	11.5595	8.86501	9.72457
Stag1	16.1785	8.65826	5.56001	28.0877	36.8944	50.6773
Irak3	3.41337	2.5541	2.31968	3.80449	11.918	15.339
Elf4	1.22895	0.376814	0.213598	1.82702	2.50645	2.74286
Ccdc120	2.8742	1.52947	0.465322	4.51147	2.81123	4.38987
Rassf8	29.7343	11.2558	4.23396	58.8818	57.1466	51.3518
Spsb1	0.675216	0.711961	0.294073	0.88301	1.18854	1.93158
Prelid2	3.30262	1.77018	2.15182	3.33623	7.70877	10.0342
Lims1	17.3295	5.21429	1.02977	28.4472	30.6263	46.0026
Slfn13	33.5665	25.264	31.1626	58.0241	102.706	131.764
Lpin2	1.11619	0.683859	0.900028	2.01793	3.17488	3.89163
Grb10	15.0661	7.07669	8.12806	24.0146	35.6295	40.1963
Slc24a3	27.6123	12.12	9.23524	42.647	37.7068	43.6917
Necab2	5.60796	4.57016	8.5883	14.7153	14.635	11.277
Slx4ip	1.57783	0.294315	0.166609	2.69603	3.83749	3.74055
Rap2c	16.0806	5.96127	8.90457	23.5822	50.663	94.3069
Cdk5rap2	5.84116	4.65999	4.35276	11.5875	16.9204	16.2451
Gpam	22.2588	9.01896	3.80105	43.0253	44.1978	56.2295
Atl1	28.6334	21.2496	11.8891	56.5261	55.4841	66.0397
Me2	14.9433	7.92267	6.93216	22.8633	31.5681	42.4248
Rtn2	3.5453	1.87694	2.85397	4.68176	6.66435	5.08927
Efhc1	4.31659	3.52291	3.48045	9.23929	9.71475	10.1767
Sfrp1	129.497	107.883	65.4399	294.842	225.283	277.228
Sh3glb1	76.1291	45.3213	46.05	152.822	178.762	232.212
Arhgap28	5.94606	3.7745	1.37346	9.68135	11.549	13.7807
Arhgap22	3.38252	2.40845	4.34886	5.90334	8.09154	5.84289
Slc7a1	1.05402	3.18226	1.27526	4.26445	6.97673	9.4165
Wipf1	21.81	8.97238	6.61749	33.2588	36.4304	43.6478
Ror1	1.87369	0.226546	0.0943768	2.55884	2.04555	2.09647
Aebp1	3.2152	5.09239	4.07084	9.90069	8.28012	6.62111
Arl5b	6.57096	1.33073	0.837511	11.1237	16.0395	35.2653
Dnai2	4.98542	10.2554	6.64365	18.5323	14.9565	13.2845
Zfhx2	2.02694	0.704228	0.509694	3.03729	3.70094	4.53779
Skp2	2.36052	1.86682	2.02867	4.25083	8.14484	10.091
Erlin2	15.0111	7.83405	4.98494	23.9931	33.3038	37.0737
Dck	5.43261	1.46398	1.21752	10.0149	7.85539	11.6057
Cmtm6	101.506	67.8687	23.1375	173.144	158.4	166.504
Slc25a45	9.37729	13.1727	11.0411	24.8178	22.0712	25.1757
Trim17	0.647311	0.428386	0.16566	2.02386	1.18154	0.821962
Ascc3	4.61011	2.28641	1.44234	9.24833	12.0395	21.2088
Socs3	9.91153	6.93299	2.92642	17.6618	8.65183	7.88511
Creb3l2	24.1598	4.94559	2.11547	40.6784	33.8798	44.2626
Zfpm2	1.28229	0.446384	0.313731	1.67835	1.72454	2.62383
Pgm2l1	2.2276	1.0336	0.958978	2.93412	5.3286	6.9412
RGD1309821	4.42209	0.654802	0.784036	5.93852	5.43386	6.40131
Adamts9	1.38815	0.893163	1.0086	2.92978	4.8457	5.58814
Ehd4	33.7243	53.5206	29.7728	75.8244	100.097	101.563
LOC100125364	14.1485	11.6029	9.87438	28.5945	37.8216	52.8333
Id1	10.3431	18.3432	21.1923	31.202	34.5837	27.5383
Zdhhc2	12.5343	11.0918	8.79604	19.4192	35.1107	45.4312
Wdhd1	3.51754	1.48811	2.12784	5.41601	8.89284	11.321
Ofd1	7.71995	3.55484	4.69022	11.8556	15.8511	19.1308
Anapc10	16.1047	9.53224	12.8622	26.8569	41.6848	57.2182
Meis2	24.127	6.15165	10.2547	28.8563	42.8688	50.3718
Cpne2	14.5206	9.18626	10.1009	26.7039	28.9574	32.2279
Usp2	10.7286	4.52993	2.77013	19.2504	12.9817	12.9352
Kiaa0895l	2.89873	1.11858	1.83301	4.98223	4.68694	4.41845
Rsu1	88.1747	65.1585	70.6575	180.491	208.745	241.29
Erc1	4.77939	0.942807	0.31273	7.38191	9.1344	9.56345
Calm1	129.644	85.5153	158.028	263.46	393.881	502.235
Mthfs	7.03986	5.28081	2.43488	9.48056	15.58	23.5498
Asb1	3.09454	2.52949	1.98438	6.45833	5.42055	6.44465
St3gal5	13.9067	17.5279	14.1531	29.8865	38.4004	40.8288
Pla2g4b	3.96027	2.78229	3.20566	7.73253	8.67626	7.72707
Pam	9.83401	7.13618	6.96028	23.1545	22.732	25.0905
Layn	1.31361	0.838241	0.744301	1.83142	3.07597	3.73847
RGD1565616	35.1598	10.3219	5.08704	61.8373	62.4168	90.1255
Katnbl1	4.54479	1.81985	0.690835	6.58151	8.32003	15.6998
Tnks	25.3516	7.67413	5.22386	47.2974	37.3303	48.2476
Tmem209	20.5835	14.2607	10.0549	41.359	45.1562	65.3489
Mdm2	30.9533	23.9235	27.2221	57.6392	77.6943	88.2105
Dnajc12	24.8106	13.9812	27.3109	54.9477	49.2608	49.3102
Trpv4	1.31367	1.7012	0.894488	3.35259	1.76499	1.95437
Sh3kbp1	30.3867	17.0847	22.9971	47.9055	78.5102	90.6297
Eea1	5.25108	2.03609	0.869691	9.79303	12.3538	14.9579
Postn	345.76	262.436	86.1065	590.112	453.133	576.536
Slc9a8	8.92713	3.47445	1.72033	14.952	12.6269	16.9549
Pls3	11.1117	4.54685	7.38961	16.6704	27.4721	40.6489
Myof	1.25476	0.846373	1.10409	2.59113	4.00818	5.50173
Zfp36l1	137.637	32.1307	29.6099	200.131	158.389	251.245
Plod2	28.0884	16.3961	12.0868	53.445	51.2175	73.2495
Ap1ar	24.1632	20.8273	12.6112	51.1422	51.6838	55.0805
Zc3h6	1.54988	0.665839	0.425484	3.04455	3.46468	4.91754
Ank3	80.4805	27.4922	14.4205	122.954	105.419	121.416
Kdm6b	126.775	55.1309	13.9298	173.231	160.304	164.974
Cdc27	12.7762	3.39214	3.05744	20.4953	32.4902	53.5788
Fam45a	9.76495	5.92005	6.83167	14.5982	24.0963	35.6587
Scoc	56.9177	36.5012	34.3952	80.4776	120.66	235.937
Smap2	21.4594	22.5925	15.295	46.1041	43.2689	50.5129
Ppp2r1b	13.9171	10.8219	10.2701	21.5542	35.367	39.7536
Trmt11	1.69518	1.58667	2.13765	3.67743	5.6439	6.51946
Itpripl1	10.7265	7.9042	4.39216	21.9377	21.7301	24.2283
Col27a1	41.428	23.4524	5.42977	48.4866	46.956	40.3157
Usp45	6.17302	0.894712	0.502534	8.75466	8.52358	14.7932
S100a11	54.4074	52.0112	50.3649	79.8202	95.179	87.7618
Ksr1	4.56445	1.1623	0.314238	7.6728	5.4004	5.33771
Nxt2	1.82164	1.27472	1.03195	2.82467	4.79674	9.24682
Pde7a	0.619423	0.25211	0.564999	0.521215	1.77692	2.08619
Aak1	2.2863	0.646321	0.127567	4.48901	6.72683	10.1567
Stox2	22.367	5.13889	1.73509	44.8794	34.4166	50.2477
Extl3	15.3389	8.46987	3.56666	29.0736	23.5978	26.2414
Rlbp1	0.704216	0.85235	0.990516	1.73577	1.84765	1.50149
Pkn2	19.8201	10.4906	8.3581	39.6276	46.6808	67.2162
LOC691931	75.289	63.4643	87.7265	133.962	205.558	175.501
Klf7	2.86821	0.710068	0.362089	5.19649	5.83475	8.77799
Cercam	0.885337	1.63035	0.635786	2.44328	1.89169	1.73483
Pacrg	0.867777	1.60054	1.11607	2.31663	3.19419	2.78723
Naa15	13.4271	10.9231	6.65454	19.6796	40.1745	65.5008
Ift80	17.462	5.93624	4.11729	24.8751	26.6811	45.0529
RGD1566386	1.62741	0.832587	0.833189	1.72861	2.9603	5.02504
Tppp3	15.5407	9.10676	41.7489	45.1918	48.8585	34.5888
Fhod3	0.485426	0.45949	0.316038	1.31824	0.6451	0.758558
Lrrc1	4.3533	2.35815	2.7909	5.88293	10.0577	11.3955
Afmid	1.40897	1.65698	1.11311	3.81026	3.08796	3.71547
Adarb2	0.896193	0.156148	0.197329	1.75363	1.89943	2.26593
Alas1	26.3709	22.6987	48.9977	55.4952	94.8393	84.6668
Rnls	1.1406	1.79888	1.6926	3.4346	3.34457	4.22113
Scg2	31.3194	20.7183	27.021	37.7706	83.7385	79.5987
Arrb1	28.3673	5.77284	1.12122	49.8546	23.6556	29.5005
Mapkbp1	4.84666	1.09928	0.487885	7.3984	8.42615	9.31789
Asb7	7.95527	3.95331	1.46009	13.4008	11.7821	12.9586
Ogfod1	2.29571	0.886563	0.41154	2.99126	5.32563	6.77779
Cnot6	73.7821	22.1114	11.2211	104.772	142.737	241.778
Camk2d	32.0493	13.0118	6.77528	56.1942	65.6084	87.3713
Bhlhb9	6.52022	2.43323	2.2685	6.99473	12.1763	14.827
Ncam2	4.66806	0.841535	0.336737	4.51963	5.97354	9.72599
Fcho2	12.5987	3.24279	1.32958	22.0042	25.771	46.3477
Clhc1	0.852363	0.430849	0.956466	0.682339	1.68719	3.24692
Rps6ka5	15.9015	4.88476	3.10148	24.1672	18.9503	27.7594
Ccnc	16.7089	9.63871	9.09919	27.2358	51.2684	95.8238
Atp5s	4.17611	3.9215	2.69409	7.59463	9.32525	9.87186
E2f6	27.6211	27.2143	23.7856	56.5275	71.3074	90.3634
Nkd2	15.9143	9.25249	11.2656	22.64	33.8728	32.0087
Cyb5d1	11.1543	3.06498	0.597561	13.6922	17.1735	21.9513
Npr3	31.6776	13.9557	5.37653	50.9826	33.9457	37.6395
Vps13a	4.73559	1.34101	0.801658	6.5361	10.4575	23.4324
Nsmf	24.7693	29.6497	25.1452	67.2748	39.8799	33.1012
Zfyve26	9.30117	5.27657	4.64287	15.259	24.2086	28.095
Dgka	28.2908	19.9126	18.4535	43.661	53.6015	55.6586
Atoh8	3.61189	3.51418	5.71418	11.2998	7.25863	6.13081
Cdk17	30.034	16.1342	11.158	43.4539	55.9224	71.8768
Cmpk1	56.0562	37.2205	28.7189	60.7097	124.724	193.306
Map7d2	1.09768	0.290508	0.231984	1.06224	2.34169	1.52447
Ttc26	5.35741	2.62652	1.5626	8.11803	10.3848	15.1095
Lmo1	3.11688	3.32722	6.32357	11.1005	5.53468	6.58358
Ankh	63.229	35.4234	15.4874	99.2505	78.7469	89.5386
Snx13	20.0557	8.05237	4.9414	28.8325	45.0269	74.7407
Dnajb9	24.5125	14.9571	12.4294	37.5914	47.7393	87.931
Igtp	2.90648	1.85217	1.8991	3.72246	4.97814	5.61311
Arhgap12	40.4025	20.02	12.9597	67.5508	70.3698	97.1805
Ehd2	7.07076	7.80666	5.96712	10.8394	21.3384	19.3071
Cacna2d1	2.6093	0.565531	0.125234	3.38934	4.7201	8.32697
Slc41a3	1.60652	1.26087	1.13811	2.33968	2.61091	2.32785
Fech	12.1266	8.47133	6.33047	13.5093	25.5149	30.8832
Brca1	2.13859	0.366958	0.242365	3.24245	3.47356	4.57756
Egr3	120.319	22.1567	12.9546	166.354	110.352	135.19
Sel1l	43.1812	13.8631	6.50396	78.3217	59.9777	68.4981
Sec23b	24.9507	23.4248	19.4414	47.1342	63.1701	80.4629
Adamts2	0.559901	0.332782	0.260438	1.56428	0.409226	0.403329
Lrrk2	1.21733	0.604953	0.206415	1.50659	2.30578	3.17294
Cpxm1	1.44157	1.26559	0.737776	2.99844	1.89379	1.53849
Ggct	6.68986	6.10564	13.5408	15.6445	21.1469	24.5101
Mapre1	90.0984	79.5026	71.3651	147.312	227.089	281.915
RGD1309104	12.1758	10.1375	10.2152	20.5485	27.5462	31.0098
Kctd21	5.89326	1.99108	0.662775	6.75233	9.20775	9.24242
Sfxn5	4.14065	1.42719	0.9648	7.33941	7.14311	8.10207
Parp9	5.27491	2.39112	3.15115	6.59098	10.5863	11.2086
Lrrfip1	13.3048	8.45563	3.90311	21.038	26.3862	21.6251
Tfap2b	12.4394	3.2891	3.45148	12.8846	16.1908	21.5338
Ttc3	44.9824	30.6139	18.4369	66.6831	94.7899	129.969
Tceanc	4.86009	1.21395	0.0536167	6.79807	6.37969	7.49309
Pias3	15.0057	6.37025	5.60145	19.9767	21.6247	27.6619
Dsn1	6.33499	2.04109	2.707	8.60622	11.977	14.0414
Snx5	48.8734	60.5379	48.6878	89.6732	121.605	146.491
Rbm43	13.4775	6.3641	6.49553	16.8253	23.4293	31.5913
Crem	19.4324	8.63025	13.6747	23.1723	35.355	45.4193
Golph3	76.2079	46.2385	41.2077	145.28	160.609	227.072
Kpnb1	60.5648	49.7018	25.4122	101.662	149.392	170.07
B4galt4	11.7994	12.103	12.061	25.6906	23.9916	23.7384
Btbd9	11.4528	6.05194	4.50372	15.3573	22.7754	29.4862
Add3	196.999	101.498	68.2416	251.518	381.589	470.796
Gas2	0.845289	1.10976	0.541259	1.53202	1.80466	2.85173
Ide	14.5926	5.84822	2.41235	19.5641	28.0706	47.5382
Eif2ak2	8.19189	3.14313	4.25592	8.79325	18.1377	23.0313
Ccdc184	1.76632	1.16942	3.1202	5.13926	2.35267	1.93227
Tmem170b	7.92188	0.922443	1.0893	10.2829	12.1171	12.0895
Pkia	4.23358	1.96759	0.92153	7.08669	12.3733	20.1709
LOC687399	3.04419	0.460712	1.14079	4.4193	2.52103	3.25295
Spag1	1.96968	1.27205	0.9989	2.76679	3.50143	3.9207
Pgr	3.76724	0.292819	0.150074	4.97127	1.66347	2.14867
Chst11	5.20004	0.902587	0.843441	8.85522	3.91361	3.6579
Gatsl2	13.1276	8.15282	5.31242	16.7778	21.9521	26.1224
2020-09-06	10.1804	2.83353	2.71114	13.8138	11.3034	11.7185
Gng12	28.3748	26.2607	18.3243	47.7523	66.8808	105.473
Apc	14.6668	3.95652	2.23184	20.4864	33.1607	45.9731
Wdr89	2.59433	3.21353	2.21701	3.81195	6.35768	8.92713
Ptprm	9.81878	4.54837	4.40306	16.8151	16.6502	19.3957
Wwp1	72.2777	24.9338	14.8758	86.0253	117.708	194.105
Tmem47	1.15706	0.446033	0.551105	1.53516	2.60258	3.13128
Prkaa1	7.84561	2.92523	3.62796	12.2868	17.757	34.1227
Reep3	83.3572	19.0014	7.68215	130.662	135.787	227.224
B3galnt1	6.88449	4.72484	3.47143	9.50878	13.7159	17.0595
Pgm3	5.00285	2.68117	3.52594	9.37517	10.0135	12.4315
Zfp90	4.97119	3.91955	5.65217	10.8105	9.91697	10.4721
Dab2ip	21.0464	12.6492	10.2306	45.1505	21.5981	20.9232
Ngfr	194.352	233.997	158.592	467.953	332.94	298.967
Pign	7.46388	1.66338	0.57617	12.1362	12.2674	23.6424
Wsb1	47.4542	32.1305	24.4112	85.7125	88.493	143.006
Runx1	1.96568	0.998235	0.699799	2.91808	1.44191	2.32778
Adat1	2.07085	2.32651	2.03734	3.75922	5.07471	5.84092
Aen	11.538	13.8629	9.57195	26.4194	25.3492	25.0316
Itpk1	17.4143	16.8106	13.2233	36.9875	33.294	28.6171
Akirin1	12.9648	10.2078	6.41627	18.7271	33.7444	43.6489
Zbtb20	1.14455	0.31186	0.276077	2.28008	2.90136	8.21601
Maged1	53.092	38.0915	36.4843	85.5119	88.2936	83.0394
Eif3a	72.0192	81.0788	66.5624	70.429	329.277	299.085
Traf3ip1	2.72333	2.22838	2.66678	4.53052	8.56323	6.03875
RGD1311739	21.1415	30.2434	43.2282	38.1208	76.7825	63.6183
Fez2	18.7661	22.1992	19.3111	30.7385	51.6201	45.9708
Hif1an	12.4973	5.64022	3.78517	15.5454	23.2806	32.1276
Ccdc8	4.76315	4.01571	1.59437	8.68903	5.45372	3.69041
Nup160	5.45804	2.83228	1.75957	7.68356	11.4873	17.9522
Lrrn3	1.3204	0.448655	0.564625	1.97079	2.71055	3.00061
Agtpbp1	9.1068	6.75176	6.21245	16.0217	22.1638	32.1991
Loxl1	78.8111	91.1544	61.7177	164.978	110.911	87.7811
Gpd2	2.65301	1.37071	0.870034	3.70464	7.37979	7.15747
Cnksr3	7.76237	6.48056	4.78063	12.7335	15.6782	15.0412
Cdc42bpa	7.33382	2.12629	0.861179	11.8414	16.059	24.1335
Lmbr1l	40.7168	35.8845	22.4925	60.8387	70.2269	83.8799
Trim23	18.43	9.90752	8.01663	26.1848	39.4639	59.0455
Met	0.311397	0.54397	0.0732249	1.11492	0.869299	1.54218
Ugt8	43.5644	42.3783	14.7425	60.3735	84.7849	133.925
Csnk2a1	73.6957	36.0526	13.8426	108.141	133.349	195.649
Gpc4	3.77298	2.19209	3.51146	6.33521	7.34286	8.27282
Oaf	216.994	168.996	277.478	504.905	301.667	248.21
Dhx40	45.935	20.4569	15.1783	59.698	76.8274	109.18
Epdr1	51.9676	43.9315	33.6854	59.1264	113.611	132.418
Trim34	3.01074	1.55764	0.534207	4.18363	4.67557	4.54978
Exoc4	15.4744	5.73933	2.71079	23.5625	26.6436	31.4146
Gpd1l	13.5672	8.07975	3.22422	21.6885	18.349	19.4515
Bicd1	2.52149	0.408158	0.268552	2.77794	4.45773	7.17151
Lrrc58	73.8796	13.5497	2.23205	105.929	104.192	135.61
Cln5	7.62777	5.18283	5.41217	9.25722	16.8486	24.5474
Narf	12.2089	7.84603	9.36966	19.9926	29.1112	32.441
Gnb4	17.4736	6.79273	5.07505	23.5631	24.173	26.1337
Ireb2	30.5566	10.4951	5.03278	42.0512	54.2461	93.8986
Gng3	1.88346	1.18208	1.81511	4.27336	3.67798	3.81999
Ttc14	11.0563	4.02488	4.59424	16.1734	22.421	31.7734
Fndc3b	18.9961	4.01732	0.526576	30.4657	22.7278	30.8191
Smim3	17.8871	12.9911	17.9086	33.557	32.3803	35.3255
Tsc22d1	488.361	181.864	405.759	715.747	760.119	760.123
Acaca	17.8537	8.56474	2.05765	19.728	46.6029	66.2113
Taf2	14.8895	11.0805	7.75771	23.0307	32.7438	40.9512
Map4k3	7.28676	4.65137	3.91249	13.6175	15.2472	21.1989
Efcab7	6.17735	4.40393	3.75054	9.07699	14.3754	18.376
Fbxo11	23.8876	14.9337	10.5851	30.4614	46.2277	79.9464
Zmpste24	25.2485	12.9053	10.0189	35.9542	50.9372	76.1924
Ankfy1	28.2504	14.8232	12.0903	45.649	54.7056	76.4398
Cblb	4.87214	0.619436	1.29197	8.74465	6.68071	10.2588
Rps24	8.07347	14.8704	35.4042	8.58638	26.6087	88.1538
Xiap	15.1619	1.5609	0.491184	17.1469	18.9934	30.7326
Ddias	2.74654	0.389016	0.990176	4.52276	4.20867	7.61102
Ssc5d	10.1612	4.80239	1.66794	13.5574	5.92462	7.06644
Snn	51.7082	52.8871	37.7005	74.3229	134.957	142.817
Ndrg4	45.0736	28.5722	24.0304	76.7325	59.0185	62.0013
Errfi1	4.4656	3.60394	2.60994	9.56561	7.72806	8.94537
Slc35e3	26.3074	20.9029	16.8156	43.3423	58.3976	70.2319
Slmap	23.8224	8.65084	4.21761	37.2483	41.742	51.3901
Mtpn	116.475	50.8204	20.3616	172.374	216.851	307.747
Nedd1	7.04539	2.63482	2.1099	8.69593	15.3288	22.5242
2020-09-11	10.0716	7.68767	5.71031	13.7273	29.024	32.6732
Ykt6	67.7675	53.7035	32.3832	115.921	124.375	153.794
Arntl	18.5437	12.327	7.31822	26.8929	27.325	33.1847
Ptgfrn	3.35808	0.864432	3.30925	7.34097	8.49775	9.36309
Prim2	5.93461	5.75809	6.55435	10.9353	14.0126	16.4291
Fign	46.9407	8.83724	2.01906	56.6605	45.7296	71.5424
Ptprf	28.3166	14.7952	4.10392	43.4856	27.9064	29.5772
Hspa2	59.0988	68.6838	35.3312	115.849	86.5919	80.6621
Dapk1	2.26402	0.630883	1.31526	2.69298	3.52125	4.12287
Trmt10a	15.8715	13.419	11.58	25.8482	33.9601	30.7484
Slc35d2	3.37507	1.96617	1.84379	5.18642	4.90333	7.45944
Wnk1	28.758	13.6255	13.3901	34.2209	75.5478	109.112
Rasa3	26.1041	16.0239	8.56556	48.8765	49.3166	52.9377
Scara5	1.61329	0.865551	0.506732	3.02223	1.23235	1.23503
Rad18	6.49592	2.69962	2.02803	9.28765	8.46329	11.0929
Cwf19l2	5.04088	2.02596	1.54387	6.26743	9.30479	15.5386
Galnt1	72.941	37.6812	33.5347	121.518	167.836	217.082
Mapk10	1.02699	0.759295	0.484761	2.07207	1.72001	1.94721
Atg7	8.22296	7.0793	6.53893	17.1043	16.0269	16.6856
Lrrc20	4.51977	4.05292	5.15446	10.8525	9.82572	9.78423
Trak2	37.7178	16.7297	25.4109	39.2651	119.011	146.641
Lrrc8b	155.169	34.5031	13.1705	204.311	167.684	218.511
Tram1l1	2.7971	1.99268	1.72114	3.59107	6.73751	7.95406
Stim2	32.405	21.37	12.0765	45.7375	51.0523	58.3125
Atxn3	14.0771	4.18616	1.88711	17.1533	24.8776	32.4255
Cmtm3	24.7075	26.1778	39.9763	57.7643	58.6541	57.1603
Mboat1	4.84774	4.12421	3.27953	7.22165	9.26967	10.8385
Alg10	17.4731	2.72622	1.21652	22.7918	26.8624	46.5222
RGD1561149	0.91134	0.90001	0.891097	1.40747	2.24689	2.33328
Nadk2	3.26163	1.60136	0.787518	2.9305	5.20928	7.76511
Hdac4	55.7995	17.6398	7.03985	99.1998	54.3863	55.2091
Rbm41	3.61732	0.809561	0.179198	4.12173	5.80005	8.99058
Il6st	84.5338	44.4452	23.9763	135.481	121.878	171.852
Raph1	0.838734	0.198443	0.189642	0.88603	1.41386	2.66888
Pragmin	3.84951	4.09961	1.46075	6.59763	5.60292	5.60698
Tbc1d19	8.11442	3.9123	3.41656	10.8133	17.1063	23.4873
Ppip5k2	9.86037	1.93052	0.40108	12.8774	14.0639	22.6997
Iqcg	1.01944	0.503112	1.32319	2.31305	1.69156	1.4832
Bcdin3d	6.12396	7.00016	7.02653	12.5927	11.6828	10.8117
Emb	6.73801	4.65804	8.40971	12.5214	17.2314	24.3496
Smug1	8.81373	9.11962	3.14977	13.8796	16.1913	13.3323
Pdzd2	9.97958	1.79379	0.369755	13.9498	9.40586	12.1758
Tbc1d8	0.766206	0.621161	1.08347	2.16449	1.71022	1.44719
Lmbrd2	4.6631	0.387514	0.142621	5.88147	6.84143	16.4708
Akt3	11.1742	4.12982	2.56891	18.3956	30.9527	48.6139
Mast2	10.7287	6.96912	8.76128	20.1188	21.0731	23.4372
Zfp167	1.76586	1.06725	0.830196	2.59885	2.64119	3.91518
Eif3h	6.76301	8.50239	9.86606	16.9072	16.2465	30.9158
Camk2g	8.64573	3.60766	1.56393	11.2809	10.0565	12.6105
Disc1	3.84913	2.53012	0.565744	5.46133	3.68895	3.08786
Nfatc2	3.68754	1.28936	0.258231	4.62232	4.1811	4.41421
Capza1	51.9102	40.6881	29.7724	78.3875	99.3766	151.133
Ttc8	3.641	2.59712	1.34226	4.88577	7.1749	8.50021
Fra10ac1	11.5202	11.5215	21.907	23.0485	34.7343	35.7778
Tcp11l1	11.7768	3.06786	1.36153	18.5821	19.7311	39.2491
Armc8	8.70433	7.78126	5.14309	11.5527	21.2026	28.5419
Sypl1	71.041	51.4733	33.7919	97.7596	129.604	191.861
Cnih1	82.0479	83.517	75.2892	118.496	179.928	293.007
Letmd1	27.1947	23.8543	19.5767	39.7975	50.9574	55.0261
Rpe	12.5332	12.1918	8.15576	20.0764	32.4212	51.6966
LOC691807	125.356	108.887	115.102	160.995	316.796	415.419
Ptpn4	6.70935	1.16882	1.45805	11.7776	10.8092	22.9101
Snx9	23.5212	15.1993	13.3903	39.0336	41.5661	44.9373
Phkb	10.677	3.0518	1.10707	15.9011	14.8869	23.1997
Rabgap1l	4.23123	1.62053	1.55446	6.04399	6.84435	10.9589
Stam2	19.2722	6.07703	5.21939	29.3891	37.8835	50.8512
Ccnjl	1.50571	0.562446	0.814929	1.40294	2.89345	4.32013
Fam49b	22.8818	14.2858	16.8815	33.4492	55.2782	70.3171
Ebag9	9.45014	8.57374	5.49648	13.0064	23.5386	26.567
Maoa	38.5244	29.5933	15.0766	63.4168	60.042	81.5496
Rab3gap2	12.4302	6.59311	4.93995	18.6389	22.5575	26.3053
Fam129b	25.1194	26.2251	36.0178	28.0408	88.7026	77.8451
Atp11a	9.33332	6.07168	5.25021	20.3756	19.3208	22.7115
Mvb12b	145.676	53.6112	14.2122	206.714	174.247	223.812
Zdhhc17	12.729	4.38286	1.30353	16.8185	21.0802	34.3884
Strbp	3.14596	1.75357	1.96111	3.70374	8.02343	12.72
Abcc3	1.02465	0.858627	0.338519	1.44695	1.33126	1.85768
Mgme1	2.50623	2.45908	3.32127	4.92294	6.1704	7.2664
Myo1e	19.9338	11.6785	8.5406	27.7913	35.0147	36.4064
Tgfbr3	344.038	67.6895	25.6507	445.166	423.165	570.458
Pcdh7	62.7197	14.6037	4.26776	76.4993	57.5384	71.9676
Sbno1	24.6172	10.689	6.61451	34.6643	54.2656	77.2403
Tspan7	39.8977	24.6266	30.0668	65.2865	61.2594	76.353
Cdca7l	3.48433	2.28641	2.48067	4.40754	6.9802	5.73965
RGD1310852	6.44204	4.05468	4.70343	10.9729	12.0663	9.56098
Pip4k2a	5.91601	2.44692	4.71219	7.49553	13.3752	18.2056
Adipor2	103.001	56.0141	11.9882	172.188	119.305	161.575
Tceal1	17.507	10.6535	13.6365	21.2467	32.8739	44.8032
Tspan5	28.1159	20.1932	15.9851	38.9187	44.4797	57.3981
LOC361346	10.1344	2.83322	2.73938	11.6458	13.4824	18.9952
Reck	22.5826	12.4513	5.66451	24.7397	30.52	41.8334
Limd1	14.2187	13.3742	5.57045	29.9841	19.6794	23.193
Svil	14.3311	6.76263	2.95556	21.2622	14.7376	15.5802
Fam204a	4.6818	3.34342	2.87866	7.53926	11.5191	17.1001
Nfkbiz	3.0112	1.45164	2.85076	5.47823	5.0738	7.54584
Rpgrip1l	3.58248	1.18271	1.04656	4.17076	6.39908	9.28152
Plk2	49.2144	20.9743	46.4468	95.9169	87.7992	103.725
Rock2	39.9226	12.9372	14.2728	62.4594	69.0128	105.718
Selt	107.956	49.0609	34.8343	145.865	207.191	354.998
Galnt4	3.57646	1.27637	0.963767	4.36665	3.48036	3.58134
Slk	14.6292	4.50634	2.08487	18.7376	29.0235	30.621
Mtdh	16.1329	8.91866	3.2847	24.4156	22.932	22.0917
Col11a1	4.60041	2.38203	1.89713	9.23594	8.39884	9.19586
Procr	11.4242	0.786038	5.30812	18.4501	6.4829	5.76094
Eprs	38.5214	39.1916	27.0465	57.6853	93.1354	98.0911
Dbndd2	23.2886	43.8111	30.3063	55.6416	49.1322	44.9351
Tmem87b	27.827	10.2728	3.78185	29.857	42.2849	62.965
Sptlc2	16.8657	9.71276	8.22705	22.5887	38.5884	54.392
Soat1	28.8522	11.8511	3.47094	41.1221	34.5464	49.5036
Tmem135	5.89411	3.50813	2.12913	8.39586	10.2957	15.2722
Cdt1	1.56888	0.639869	3.60261	4.24357	3.12922	2.4758
Zfp217	4.50184	1.82194	0.971726	6.47316	5.40292	5.04304
Camk2b	8.50373	5.94784	3.10374	9.77	11.0339	10.9533
Trim44	31.47	15.2575	5.66552	37.3276	69.0056	56.868
Hsp90aa1	21.605	19.1456	12.1894	22.5048	65.1059	78.4239
2020-09-08	41.4284	22.325	27.5712	64.9016	71.97	70.9878
Prickle2	5.52758	1.956	1.47493	7.83413	6.54391	8.24269
Utrn	32.1126	10.0015	2.4059	43.7545	50.9025	58.3661
Wdr60	3.62195	2.4774	3.82301	4.6692	12.1111	9.38277
Ap3m2	11.894	6.73184	5.44288	25.032	19.399	24.7515
Gnaq	58.8563	13.6195	3.07576	78.3672	72.3791	99.1946
Otud3	15.1246	5.96254	7.94434	25.8859	19.9612	16.1386
Tmem30a	105.874	49.8605	35.3646	136.618	166.498	242.407
Wasf2	31.272	6.36192	1.28821	44.6986	33.2253	52.7251
Dnmt1	16.2516	10.4783	11.843	26.5153	34.0687	30.0432
Slc39a14	1.31751	1.33328	1.02742	2.8481	3.5903	3.68705
Ap1g1	25.0387	11.4688	6.31704	35.7976	45.2808	70.7866
Mtmr9	10.8318	2.06353	1.20768	15.0337	14.1053	18.7594
Chsy1	48.2027	22.8019	23.0361	80.887	55.5904	66.3687
Zc2hc1a	3.48037	1.21911	1.39653	5.11257	6.7797	10.0061
Fndc3a	10.6627	3.55656	1.60185	14.4651	19.2577	27.9991
Gatm	14.756	5.74203	5.44117	15.9389	18.9764	27.4685
Mb21d2	11.6542	8.21698	6.55623	14.7121	18.6005	23.3742
Hist1h4b	98.9911	81.0726	117.374	151.143	262.571	315.485
Tyw1	29.9667	28.8825	28.2757	55.2988	55.5449	46.6719
Far1	32.6692	11.067	3.9915	44.2437	50.6711	97.832
Galnt10	21.2749	9.01266	4.37612	32.4983	18.5837	18.8669
Gpr19	3.84072	2.91504	3.3842	5.35538	6.48639	5.50061
Qprt	27.1728	36.7052	38.3701	59.4727	55.7176	42.5855
Clcf1	11.9375	10.2285	3.48523	20.5864	7.10806	10.1549
Cnih2	85.1619	117.295	58.0392	148.284	98.2723	97.0822
Plscr4	26.4216	15.5518	6.32897	35.7284	36.3935	46.0391
Epb41l3	9.70096	5.99793	4.43816	12.3196	15.8385	16.0079
Morf4l2	200.722	181.127	165.203	331.169	400.405	458.064
Dpysl4	9.55531	2.5875	5.59148	13.4049	7.99322	7.19628
Stard3nl	47.1675	49.5643	60.4555	81.4721	102.109	105.26
Ube2v2	11.8872	11.5867	8.8962	14.9799	32.9231	58.6825
Rab10	111.818	60.5562	52.0785	143.129	242.135	423.212
Rfx3	4.78953	0.973766	0.822831	5.90722	6.53725	7.86466
Fam188a	28.1841	25.1687	22.663	50.8219	58.9785	89.8619
Arhgap35	19.2313	10.8435	9.11442	31.9195	30.8549	39.8722
Kitlg	11.5897	1.51144	2.55955	13.8877	18.7989	36.8224
Nampt	12.2834	11.5934	5.27009	15.4993	29.2911	41.7737
Oxr1	38.6136	18.0413	16.0162	60.4076	73.9569	128.937
Tgoln2	50.8039	28.8712	20.198	83.8648	90.775	142.143
Col5a2	177.367	88.4741	79.7235	305.667	239.47	225.934
Coa5	31.4898	24.1047	22.8314	43.9182	74.2178	114.361
Ube2j1	29.6786	18.5	11.4671	33.9109	47.4654	45.5187
Stxbp1	21.9545	13.1545	12.1602	29.1995	37.6671	43.309
Fam43a	6.5673	7.27273	4.7791	12.4919	8.77093	6.28325
Lgals3bp	4.69624	6.85138	12.0465	13.9004	15.1138	15.4731
Etv6	5.87768	2.81419	1.64619	8.19326	8.33727	7.91859
Hif1a	82.0586	51.0426	25.9213	119.849	161.217	249.677
Gnpat	23.7612	26.8754	26.2695	34.804	59.8652	73.1466
Pdpn	31.3552	32.473	21.4747	71.369	44.5839	58.4554
Thoc2	18.6075	5.51888	4.15676	24.6404	37.1648	70.5736
Vti1a	33.2888	27.1308	18.6766	69.3287	50.2187	51.6915
Usp14	39.6505	28.1208	34.1193	45.284	96.9017	148.531
Atrn	48.1337	22.0734	16.0413	73.3524	92.7848	116.475
Exoc6b	9.72519	4.79329	4.92624	11.3852	17.046	21.62
Sdcbp	224.518	150.55	141.691	301.122	431.752	616.638
Cmip	49.4662	21.7697	7.02985	61.2151	53.3852	46.2694
PVR	3.44704	6.16411	5.40612	7.12139	13.1527	12.3266
Zdhhc21	3.8225	0.724829	0.15941	5.57593	5.48524	14.713
Zbtb40	6.07442	1.80669	0.938538	8.84395	7.66827	6.81276
Cdk8	13.8943	10.5142	10.568	17.1069	30.9185	38.428
Slain2	93.5375	49.6626	39.9882	126.24	204.145	262.576
Pdzrn3	111.104	60.3261	29.377	157.287	129.1	115.834
Smim15	19.1286	11.3254	11.9817	25.3175	38.7405	70.1636
Pcyt1a	14.9648	9.06579	4.84336	28.0291	26.8532	32.5152
Zfp386	20.5562	11.6849	14.6748	29.6275	35.2867	60.5483
Mier1	28.2198	16.3381	10.0816	37.4479	55.3477	89.2753
Ubr4	31.026	16.9465	10.385	42.3767	52.9546	55.8377
Tfpi	7.87003	5.08079	8.08056	13.4253	18.1442	28.158
Usp32	18.3786	9.56875	4.91319	25.7726	33.4623	54.196
Tmtc3	12.7395	4.05145	2.61514	14.3213	20.717	44.0486
Mphosph6	10.0566	15.9673	16.9274	16.9122	32.3331	32.1188
Esf1	13.2299	12.2701	10.1617	16.5456	38.8922	43.385
Trim13	32.5086	18.9935	26.6675	48.7119	49.7587	63.3857
Tars	28.6782	35.5263	27.5845	54.1321	68.6909	68.43
Ccbl2	16.6548	16.1982	16.5725	29.1007	33.9613	42.8958
Elovl5	86.6589	56.9059	20.3569	121.377	125.975	164.449
Cldn14	19.2267	12.2302	7.36467	27.9115	12.1447	10.0245
Lama5	5.52133	5.95775	4.5635	13.5431	9.02763	9.05877
Ints2	9.63598	4.1532	2.40775	13.9887	15.707	21.7632
Zfp111	20.1037	12.5175	7.71425	33.5453	19.9591	18.6481
Kctd7	5.00549	3.07248	3.68586	8.99953	6.70767	5.85974
Ap3s1	13.2278	8.68492	11.3425	16.5543	28.3649	41.321
Hsd17b12	68.5273	51.0772	60.8347	119.45	131.797	174.899
Pigm	16.0158	6.80256	4.10496	20.44	27.6548	44.4352
Cat	185.989	56.3662	73.6776	194.368	195.553	238.382
Rcbtb1	14.5926	7.85062	4.60177	17.0062	23.9936	25.4707
LOC499331	11.6664	10.8894	13.2279	15.1697	33.5787	33.2179
Eri1	17.3439	11.7539	9.61611	24.2123	36.5879	49.8288
Dusp1	10.8522	4.03063	4.07198	12.6118	7.59423	8.47057
Zc3h13	14.0101	10.7236	10.8393	13.0189	48.6987	38.8501
Trip11	11.5143	2.53623	1.2378	17.0269	20.5758	25.1511
Nfic	26.7228	6.12816	2.39569	30.0805	19.6522	21.7385
Apool	21.5609	12.0143	16.2936	31.0402	44.0972	57.5859
Peak1	2.2686	0.519694	0.259969	2.99933	4.32227	6.8325
Ankrd52	23.5984	6.75605	1.56964	31.942	34.9716	37.6182
Chek1	3.93276	1.96147	2.6207	4.61234	6.80829	9.5764
Slc38a1	61.3453	15.8546	16.5752	96.3185	75.9021	107.373
Cmas	22.4463	23.637	28.0688	35.0483	53.1933	52.5307
Pja2	57.8317	34.9377	18.0425	69.2894	99.7338	121.896
Arsk	15.1663	4.84191	2.28249	18.3249	15.2251	27.0419
Tub	51.8477	11.0735	3.84391	70.5356	34.844	27.6525
Plxnd1	15.9981	18.5589	5.86445	28.3962	24.4935	24.7761
Mrps22	16.6306	18.8528	17.0995	24.0562	40.6105	44.8496
Tor1aip2	70.7527	56.8185	36.7086	111.385	123.121	165.859
Fam98a	12.5594	14.1684	11.5645	21.705	31.6893	34.5337
Zfyve16	9.93585	3.40918	1.61599	12.6087	14.9022	24.3965
Ddx52	6.91774	3.76859	4.16697	10.1178	15.8679	23.2623
Zc3hav1	16.7334	7.84455	3.87718	22.7488	20.4472	22.0574
Stk40	30.5062	29.3636	25.2705	62.7167	45.7289	45.3589
Kif5c	7.55471	3.04052	1.04809	5.99486	12.2967	11.4159
Cog3	16.0652	9.61639	2.73929	20.6308	23.3096	33.2654
Nav2	23.9757	17.8264	12.9655	45.8121	42.8114	49.8578
Ttc7a	5.24672	4.97254	4.15703	10.399	8.11634	6.53207
Srpr	72.2117	58.5287	58.1753	113.468	162.281	200.644
Nkap	25.5997	10.1267	10.8508	34.9707	40.0526	40.6823
Gpr137b	58.7429	43.6594	31.4915	89.372	113.507	160.699
Ap5m1	14.7689	5.17549	3.42696	21.568	21.0149	40.4092
Nfil3	10.6522	5.48378	8.01599	14.5074	13.0214	10.8263
Reln	159.705	77.1394	29.8196	243.781	200.148	285.86
Dnajc16	9.91263	4.16756	2.58553	14.2436	15.3977	17.356
Ttc9	15.1706	12.3742	7.25214	28.609	13.8099	12.7451
Arl5a	241.298	76.6412	44.5013	269.375	275.829	422.604
Midn	76.2735	63.8743	28.5487	105.844	96.9989	96.725
Bbc3	17.0297	32.1842	18.7881	39.1637	29.074	23.4579
Fundc1	17.7942	10.9114	10.7834	22.3381	32.2095	51.2528
Polh	4.47274	2.71215	2.09148	7.17927	7.13039	7.63576
Slc20a1	16.9779	19.7092	17.3512	25.6667	44.8868	50.1918
Brca2	0.924288	0.238172	0.301007	1.19928	1.46892	2.51871
Lpar4	9.39319	1.99932	1.38116	7.60392	14.5635	35.7535
Spopl	11.6131	2.99219	1.14394	13.6188	17.4275	29.8983
Megf9	81.1912	22.5591	9.56508	95.298	115.555	162.71
Tmem132d	3.19515	1.32345	1.01935	6.08831	3.10249	2.29811
Eef1a1	546.445	539.957	367.635	450.372	1481.8	1517.85
Wars2	8.14204	4.31451	5.51787	10.2634	14.6202	15.3107
Ctxn1	66.9583	58.3816	95.8333	98.0244	129.416	131.923
Daglb	6.982	5.09571	6.96015	10.5517	12.2873	12.7922
Gas2l1	10.0399	7.57245	6.39403	14.1	16.9902	16.0116
Tpk1	3.63472	2.49075	2.22838	5.74316	6.63162	9.16616
Gemin6	5.22769	5.59277	7.68091	9.68837	14.8162	16.2089
Uggt1	23.6057	7.8431	5.51614	41.3077	46.5836	64.269
Agpat5	9.53552	7.66964	5.75408	13.2656	19.6289	23.5368
2020-03-07	37.4129	14.871	9.15133	44.3999	51.2968	72.2867
Idh1	39.9228	25.2493	28.4124	47.0127	87.3826	101.414
Chd2	8.73964	2.76516	1.25468	13.6498	13.3254	16.1332
Spice1	4.09724	2.43352	2.86311	6.01875	7.21316	9.16625
Bcl2l11	37.1809	15.0502	19.7996	42.2213	52.7172	65.8051
Pcm1	33.1362	13.6783	12.9582	42.4837	64.512	83.157
Clint1	12.7842	7.489	2.42433	18.6745	20.0733	21.5556
Wdfy1	14.9818	9.14846	1.60346	17.4353	26.3473	28.223
Lyrm7	4.37994	2.44373	4.54941	7.44975	9.18042	14.9906
Mlec	57.4452	30.4564	14.3134	74.5496	75.2982	70.8066
Zfp319	16.1534	8.59851	1.92524	22.7615	15.6975	17.6693
Dclk1	335.876	238.911	189.575	401.535	684.924	1122.59
Znrf2	4.63103	2.00233	2.14371	5.82101	8.78366	14.6599
Supt20	35.7681	18.4281	18.9804	50.9763	59.1803	85.4721
Angel2	11.4641	8.10983	3.62515	15.6367	19.6754	27.2276
Fam20b	35.8854	20.5095	18.3108	49.7477	53.0472	69.4192
Fads1	431.763	191.866	193.011	577.151	463.398	561.139
Olfml3	149.346	80.9755	97.6061	256.971	128.198	121.174
Mcm4	5.07818	3.37705	4.13699	7.05548	12.6386	13.4379
Zmynd8	57.9131	27.2756	16.65	75.906	80.6888	73.9832
Mfap3	20.4155	6.48725	1.92746	30.0383	25.4403	38.3057
Clasp2	87.6799	40.7834	31.2565	104.851	124.918	158.796
Agk	4.5842	4.91142	5.77549	8.15205	12.3435	15.1387
Fhdc1	15.524	7.43107	7.8281	22.3589	16.9906	15.7862
Atxn7l3b	70.7638	47.5073	32.4717	83.0726	134.616	199.803
Rab1a	114.008	111.004	62.9316	160.819	218.571	257.388
Zfp347	6.5701	1.87621	2.16052	7.00155	9.72342	17.4431
Rhbdd2	25.7377	29.0895	18.0461	49.8272	41.4263	48.536
Dynlt3	51.1243	22.468	30.6575	60.6057	97.0722	169.166
Sox5	21.4166	5.70778	2.49329	22.7979	25.0491	25.3018
Zfp498	10.5482	9.00275	3.78515	14.8779	13.3999	9.38165
Dopey2	9.36956	5.22597	4.22861	13.6515	12.2805	14.7436
Rb1cc1	19.8718	7.14411	5.33212	22.7639	34.488	53.9017
Slc25a17	48.5025	32.3578	36.0327	67.7304	79.5694	85.6977
Dzip1l	3.93388	4.62721	2.54404	8.85303	4.93354	4.26362
Rab33b	23.7434	13.9425	11.1408	37.2214	29.3015	41.269
Irgq	35.8671	27.9289	17.0989	49.0865	51.4536	54.5246
Flnc	8.27294	6.6874	1.4413	11.113	6.79749	6.9286
Htatip2	13.6026	18.6361	20.0331	24.9219	30.3915	30.2196
Pla2g12a	9.27278	10.6954	10.4302	19.0387	20.0679	19.5484
Lamc1	233.006	175.758	87.4266	409.836	313.269	331.209
Hat1	23.2211	19.9853	27.2238	33.4251	49.3969	54.7425
Sema6d	6.76139	3.36284	0.750388	6.0676	6.26074	10.2147
Tmem50b	29.456	28.57	28.4663	48.3809	60.7007	76.1896
Ppapdc2	10.187	8.09472	6.74858	12.1359	15.9165	24.6432
Sf3a3	47.5273	57.7484	64.8911	101.867	103.698	93.441
Acox3	16.6249	9.15406	5.55694	19.5777	22.6361	23.0808
Tpr	24.4359	16.4429	19.4469	31.4277	60.5927	63.2174
Ralgapb	17.288	11.9935	8.84185	26.485	34.5108	56.3784
Slc10a7	13.8037	5.76522	7.64793	17.9469	23.4491	37.3036
Alg2	20.8506	18.9597	20.4226	28.0207	40.7805	47.5251
Uso1	35.8204	27.8996	18.2605	49.6282	68.0651	80.5475
Col4a3bp	20.8739	11.0586	7.67442	19.5163	42.3721	58.5434
Ubxn2a	2.82684	1.28301	1.83825	2.60754	6.29155	10.4291
Hmcn1	5.07165	0.989943	0.623537	9.60978	5.50716	9.60127
Basp1	68.316	60.0333	107.737	106.235	127.689	52.2825
Orc5	11.9482	9.59338	12.3081	20.8328	22.9598	29.6472
Psen1	33.2385	16.1059	7.15419	46.4908	48.8686	55.8332
Pabpc1	235.623	190.507	148.998	217.739	542.958	627.309
Zc3h14	47.1879	29.1633	21.7396	64.433	69.5574	94.0092
Calu	186.505	115.479	115.609	297.669	321.164	433.981
Reep2	7.5471	6.83253	7.87326	12.3849	10.2731	9.84753
Klf6	36.7191	21.9444	20.6736	46.0084	60.2752	87.8491
Slc39a6	32.7369	21.7067	14.8396	40.9677	48.8285	56.9544
Dctn4	30.0474	11.7056	3.64074	41.0376	27.4426	37.4054
Kdm4c	7.23855	2.89786	1.52108	10.0164	10.5097	15.9987
Herc2	10.4034	5.444	3.86373	15.5283	23.7927	30.9067
Zfp281	13.2019	5.22498	1.87378	15.4305	16.1139	20.6179
Mmp2	173.181	165.79	138.868	315.626	249.368	259.543
Pxylp1	30.5029	20.0645	13.0983	40.56	35.7523	33.6077
Arrdc3	39.2898	7.91593	5.03693	42.2742	54.3157	79.7699
Lrrc49	11.0395	8.09379	14.554	16.5632	24.9669	26.3285
RGD1311747	16.9357	20.3975	32.4224	27.6173	52.1248	56.0617
Ttc12	7.06339	9.73886	6.46472	11.2878	15.8976	13.7427
Senp7	10.7352	3.28526	2.83075	12.8908	15.3416	26.0314
Bpgm	96.822	76.1292	133.473	152.873	184.734	194.992
Tep1	7.15531	3.13147	3.35712	8.74842	9.30545	10.8291
Npm1	31.1253	30.9533	44.593	18.8876	94.9519	115.936
Fto	28.7427	23.7552	10.2883	42.0992	42.9289	44.2268
P4ha1	50.3916	36.7465	34.0281	69.3593	93.8638	101.999
Klhl5	23.4214	15.1587	3.23831	28.6308	26.9044	32.9461
Nrcam	18.7906	4.6152	3.77224	22.1833	15.8661	23.7937
Sipa1l1	10.648	7.08071	4.27746	16.4853	15.7186	17.7529
Hdlbp	166.115	102.768	75.0979	237.478	214.05	215.868
Btbd10	23.1103	20.9962	15.1859	32.9725	44.1833	49.684
Wrap53	16.3018	19.3943	29.2715	34.1031	33.4112	34.7796
Uchl1	68.0789	120.732	137.723	130.677	198.214	164.708
Dgat1	123.024	72.9096	167.325	221.92	180.82	184.772
Gdap2	8.50291	5.1565	4.30909	10.7547	13.0588	17.4305
Pik3c2a	19.5635	5.17626	3.41478	24.252	32.0845	62.0445
Prkcd	10.4642	20.7683	13.6841	21.6942	27.5001	27.276
Fyn	116.369	115.012	51.4733	145.752	188.082	193.489
Ptch1	45.5612	12.6846	5.95653	71.1067	57.462	72.164
Eif2ak3	10.6402	6.7842	5.25065	13.8015	16.8308	18.7973
Aars	42.5689	70.3713	67.4105	73.0827	132.39	135.458
Stam	18.7273	17.5083	10.6346	27.7252	37.7125	53.1996
Arhgef12	47.4206	13.8511	5.29202	60.215	64.9078	78.4702
Baalc	396.633	220.995	130.914	515.177	312.539	316.93
Rock1	24.374	7.57191	4.83899	26.1915	44.508	67.5946
Ankhd1	8.88773	3.17509	2.02676	10.2489	16.3969	23.7067
Thumpd3	19.0726	17.2146	13.9361	27.6474	40.1421	47.8259
Entpd2	111.313	146.925	110.151	273.548	105.014	101.958
Dagla	11.3537	10.7534	4.20348	15.8998	15.0032	16.0697
Map2k7	33.7023	18.5332	14.769	28.1745	63.8074	62.9739
Wdr35l	12.874	8.26241	4.36585	14.0634	21.9475	27.3227
Ncl	51.8625	70.0942	83.6459	56.0892	217.039	174.757
Itsn1	16.1348	7.09703	5.17833	19.6788	27.4799	23.0654
Ankib1	11.6042	5.07766	2.66409	14.0336	18.9892	27.8516
Casc4	29.4022	12.2753	13.9319	36.7733	47.1595	61.0623
Psme4	57.6841	27.0503	22.7808	72.5102	90.1387	144.331
Ube3a	9.61101	3.87102	2.33662	11.4677	19.7396	38.499
Sft2d3	14.6329	11.8465	12.6195	23.9445	29.4189	34.1816
Mier3	8.4373	2.76837	2.66211	9.3783	14.7401	28.7888
Nfat5	22.2766	6.5167	6.20932	26.6582	32.8432	56.9643
Fbxo30	9.62308	4.55958	3.0499	11.4162	14.7522	22.6169
Nabp2	44.919	61.6294	94.1935	95.4648	113.863	116.002
Tpp2	22.8894	19.0648	16.7917	29.3828	50.7974	77.9415
Tvp23b	18.6636	21.5305	14.6305	26.6705	37.1186	55.8715
Smarcad1	21.4726	10.0082	10.3349	24.9895	42.2867	73.2771
Vcpip1	14.4817	4.34972	1.83576	16.9147	19.8787	31.8489
Yae1d1	13.6984	15.0129	6.36315	16.4069	24.9035	39.2247
Dhx36	19.2517	10.5581	7.62576	21.4902	31.6428	50.5789
Hn1l	13.0675	11.1104	13.4372	23.6507	29.7735	32.0905
Ube4b	36.4158	19.6429	13.9687	57.9501	42.5136	51.8558
Vamp4	18.0846	14.6829	12.2869	23.3427	31.9033	47.6776
Syap1	57.52	38.4232	34.7043	87.4661	72.7935	66.302
Akap11	24.7851	8.28807	7.11821	33.986	45.1782	72.7706
Zfp955a	10.8117	5.4357	4.53879	15.0711	15.624	23.9221
Tdrd7	14.0019	10.9543	7.306	17.364	19.0474	21.0401
Fam168a	37.1478	7.78805	2.24508	43.3558	33.7068	42.8482
Chordc1	18.4323	15.073	13.4734	23.1098	44.9289	74.0775
Pcyox1l	30.5184	51.471	55.7709	83.8418	64.0179	58.9491
Golgb1	15.5486	7.64682	6.59081	17.3247	30.7943	26.183
Gstp1	366.752	569.66	715.615	483.007	1029.63	1005.52
