# Supplementary material for: CTCF-mediated chromatin looping in EGR2 regulation and SUZ12 recruitment critical for peripheral myelination and repair
Source: Nat Commun. 2020 Aug 17;11:4133. doi: 10.1038/s41467-020-17955-2 (PMC7431862; doi:10.1038/s41467-020-17955-2)
Supplement: Supplementary file 6 — Supplementary Data 4 [file 41467_2020_17955_MOESM6_ESM.xlsx]

## Sheet: rSC siControl-ATAC-seq-1
# This file is generated by MACS version 1.4.2 20120305										FastQC results
# ARGUMENTS LIST:
# name = /home/lynn/Chip_seq/Jincheng/MACS_out_rn5/Jincheng-rSC-Scramble-ATAC/Jincheng-rSC-Scramble-ATAC
# format = BAM
# ChIP-seq file = /home/lynn/Chip_seq/Jincheng/mapping_rn5/Jincheng-rSC-Scramble-ATAC.rmdup.bam
# control file = None
# effective genome size = 2.70e+09
# band width = 300
# model fold = 10,30
# pvalue cutoff = 1.00e-05
# Large dataset will be scaled towards smaller dataset.
# Range for calculating regional lambda is: 10000 bps
# tag size is determined as 75 bps
# total tags in treatment: 3141421
# tags after filtering in treatment: 3141421
# maximum duplicate tags at the same position in treatment = 1
# Redundant rate in treatment: 0.00
# d = 119
chr	start	end	length	summit	tags	#NAME?	fold_enrichment
chr1	171346	172005	660	312	32	180.67	18.38
chr1	263900	264226	327	228	13	110.88	31.51
chr1	659590	660015	426	113	9	58.71	16.26
chr1	2825881	2826202	322	117	8	73.2	39.22
chr1	3334063	3334266	204	102	6	83.22	33.61
chr1	3368925	3369577	653	387	26	187.03	31.8
chr1	3400200	3400628	429	329	14	109.96	19.61
chr1	3419134	3419704	571	283	16	112.78	25.21
chr1	3468273	3468640	368	207	8	67.01	19.1
chr1	3480593	3481185	593	310	12	79.69	19.39
chr1	3522711	3523013	303	192	8	77.54	25.21
chr1	3582392	3582850	459	192	12	82.14	15.76
chr1	3593721	3594072	352	168	6	51.78	17.69
chr1	4313698	4313966	269	114	6	52.77	17.51
chr1	4444585	4445080	496	116	19	145.43	22.24
chr1	4513555	4514063	509	232	9	60.13	13.45
chr1	4587052	4587354	303	188	7	65.79	25.21
chr1	4631522	4632395	874	460	23	122	12.61
chr1	4762501	4762839	339	226	7	51.51	15.01
chr1	4762878	4763240	363	150	7	50.52	12.45
chr1	4915016	4915492	477	304	16	127.22	26.08
chr1	5460770	5461055	286	108	6	57.62	22.11
chr1	5681996	5682404	409	301	11	75.17	17.3
chr1	5683035	5683313	279	168	9	71.62	19.77
chr1	6495067	6495476	410	184	12	94.77	24.01
chr1	6829977	6830386	410	112	8	60.06	17.51			##FastQC	0.11.2
chr1	6890935	6891499	565	206	18	127.12	22.92			>>Basic Statistics	pass
chr1	7017421	7018500	1080	376	33	144.4	12			#Measure	Value
chr1	7100621	7100937	317	96	8	75.88	21.01			Filename	Jincheng-rSC-Scramble-ATAC.rmdup.bam
chr1	7153670	7154066	397	201	13	121.17	26.74			File type	Conventional base calls
chr1	8320260	8320780	521	243	13	92.34	24.01			Encoding	Sanger / Illumina 1.9
chr1	8521171	8521574	404	208	7	55.03	20.01			Total Sequences	7801080
chr1	8607633	8607888	256	138	7	51.58	11.36			Sequences flagged as poor quality	0
chr1	8646842	8647177	336	109	6	57.93	26.26			Sequence length	75
chr1	8702602	8703394	793	280	25	139.5	21.01			%GC	45
chr1	8719932	8720835	904	404	39	233.13	23.07			>>END_MODULE
chr1	8739363	8739759	397	173	10	75.37	24.01			>>Per base sequence quality	pass
chr1	8970914	8971389	476	246	13	101.45	29.09			#Base	Mean	Median	Lower Quartile	Upper Quartile	10th Percentile	90th Percentile
chr1	9044229	9044545	317	218	6	57.86	19.77			1	33.0393	35	33	35	30	35
chr1	9665324	9665668	345	233	7	50.91	16.81			2	33.162	35	33	35	30	35
chr1	9753099	9753512	414	218	13	57.81	7.41			3	33.2102	35	33	35	31	35
chr1	9771665	9772099	435	218	8	52.62	15.01			4	33.3448	35	34	35	31	35
chr1	10252541	10252818	278	190	6	63.34	26.26			5	33.3778	35	34	35	31	35
chr1	10260845	10261311	467	201	13	96.44	17.39			6	37.4861	40	39	40	34	40
chr1	10289359	10289676	318	201	6	50.53	11.46			7	37.5516	40	39	40	34	40
chr1	10368946	10369379	434	111	14	93.75	15.08			8	37.5748	40	39	40	31	40
chr1	10495418	10495694	277	162	8	79.04	24.01			9	37.6181	40	39	40	34	40
chr1	10866991	10867431	441	206	11	90.12	25.58			10	37.6352	40	39	40	34	40
chr1	10896273	10896778	506	218	17	139.28	24.9			11	37.6598	40	39	40	34	40
chr1	11122063	11122398	336	220	6	53.08	17.69			12	37.5563	40	39	40	34	40
chr1	11426930	11427692	763	333	35	216.98	17.78			13	37.649	40	39	40	34	40
chr1	13436113	13436454	342	254	6	54.1	18.67			14	37.5989	40	39	40	34	40
chr1	13562684	13565553	2870	1499	305	175.19	3.92			15	37.5826	40	39	40	34	40
chr1	13584265	13584556	292	174	7	74.29	26.26			16	37.5669	40	39	40	34	40
chr1	14515183	14516354	1172	367	31	91.75	9.21			17	37.6388	40	39	40	34	40
chr1	15083431	15083759	329	102	6	50.88	20.01			18	37.5771	40	39	40	34	40
chr1	15281006	15281351	346	78	8	70.91	16.01			19	37.57	40	39	40	34	40
chr1	15403997	15404554	558	318	14	105.14	26.89			20	37.6257	40	39	40	34	40
chr1	15966826	15967199	374	103	10	74.96	14.01			21	37.5518	40	39	40	34	40
chr1	16607437	16608548	1112	393	43	215.39	18.84			22	37.5525	40	39	40	34	40
chr1	16734362	16734909	548	289	13	102.91	19.1			23	37.579	40	39	40	34	40
chr1	16922627	16923221	595	342	16	127.95	18.27			24	37.6025	40	39	40	34	40
chr1	17221794	17222098	305	116	7	67.24	22.11			25	37.5432	40	39	40	34	40
chr1	17344044	17344888	845	211	33	177.41	22.92			26	37.5294	40	39	40	31	40
chr1	17540985	17541359	375	266	7	66.11	21.01			27	37.4983	40	39	40	31	40
chr1	17689930	17690278	349	161	8	55.62	15.76			28	37.5162	40	39	40	31	40
chr1	17694797	17695270	474	214	11	69.73	15.28			29	37.4837	40	39	40	31	40
chr1	17974652	17975180	529	105	13	95.58	19.39			30	37.4661	40	39	40	31	40
chr1	18952636	18953267	632	305	20	122.95	21.01			31	37.4934	40	39	40	31	40
chr1	18969470	18969995	526	344	21	170.55	24.4			32	37.4514	40	39	40	31	40
chr1	19676722	19677192	471	262	9	83.47	28.01			33	37.4195	40	39	40	31	40
chr1	19937968	19938377	410	209	10	88.75	29.41			34	37.4423	40	39	40	31	40
chr1	20221704	20222025	322	111	7	71.08	26.26			35	37.4863	40	39	40	31	40
chr1	20501610	20502074	465	348	10	68.56	12			36	37.4233	40	39	40	31	40
chr1	20618475	20618830	356	274	7	57.56	15.28			37	37.3898	40	39	40	31	40
chr1	20728046	20728385	340	92	6	59.43	28.01			38	37.3952	40	39	40	31	40
chr1	20878907	20879490	584	260	18	90.34	15.86			39	37.4202	40	39	40	31	40
chr1	20879647	20880141	495	218	16	83.84	18.67			40	37.4396	40	39	40	31	40
chr1	22548338	22548880	543	280	10	68.53	21.01			41	37.4255	40	39	40	31	40
chr1	22647320	22647782	463	219	9	68.8	22.92			42	37.3743	40	39	40	31	40
chr1	22714516	22714975	460	344	11	90.23	22.92			43	37.3844	40	39	40	31	40
chr1	23067310	23067781	472	236	10	67.93	15.01			44	37.3854	40	39	40	31	40
chr1	23415876	23416205	330	83	8	78.27	28.01			45	37.3694	40	39	40	31	40
chr1	23575307	23575794	488	153	11	71.27	16.26			46	37.3663	40	39	40	31	40
chr1	24229559	24230173	615	311	13	70.01	16.34			47	37.3797	40	39	40	31	40
chr1	24705661	24706392	732	415	23	100.51	11.02			48	37.3674	40	39	40	31	40
chr1	24707221	24707918	698	516	19	69.11	10.03			49	37.35	40	39	40	31	40
chr1	25441332	25442119	788	513	26	142.31	16.09			50	37.3348	40	39	40	31	40
chr1	25520033	25520727	695	113	16	106.9	24.4			51	37.3472	40	39	40	31	40
chr1	25657859	25658503	645	407	23	124.02	19.03			52	37.3429	40	39	40	31	40
chr1	25766122	25766355	234	117	6	66.07	29.66			53	37.34	40	39	40	31	40
chr1	25979194	25979534	341	236	7	61.97	25.21			54	37.3092	40	39	40	31	40
chr1	25986047	25986717	671	329	19	123.95	22.92			55	37.3128	40	39	40	31	40
chr1	26385979	26386473	495	115	14	73.27	8.57			56	37.2916	40	39	40	31	40
chr1	26415567	26415899	333	103	9	54.76	9.55			57	37.2643	40	39	40	31	40
chr1	26435141	26435768	628	255	26	93.89	7.8			58	37.2416	40	39	40	31	40
chr1	28057095	28057352	258	140	52	577.7	61.46			59	37.2329	40	38	40	31	40
chr1	28820919	28821419	501	270	10	68.55	19.39			60	37.1539	40	38	40	31	40
chr1	29773799	29774276	478	270	13	89.74	18.38			61	37.149	40	38	40	31	40
chr1	30054623	30055013	391	244	12	95.41	23.18			62	37.1472	40	38	40	31	40
chr1	30072618	30073028	411	202	15	114.57	26.08			63	37.1312	40	38	40	31	40
chr1	30190389	30191099	711	379	33	220.63	25.03			64	37.1017	40	38	40	31	40
chr1	30633148	30634038	891	283	46	241.98	16.34			65	37.0512	40	38	40	30	40
chr1	30657880	30658136	257	143	6	59.2	21.01			66	37.0322	40	38	40	30	40
chr1	30852854	30853406	553	140	22	177.41	29.82			67	37.0017	40	38	40	30	40
chr1	30871591	30872082	492	279	15	126.47	28.01			68	36.9828	40	38	40	30	40
chr1	31347734	31348077	344	93	7	61.69	16.81			69	36.9712	40	38	40	30	40
chr1	32290665	32291515	851	218	34	182.88	16.51			70	36.9249	40	38	40	30	40
chr1	32350393	32350778	386	204	12	108.23	32.88			71	36.8681	40	38	40	30	40
chr1	32415089	32415465	377	102	87	882.26	41.1			72	36.8132	40	38	40	30	40
chr1	32549938	32550515	578	434	17	119.83	18.98			73	36.7806	40	38	40	30	40
chr1	32971491	32972115	625	295	15	113.85	25.58			74	36.7193	40	38	40	30	40
chr1	33002133	33002882	750	192	30	197.91	30.01			75	36.626	40	38	40	30	40
chr1	33126475	33126752	278	175	6	67.19	30.01			>>END_MODULE
chr1	33201599	33201948	350	255	6	58.6	22.41
chr1	33259397	33259870	474	363	18	131.71	20.44
chr1	33366758	33367176	419	285	9	74.62	20.01
chr1	33391925	33392467	543	148	16	128.5	30.25
chr1	33449207	33449520	314	202	6	52.18	16.01
chr1	33564619	33564939	321	191	7	60.86	19.1
chr1	33852906	33853402	497	233	10	57.64	14.83
chr1	33972748	33973263	516	400	16	117.37	24.4
chr1	34157160	34157723	564	319	14	97.81	24.01
chr1	34234961	34235388	428	227	10	57.1	14.71
chr1	34268711	34269599	889	245	35	193.23	15.86
chr1	34335655	34336036	382	281	8	59.73	12.93
chr1	36153328	36153793	466	330	13	92.88	18.98
chr1	36616294	36616996	703	323	41	232.71	17.03
chr1	36679610	36680398	789	326	37	234.42	19.77
chr1	37509758	37510084	327	184	6	58.7	21.01
chr1	37581935	37582951	1017	318	31	151.93	15.43
chr1	37716866	37717852	987	405	43	238.02	17.69
chr1	37758027	37758474	448	242	56	510.32	40.74
chr1	37796124	37796982	859	387	23	113.06	14.94
chr1	38145165	38146065	901	337	33	192.21	23.75
chr1	38979599	38979949	351	135	6	50.43	12.61
chr1	39003354	39003668	315	79	6	56.42	18.67
chr1	39124339	39125001	663	433	29	194.91	20.5
chr1	39200391	39200660	270	157	6	51.53	16.81
chr1	39204636	39204864	229	114	6	57.42	21.92
chr1	39244909	39245389	481	211	13	110.24	22.92
chr1	39269871	39270477	607	450	18	115.34	25.68
chr1	39288914	39289312	399	281	8	71.33	23.34
chr1	39318798	39319617	820	625	42	275.07	21.01
chr1	39346789	39347471	683	441	18	125.22	18.01
chr1	39401309	39401663	355	110	7	62.33	22.11
chr1	39803591	39804108	518	202	19	68.57	8.31
chr1	39806037	39806903	867	249	30	86.66	6
chr1	39814494	39815804	1311	129	47	138.01	8.85
chr1	39816061	39817212	1152	411	34	79.12	6.86
chr1	39913887	39914221	335	265	7	62.55	16.81
chr1	39967904	39968563	660	154	18	113.39	14.83
chr1	40245663	40245997	335	113	6	66.25	28.01
chr1	40423763	40424341	579	103	15	73.13	10
chr1	40529736	40530291	556	265	12	59.42	14.01
chr1	40648347	40648768	422	249	9	72.48	19.1
chr1	41160211	41160650	440	262	12	66.26	14.61
chr1	41175341	41175671	331	116	8	70.83	19.1
chr1	41592744	41592988	245	133	6	68.85	28.01
chr1	41636967	41637274	308	142	7	54.51	15.01
chr1	41876094	41876411	318	203	10	74.09	18.67
chr1	42236571	42236922	352	236	7	62.6	22.11
chr1	42276948	42277216	269	106	8	85.83	28.01
chr1	42311963	42312536	574	276	19	155.25	22.62
chr1	42324587	42325197	611	308	21	163.2	28.98
chr1	43067382	43067647	266	117	7	65.48	21.92
chr1	43102111	43102836	726	439	21	122.8	15.08
chr1	43797173	43798343	1171	450	48	220.15	16.07
chr1	43869521	43869875	355	173	8	87.62	38.78
chr1	44880397	44880931	535	309	15	109.01	17.39
chr1	44892269	44892760	492	239	10	69.32	19.39
chr1	45037701	45037965	265	164	6	59.79	22.11
chr1	45114050	45114685	636	404	17	115.39	16.81
chr1	45213763	45214400	638	252	17	110.64	18.38
chr1	45251341	45251922	582	318	19	151.09	34.24
chr1	45348067	45348663	597	269	18	98.78	16.44
chr1	45614816	45615361	546	307	10	68.29	17.51
chr1	45691740	45692510	771	479	22	126.64	12.93
chr1	45804322	45805096	775	473	29	192.81	25.86
chr1	46445959	46446508	550	443	14	99.29	21.01
chr1	47117570	47118325	756	526	20	134.56	26.08
chr1	47197188	47197620	433	185	8	55.34	12.93
chr1	47395481	47396008	528	289	21	133.95	14.3
chr1	47692427	47693237	811	311	25	130.86	14.3
chr1	48264935	48265477	543	312	13	98.57	24.51
chr1	48280605	48281030	426	308	12	89.23	22.41
chr1	48306459	48306840	382	233	10	89.73	24.01
chr1	48516627	48517292	666	389	15	99.76	18.67
chr1	48633872	48634399	528	248	10	63.19	15.01
chr1	48703602	48704044	443	230	12	98.76	28.01
chr1	48780292	48780636	345	101	6	52.34	17.69
chr1	49269202	49269623	422	294	10	69.76	14.01
chr1	49473716	49474060	345	126	7	53.86	23.34
chr1	49592507	49592782	276	117	9	77.05	19.61
chr1	49872697	49873086	390	117	8	59	16.16
chr1	51129693	51129966	274	171	6	53.44	14.61
chr1	51718562	51719153	592	194	23	173.39	22.24
chr1	51776453	51777154	702	310	15	79.07	14.01
chr1	51806405	51807107	703	421	24	146.66	16.01
chr1	51826968	51827740	773	356	29	187.25	22.55
chr1	52103673	52104404	732	245	17	115.57	16.16
chr1	52657903	52658485	583	305	18	108.78	16.4
chr1	52666147	52666549	403	300	9	64.79	15.01
chr1	52717913	52718249	337	112	7	59.3	19.1
chr1	52780516	52780855	340	245	6	57.59	21.01
chr1	52974051	52974577	527	333	16	127.87	29.09
chr1	53020093	53020404	312	198	6	53.72	16.81
chr1	53626277	53626720	444	202	10	83.06	20.01
chr1	53961169	53961484	316	166	6	56.33	18.67
chr1	54059183	54059974	792	481	22	110.1	12.79
chr1	54125657	54125955	299	189	6	63.1	22.41
chr1	54231417	54231883	467	215	9	72.24	21.01
chr1	54286462	54287079	618	315	15	88.4	19.21
chr1	54402888	54403612	725	541	30	202.03	18.01
chr1	54424990	54425277	288	174	6	54.6	16.01
chr1	54609100	54609820	721	459	23	144.27	19.9
chr1	54651352	54651617	266	104	7	62.79	20.17
chr1	54729352	54729989	638	338	15	83.13	13.63
chr1	54852097	54852450	354	238	10	91.05	22.92
chr1	54890496	54891524	1029	285	25	79.3	7.76
chr1	54897354	54897889	536	348	14	102.96	21.79
chr1	54903609	54904155	547	278	19	94.16	12.61
chr1	54910417	54911028	612	394	21	52.5	6.52
chr1	54954991	54955392	402	122	9	67.79	16.16
chr1	55070361	55070697	337	86	6	66.08	28.01
chr1	55183415	55183838	424	228	10	72.52	15.01
chr1	55294922	55295541	620	134	12	53.26	5.86
chr1	55344117	55344975	859	377	53	131.65	9.49
chr1	55345882	55347528	1647	256	103	247.75	18.17
chr1	55353930	55354347	418	142	8	57.94	20.17
chr1	55459778	55460145	368	133	7	53.76	10.5
chr1	55518775	55519133	359	198	10	71.33	17.3
chr1	55662350	55663577	1228	729	59	279.94	21.29
chr1	55669114	55669438	325	212	7	81.3	36.11
chr1	55697479	55697691	213	106	6	60	24.01
chr1	56079547	56079744	198	99	7	90.4	32.68
chr1	56390719	56391063	345	245	8	66.2	24.51
chr1	56399438	56399883	446	297	13	75.15	16.81
chr1	56413675	56414021	347	96	7	54.33	20.17
chr1	56419994	56420774	781	446	34	262.9	37.07
chr1	56428912	56430793	1882	1314	83	74.84	6.18
chr1	56432576	56434402	1827	976	81	55.76	4.56
chr1	56439068	56439541	474	188	32	79.38	6.18
chr1	56476203	56476559	357	106	12	86.18	17.69
chr1	56480233	56480627	395	280	10	61.47	12.93
chr1	56498909	56499272	364	221	10	96.37	30.96
chr1	56532415	56532784	370	209	10	95.64	26.54
chr1	56668933	56669282	350	109	9	52.05	13.07
chr1	56875868	56876312	445	288	12	135.51	42.02
chr1	56881712	56882151	440	170	13	60.19	9.64
chr1	56882452	56883709	1258	265	46	210.75	17.91
chr1	56934495	56935128	634	287	28	70.9	8.34
chr1	56953064	56953704	641	172	55	197.55	8.63
chr1	56960945	56961471	527	202	14	64.55	9.34
chr1	56968019	56968472	454	337	9	77.58	23.34
chr1	56978604	56978866	263	116	10	70.79	16.09
chr1	57018144	57018588	445	178	14	114.09	24.9
chr1	57192103	57192864	762	472	28	50.77	6.2
chr1	57195356	57196990	1635	1426	52	76.83	7
chr1	57202295	57202755	461	343	24	78.04	7.36
chr1	57209195	57210350	1156	387	38	64.16	5.64
chr1	57222867	57224778	1912	288	86	134.88	5.63
chr1	57234096	57236894	2799	531	128	103.39	5.21
chr1	57251415	57251968	554	113	14	66.23	9.77
chr1	57252871	57253409	539	393	22	149.79	19.54
chr1	57457581	57457944	364	194	8	86.69	38.78
chr1	57722724	57723056	333	116	6	60.02	22.41
chr1	57861953	57862362	410	177	16	130.83	26.26
chr1	57952149	57952421	273	155	7	67.59	20.01
chr1	57993840	57994189	350	200	6	51.94	13.27
chr1	58132770	58133278	509	270	16	110.02	30.81
chr1	58165762	58166147	386	251	11	96.56	21.92
chr1	58448065	58448509	445	233	9	60.94	12
chr1	58448511	58448818	308	116	7	55.66	15.56
chr1	58483902	58484366	465	267	16	126.64	28.01
chr1	58617717	58618228	512	370	13	101.84	17.51
chr1	58742048	58742994	947	638	32	131.03	14.67
chr1	58945874	58946676	803	559	46	306.37	24.01
chr1	59076172	59076514	343	197	7	63.27	25.86
chr1	60018486	60018801	316	106	7	64.43	21.01
chr1	60057009	60057532	524	282	12	71.06	12
chr1	60310613	60310907	295	148	14	85.66	14.01
chr1	60311040	60311800	761	365	30	146.44	17.07
chr1	60364166	60364773	608	268	26	197.67	35.01
chr1	60410327	60410984	658	191	31	240.79	36.34
chr1	60619687	60620247	561	312	19	69.4	10.12
chr1	60620471	60621286	816	454	36	155.8	10.37
chr1	61020323	61020484	162	81	6	82.93	22.92
chr1	61883329	61884635	1307	395	73	327.41	17.35
chr1	61892970	61893433	464	164	25	201.38	38.94
chr1	62422797	62423087	291	174	6	53	19.1
chr1	62457510	62457916	407	114	13	98.6	23.63
chr1	62476566	62476936	371	134	13	84.98	14.94
chr1	62504852	62505349	498	248	12	82.99	17.39
chr1	62592644	62593730	1087	648	43	224.91	19.51
chr1	62797744	62798243	500	183	14	116.73	32.88
chr1	63013942	63014252	311	108	6	58.4	19.77
chr1	63023385	63024223	839	563	24	129.83	16.01
chr1	63091973	63092599	627	323	19	120.34	18.17
chr1	63118749	63119394	646	299	41	307.96	23.07
chr1	63138727	63140191	1465	841	75	303.23	14.15
chr1	63154779	63155232	454	244	10	68.09	17.39
chr1	63167098	63167641	544	272	12	75.21	21.69
chr1	63710855	63711800	946	469	26	140.13	16.81
chr1	63790993	63791362	370	263	9	68.14	15.01
chr1	63813707	63814476	770	319	23	140.65	22.71
chr1	63888673	63889280	608	340	13	85.9	18.67
chr1	63913792	63914400	609	336	14	95.44	18.67
chr1	64233872	64234523	652	294	17	118.5	27.01
chr1	64454286	64454792	507	398	16	127.93	31.12
chr1	64922438	64923365	928	670	26	158.82	19.77
chr1	65055508	65056083	576	233	18	132.83	19.61
chr1	65169953	65170579	627	266	23	145.77	19.54
chr1	65363468	65364314	847	517	21	116.62	18.67
chr1	65590375	65590671	297	110	7	78.15	36.01
chr1	66331873	66332413	541	312	18	105.85	23.75
chr1	66332455	66332810	356	213	17	127.8	20.54
chr1	66348667	66349048	382	273	10	54.3	12.25
chr1	66352262	66352712	451	141	15	78.47	15.43
chr1	66361909	66362763	855	657	37	201.42	14.24
chr1	66375037	66375651	615	372	17	101.29	17.69
chr1	66412769	66413487	719	227	30	179.62	16.48
chr1	66423281	66423684	404	165	10	79.54	20.17
chr1	66428844	66429385	542	246	12	80.49	21.01
chr1	66448587	66449271	685	300	22	130.51	26.01
chr1	66475708	66476306	599	326	18	125.05	26.26
chr1	66486238	66486699	462	345	10	72.02	16.16
chr1	66498486	66498831	346	237	7	53.19	12.93
chr1	66516029	66516785	757	554	17	110.57	21.79
chr1	66567862	66568458	597	351	18	132.69	26.08
chr1	67052674	67053124	451	221	13	100.32	24.01
chr1	69056526	69057028	503	233	11	98.38	34.6
chr1	69611972	69612255	284	168	7	66.57	30.01
chr1	70714014	70714482	469	279	10	76.67	18.27
chr1	71012195	71012607	413	139	12	98.24	25.86
chr1	71069757	71070222	466	170	13	102.63	22.62
chr1	71140168	71140728	561	417	22	138.23	19.67
chr1	71197074	71197385	312	195	6	61.88	28.01
chr1	71250092	71250675	584	342	17	108.6	21.01
chr1	71405034	71405381	348	234	6	50.67	16.81
chr1	71423772	71424057	286	172	7	67.66	21.01
chr1	71604625	71605709	1085	664	44	133.55	10.4
chr1	71637137	71637656	520	312	13	103.36	36.54
chr1	72571566	72572166	601	289	18	114.06	18.17
chr1	72589472	72590789	1318	975	115	541.2	19.74
chr1	72621772	72622160	389	280	7	67.02	22.41
chr1	72637448	72638000	553	337	12	72.82	15.76
chr1	72683595	72684172	578	414	26	161.9	23.78
chr1	72686116	72686619	504	194	14	67.98	11.1
chr1	72792906	72793847	942	244	28	140.62	12.52
chr1	72809099	72809643	545	350	18	147.93	29.09
chr1	72814833	72815242	410	120	11	75.06	14.83
chr1	74742390	74742857	468	355	15	100.94	21.01
chr1	74799018	74800525	1508	514	73	212.08	10.76
chr1	74814097	74814986	890	542	46	254.98	17.56
chr1	74826454	74827736	1283	1053	39	117.93	8.4
chr1	75648525	75648878	354	157	13	91.3	18.01
chr1	75676999	75677480	482	364	13	100.75	19.39
chr1	75689643	75690469	827	486	19	91.77	12.3
chr1	75777687	75778431	745	375	34	208.04	25.37
chr1	75802869	75803588	720	399	32	217.46	22.92
chr1	75860636	75861498	863	567	55	330.73	21.01
chr1	75896815	75897350	536	228	12	68.58	11.67
chr1	75912646	75912958	313	203	8	66.82	22.62
chr1	75955857	75956901	1045	731	38	208.11	20.58
chr1	76011624	76012086	463	269	15	120.46	24.01
chr1	76027350	76027710	361	192	12	114.15	26.74
chr1	76063378	76063772	395	103	8	58.55	16.16
chr1	76090583	76090865	283	104	9	83.41	20.17
chr1	76155816	76156988	1173	928	37	117.25	10.5
chr1	76161092	76161686	595	298	21	96.06	11.46
chr1	76178944	76179322	379	155	10	92.26	29.41
chr1	76195236	76195781	546	328	13	76.25	11.67
chr1	76205473	76205989	517	211	17	86.82	18.01
chr1	76723458	76724398	941	373	34	201.63	21.01
chr1	76962266	76962602	337	227	8	68.57	18.27
chr1	79187274	79187693	420	132	13	80.75	21.5
chr1	79191445	79191930	486	263	12	52.31	7.5
chr1	79210823	79211475	653	477	23	91.55	13.27
chr1	79214692	79215358	667	297	25	115.63	16.31
chr1	79260416	79261212	797	459	32	167.24	21.39
chr1	79282449	79282768	320	111	6	51.65	16.01
chr1	79314421	79314836	416	249	9	69.59	17.51
chr1	79475178	79475892	715	164	13	68.31	10.5
chr1	79487138	79488001	864	245	21	114.97	14.01
chr1	79503668	79504055	388	208	16	114.55	21.5
chr1	79518207	79518542	336	116	8	77.61	18.67
chr1	79566194	79566460	267	99	6	52.98	14.01
chr1	79585929	79586210	282	98	6	61.19	14.83
chr1	79605963	79606772	810	505	28	129.94	15.01
chr1	79664831	79665263	433	94	16	117.27	18.17
chr1	79761593	79762249	657	227	16	84.91	12.61
chr1	79820052	79821156	1105	867	31	144.61	17.51
chr1	79917844	79918319	476	212	12	92.91	23.53
chr1	80014816	80015118	303	116	6	57.52	23.34
chr1	80046869	80048281	1413	998	59	246.43	15.48
chr1	80065327	80066222	896	239	18	83.74	8.85
chr1	80099198	80100144	947	233	39	223.01	17.78
chr1	80215571	80215945	375	134	12	90.89	15.28
chr1	81077502	81078181	680	345	26	182.7	20.44
chr1	81091844	81092297	454	288	10	74.46	23.53
chr1	81158407	81159200	794	477	19	92.99	10
chr1	81171734	81172197	464	182	12	63.7	12.79
chr1	81190558	81191045	488	245	12	76.02	17.3
chr1	81249642	81250117	476	318	20	157.43	24.01
chr1	81266394	81266970	577	227	16	60.57	8.65
chr1	81267111	81267815	705	181	29	130.59	15.83
chr1	81296114	81296464	351	129	8	74.03	26.54
chr1	81306073	81306709	637	274	25	181.92	23.34
chr1	81323293	81323733	441	227	11	66.58	15.48
chr1	81323745	81324270	526	233	15	96.55	14.01
chr1	81358322	81358714	393	116	8	56.14	18.01
chr1	81407670	81408664	995	380	38	195.7	10.5
chr1	81474546	81474777	232	116	8	67.02	19.77
chr1	81478927	81480258	1332	181	32	67.91	5.86
chr1	81486592	81487174	583	271	20	63.07	10.5
chr1	81488026	81488761	736	491	19	54.83	6.38
chr1	81498301	81498789	489	220	17	115.42	21.55
chr1	81512707	81513045	339	226	6	54.35	18.67
chr1	81559476	81559923	448	305	9	60.68	15.01
chr1	81683368	81683734	367	256	10	66.78	13.63
chr1	81810092	81810491	400	97	14	101.63	15.9
chr1	81845806	81846448	643	527	18	129.74	24.01
chr1	81895534	81896525	992	472	50	282.61	16.01
chr1	81931747	81932470	724	476	20	101.12	12.79
chr1	81954400	81954662	263	139	10	95.19	21.79
chr1	82004167	82004491	325	85	7	50.68	16.81
chr1	82062598	82062856	259	116	7	69.31	24.01
chr1	82209111	82209606	496	273	11	78.7	22.62
chr1	82310513	82310732	220	110	6	62.86	26.54
chr1	82384337	82384606	270	173	6	50.43	16.16
chr1	82393758	82394184	427	111	9	62.54	15.01
chr1	82415763	82416247	485	205	12	91.94	20.17
chr1	82433912	82434276	365	189	7	56.76	19.1
chr1	82522484	82522848	365	253	9	71.6	16.16
chr1	82613353	82613633	281	191	7	77.69	28.01
chr1	82633183	82633640	458	94	18	123.03	13.68
chr1	82673131	82673843	713	395	23	150.35	23.34
chr1	82749855	82750193	339	239	6	52.83	22.11
chr1	83007160	83008068	909	172	23	133.17	17.3
chr1	83098904	83099302	399	140	9	57.68	14.83
chr1	83211607	83212344	738	175	39	244.63	21.73
chr1	83358724	83359189	466	191	14	77.79	15.76
chr1	83374616	83375251	636	293	21	98.35	12.61
chr1	83375324	83375659	336	115	11	59.04	11.39
chr1	83385088	83385388	301	221	7	51.06	10.5
chr1	83400628	83401768	1141	683	83	422.87	14.14
chr1	83412001	83413028	1028	385	33	117.07	9.08
chr1	83415074	83415535	462	181	15	52.22	11.85
chr1	83448579	83449160	582	217	18	114.46	17.69
chr1	83713340	83713914	575	265	14	94.62	17.39
chr1	83734998	83735662	665	258	22	116.35	16.44
chr1	83808009	83809130	1122	453	41	175.35	15.05
chr1	85188067	85189140	1074	216	33	145.08	12
chr1	85201230	85202682	1453	621	52	222.6	22.32
chr1	85218884	85219844	961	623	37	202.78	25.86
chr1	85251032	85251673	642	360	14	57.14	9.89
chr1	85255049	85255619	571	364	13	55.19	9.7
chr1	85278562	85278967	406	205	10	64.86	12
chr1	85379002	85379365	364	263	11	88.2	20.28
chr1	85384838	85385183	346	97	9	75.3	20.17
chr1	85468271	85468926	656	355	29	188	21.01
chr1	85497257	85498220	964	605	27	97.85	11.64
chr1	85498639	85499176	538	233	15	61.28	11.82
chr1	85509989	85510545	557	236	22	93.34	11.55
chr1	85513594	85514451	858	276	32	112.65	11.59
chr1	85567753	85568169	417	187	10	83.77	26.74
chr1	85578355	85578740	386	238	11	85.4	20.28
chr1	85617301	85618265	965	601	27	121.63	13.18
chr1	85704652	85705038	387	97	10	76.47	18.01
chr1	85806026	85806518	493	193	12	95.41	21.92
chr1	86203079	86203680	602	274	20	124.89	18.45
chr1	86378001	86378403	403	239	12	77.46	14.71
chr1	86507128	86508143	1016	370	26	121.23	16.81
chr1	86539054	86539620	567	294	18	131.55	27.11
chr1	86583245	86583803	559	284	24	170.79	31.8
chr1	86601144	86602009	866	249	30	98.56	12.3
chr1	86616596	86617147	552	255	14	66.2	13.45
chr1	86623388	86623829	442	167	10	65.05	15.76
chr1	86651620	86651931	312	98	7	51.95	14.01
chr1	86684233	86684652	420	170	10	83.45	19.1
chr1	86720873	86721407	535	243	10	64.16	15.56
chr1	86728453	86728706	254	116	6	55.58	18.27
chr1	86899500	86899851	352	246	8	78	19.77
chr1	87120136	87120461	326	240	6	51.13	16.01
chr1	87941688	87942780	1093	290	28	131.8	17.19
chr1	87966641	87967249	609	407	17	91.99	17.19
chr1	87993049	87994231	1183	251	52	126.4	10.58
chr1	88095528	88096018	491	324	11	84.98	21.92
chr1	88104465	88105057	593	275	14	88.96	18.98
chr1	88129579	88130268	690	450	20	129.02	14.83
chr1	88175850	88176951	1102	749	42	162.46	12.93
chr1	88361002	88361357	356	258	10	81.72	18.67
chr1	88427332	88427745	414	102	9	55.18	12
chr1	88645823	88646300	478	216	11	72.22	16.26
chr1	88876300	88876850	551	348	15	100.98	21.01
chr1	89112916	89113385	470	196	11	70.12	15.28
chr1	89273064	89273431	368	262	7	51.26	16.16
chr1	89287691	89288546	856	615	20	79.26	9.7
chr1	89288632	89288969	338	116	12	74.12	11.53
chr1	89298865	89299286	422	195	20	152.22	18.01
chr1	89357529	89357854	326	112	11	98.81	29.09
chr1	89693205	89693527	323	164	7	80.48	28.01
chr1	89772211	89772955	745	239	21	137.38	18.38
chr1	89788442	89788786	345	98	6	57.18	21.01
chr1	89828439	89828811	373	246	7	60.86	32.32
chr1	89843824	89844367	544	248	14	95.88	19.61
chr1	89890288	89890953	666	148	13	87.34	14.01
chr1	89922641	89923057	417	313	9	76.76	16.81
chr1	89936337	89936704	368	179	12	123.86	37.35
chr1	90161499	90162201	703	449	33	213.89	23.53
chr1	90168835	90169459	625	334	13	54.68	10.5
chr1	90197022	90197642	621	103	20	137.66	22.24
chr1	90240313	90240856	544	304	10	68.45	17.51
chr1	90264798	90265181	384	268	11	89.06	18.67
chr1	90334548	90335055	508	261	10	77.15	16.01
chr1	90646371	90646894	524	223	13	90.1	17.39
chr1	90665183	90666051	869	282	20	95.92	18.45
chr1	90709825	90710227	403	155	8	57.85	19.39
chr1	90803665	90803973	309	142	6	55.8	28.01
chr1	91238398	91238841	444	264	12	61.82	11.76
chr1	91318491	91318945	455	212	8	54.98	16.81
chr1	91637361	91638128	768	221	18	96.35	15.9
chr1	91661137	91662104	968	711	28	135.45	12.25
chr1	92085960	92086299	340	232	13	132.78	28.01
chr1	92099587	92099863	277	163	6	69.44	32.32
chr1	92132253	92132780	528	396	12	89.67	17.51
chr1	92229041	92229365	325	210	8	83.18	31.51
chr1	92427496	92427997	502	225	18	127.4	22.71
chr1	92492982	92494178	1197	622	51	205.02	14.35
chr1	92593142	92593647	506	154	18	140.16	21.69
chr1	92616959	92617466	508	165	11	90.04	21.01
chr1	92723256	92723883	628	457	34	221.39	20.64
chr1	92790831	92791466	636	421	29	202.53	31.51
chr1	92892635	92892984	350	191	6	60.57	18.01
chr1	92984460	92985172	713	256	22	127	18.01
chr1	93199767	93200162	396	240	7	50.2	16.81
chr1	93897384	93897578	195	97	6	65.11	19.39
chr1	94332560	94332850	291	104	6	54.31	16.01
chr1	94333156	94333434	279	125	6	56.87	16.81
chr1	94805344	94805723	380	108	7	51.16	28.01
chr1	94838089	94838388	300	190	7	57.69	16.16
chr1	95016263	95016658	396	241	8	62.79	18.27
chr1	95251895	95252251	357	172	9	55.73	12.61
chr1	95493081	95493935	855	453	20	116.6	13.13
chr1	95534234	95534617	384	207	9	76.25	22.92
chr1	95562692	95563474	783	339	27	163.84	16.01
chr1	95584238	95584814	577	289	23	143.66	19.54
chr1	95589049	95589452	404	262	11	70.59	13.27
chr1	95665718	95666134	417	232	9	59.53	10.84
chr1	95707160	95707564	405	208	19	152.77	26.54
chr1	95888943	95889395	453	271	17	137.29	27.11
chr1	95947499	95948116	618	356	21	165.29	21.01
chr1	95971327	95971710	384	254	8	59.54	16.16
chr1	95971855	95972190	336	222	7	52.92	12.45
chr1	95980213	95980773	561	312	17	117.51	20.37
chr1	96006439	96006984	546	254	10	76.14	25.21
chr1	96128393	96128713	321	179	20	171.44	22.92
chr1	96140904	96141259	356	247	7	54.8	17.51
chr1	96358138	96358455	318	215	6	53.19	16.81
chr1	98702730	98703449	720	400	25	161.19	17.24
chr1	99030028	99030490	463	165	11	62.07	14.71
chr1	99128403	99128738	336	235	9	55.29	11.73
chr1	99129735	99130449	715	331	19	95.61	14.94
chr1	99291345	99292200	856	389	39	238.56	24.24
chr1	99511615	99511982	368	268	8	61.05	19.39
chr1	99541504	99542102	599	421	21	125.08	16.44
chr1	99563573	99564302	730	272	21	120.22	16.81
chr1	99691576	99692210	635	232	19	144.11	28.01
chr1	100134167	100137173	3007	2391	265	367.36	7.24
chr1	100481841	100482408	568	213	19	144.6	25.21
chr1	100552236	100552839	604	321	13	88.31	19.39
chr1	100569570	100570128	559	323	16	116.48	23.18
chr1	100597703	100598170	468	211	23	190.57	23.34
chr1	100668021	100668587	567	221	15	87.07	15.08
chr1	101122195	101122612	418	306	10	79.84	21.01
chr1	101156985	101157250	266	152	10	89.96	25.21
chr1	101285251	101286152	902	278	33	189.27	17.88
chr1	101356243	101357265	1023	523	25	121.65	10.25
chr1	101478913	101479563	651	359	27	162.81	18.12
chr1	101512673	101513078	406	303	9	57.02	12.36
chr1	101545919	101546494	576	324	16	90.17	14.01
chr1	101566467	101567411	945	429	31	154.62	17.51
chr1	101619290	101619795	506	282	13	102.5	28.01
chr1	101625152	101625504	353	107	7	56.41	14.61
chr1	101729477	101729741	265	69	6	55.63	19.1
chr1	101736962	101737447	486	372	18	134.02	21.61
chr1	101820006	101820601	596	269	23	181.63	21.69
chr1	101875697	101876810	1114	324	39	182.79	16.53
chr1	101909579	101911099	1521	359	48	158.24	12.32
chr1	101915807	101916525	719	295	27	120.82	9.74
chr1	101918198	101918762	565	210	14	51.26	9.05
chr1	101929968	101931184	1217	974	46	197.88	12.36
chr1	101952445	101953067	623	325	21	104.13	14.74
chr1	101990781	101991652	872	501	48	294.79	22.04
chr1	102044542	102045647	1106	395	44	200.78	15.05
chr1	102056364	102056831	468	288	10	66.8	17.39
chr1	102075567	102076127	561	270	16	51.13	9.08
chr1	102077025	102077883	859	600	38	180.61	14.01
chr1	102120485	102120942	458	190	9	64.22	13.45
chr1	102184106	102184682	577	322	16	74.32	15.56
chr1	102188850	102189376	527	181	23	139.06	13.75
chr1	102215982	102216543	562	296	15	80.36	19.1
chr1	102243973	102244337	365	251	10	74.6	18.98
chr1	102279244	102279602	359	87	7	52.03	12.93
chr1	102421002	102421635	634	177	22	151.18	21.01
chr1	102468599	102468902	304	190	7	59.81	21.01
chr1	102506010	102506846	837	372	28	171.31	21.01
chr1	102555663	102556020	358	208	7	60.41	16.81
chr1	102579530	102580023	494	263	11	65.16	14.41
chr1	102650401	102650741	341	110	6	55.79	14.83
chr1	102689107	102689716	610	328	16	123.36	31.51
chr1	102761510	102762002	493	260	13	51.49	6.46
chr1	102766098	102766767	670	430	27	118.19	12.16
chr1	102776482	102777016	535	288	14	69	12
chr1	102779196	102779847	652	440	19	97.66	14.01
chr1	102881680	102882878	1199	512	55	263.95	17.75
chr1	102984491	102985555	1065	759	32	130.43	12.61
chr1	103234216	103234891	676	457	21	128.81	19.39
chr1	103499730	103500118	389	257	9	62.2	10.84
chr1	103741668	103742162	495	221	12	88.87	19.39
chr1	103812621	103812879	259	151	6	58.98	21.01
chr1	103923335	103923902	568	292	17	108.63	27.25
chr1	103928897	103929220	324	135	8	61.69	17.39
chr1	103934120	103934443	324	226	6	52.67	12.61
chr1	103965774	103966653	880	423	21	109.01	13.27
chr1	103974931	103975402	472	209	10	57.41	16.34
chr1	104044510	104044795	286	190	6	64.38	28.01
chr1	104193747	104194645	899	599	21	109.45	18.17
chr1	104238406	104238784	379	116	11	77.38	14.41
chr1	105165210	105165604	395	222	9	81.02	22.11
chr1	105261828	105262328	501	116	21	142.18	20.54
chr1	105304336	105304848	513	166	12	66.82	12.93
chr1	105340479	105341076	598	420	15	94.01	15.28
chr1	105450251	105450989	739	513	21	123.49	17.69
chr1	105594815	105595176	362	258	7	61.7	22.11
chr1	105630207	105630801	595	101	16	99.87	16.81
chr1	105637035	105637875	841	280	31	138.7	16.26
chr1	105646346	105647066	721	448	42	303.63	21.85
chr1	105881526	105881891	366	196	12	84.91	15.48
chr1	106163553	106164046	494	226	11	66.48	12.36
chr1	106231592	106231987	396	168	12	94.75	26.08
chr1	106390824	106391165	342	93	7	61.88	16.81
chr1	106397712	106397985	274	114	7	52.09	12.36
chr1	106435882	106436558	677	411	16	95.29	15.28
chr1	107396597	107396866	270	157	6	59.26	22.11
chr1	107586778	107587286	509	170	15	121.65	23.53
chr1	108214605	108215111	507	282	15	119.39	19.39
chr1	108273326	108274468	1143	832	38	197.96	17.51
chr1	108382921	108383809	889	593	45	268.59	27.06
chr1	108396140	108396381	242	142	7	67.17	21.01
chr1	108415251	108415898	648	386	33	222.12	16.48
chr1	110420107	110420462	356	240	8	77.59	29.66
chr1	111305064	111305412	349	242	6	50.59	16.81
chr1	112836240	112836605	366	107	14	141.43	52.02
chr1	114250270	114250674	405	209	18	157.25	29.82
chr1	115192805	115193273	469	215	11	85.14	24.51
chr1	115264736	115265402	667	297	28	167.36	21.01
chr1	115377826	115378619	794	581	22	144.38	24.4
chr1	115458947	115459652	706	361	35	239.19	31.51
chr1	116507793	116508307	515	252	15	126.27	29.23
chr1	116894925	116895405	481	252	19	160.71	26.08
chr1	117745783	117747247	1465	407	51	231.99	26.08
chr1	117896671	117896865	195	97	6	66.38	20.17
chr1	117905888	117906256	369	282	15	74.51	11.36
chr1	117906622	117907466	845	318	29	104.75	12.49
chr1	118297480	118298183	704	470	32	122.74	8.66
chr1	118298608	118299664	1057	768	43	142.89	9.53
chr1	120400893	120401200	308	186	6	69.58	28.89
chr1	120715493	120715794	302	200	9	82.43	24.51
chr1	120840114	120840624	511	262	13	99.68	20.17
chr1	122506338	122506645	308	220	8	61.12	16.26
chr1	122506929	122507723	795	500	18	104.26	18.38
chr1	122522503	122522822	320	175	6	67.58	21.01
chr1	124119407	124119738	332	107	6	53.42	17.69
chr1	124179259	124179488	230	115	6	67.82	31.51
chr1	124344120	124344498	379	263	7	58.6	16.81
chr1	125194653	125195029	377	182	9	87.44	19.77
chr1	125531015	125531330	316	129	7	73.82	28.01
chr1	125750096	125750500	405	190	11	96.38	22.92
chr1	125810728	125811056	329	87	8	67.91	17.51
chr1	125926425	125928031	1607	615	76	186.71	10.2
chr1	125949689	125950286	598	210	20	140.78	22.24
chr1	125967776	125968965	1190	587	58	287.56	14.01
chr1	126048536	126049000	465	266	10	71.74	16.16
chr1	126169501	126169911	411	155	8	66.46	16.81
chr1	126211413	126211968	556	209	17	144.09	36.54
chr1	126318556	126318953	398	265	10	87.9	32.01
chr1	126337839	126338545	707	304	20	149.17	25.86
chr1	126771734	126772113	380	98	9	87.12	24.72
chr1	127422844	127423161	318	132	10	95.86	30.56
chr1	127615353	127616138	786	305	24	143.06	19.39
chr1	127677079	127677484	406	110	11	88.2	22.62
chr1	128065555	128066186	632	315	30	224.91	27.31
chr1	128212308	128212792	485	325	10	69.93	16.16
chr1	128674138	128675147	1010	350	48	279.82	17.69
chr1	128877864	128878332	469	162	10	66.71	17.39
chr1	128956123	128956701	579	311	20	162.8	24.9
chr1	128976219	128976794	576	255	12	62.49	13.27
chr1	129077327	129078490	1164	625	55	282.22	16.31
chr1	129264936	129265476	541	340	16	112.07	18.38
chr1	129407373	129407834	462	226	10	70.4	21.79
chr1	129669516	129670103	588	473	14	97.5	18.67
chr1	129672013	129672353	341	102	7	53.64	16.16
chr1	129771688	129771969	282	175	6	55.19	20.01
chr1	129787244	129787666	423	101	9	65.79	16.16
chr1	129787676	129787914	239	89	6	54.94	16.81
chr1	129984456	129985487	1032	270	29	132.07	13.45
chr1	130131984	130132261	278	179	6	58.43	22.11
chr1	130166745	130167268	524	114	14	98.08	19.61
chr1	130175049	130175519	471	117	11	81.14	16.16
chr1	130585823	130586142	320	168	6	57.59	14.83
chr1	130634394	130634721	328	114	6	55.28	18.67
chr1	130832669	130833561	893	464	46	265.43	24.01
chr1	130934803	130935188	386	242	14	105.17	19.61
chr1	130987970	130988231	262	112	7	65.97	21.92
chr1	131219516	131219890	375	108	8	66.33	15.28
chr1	131243094	131243738	645	193	13	86.87	13.45
chr1	132470534	132471164	631	387	16	96.04	14.41
chr1	132494564	132495382	819	574	19	76.88	9.89
chr1	132514504	132515152	649	405	21	154.92	28.01
chr1	132687240	132687514	275	91	6	58.74	17.69
chr1	133348511	133349725	1215	628	33	162.56	13.68
chr1	133580852	133581363	512	196	12	76.65	15.76
chr1	134274917	134275279	363	145	8	76.87	29.66
chr1	134392800	134393248	449	264	11	103.93	29.66
chr1	135545729	135546456	728	139	17	84.81	12.3
chr1	135891266	135891868	603	356	20	124.75	26.64
chr1	135911334	135912381	1048	693	40	194.46	19.61
chr1	135966899	135967221	323	211	8	65.69	12.93
chr1	135978117	135979201	1085	488	60	304.47	18.08
chr1	137199012	137199525	514	252	19	164.19	25.86
chr1	137822138	137822639	502	305	15	108.82	21.69
chr1	137902744	137903078	335	114	6	61.82	24.01
chr1	138007739	138008502	764	456	23	136.52	19.39
chr1	138116994	138117247	254	177	6	75.2	36.11
chr1	138269829	138270359	531	290	13	80.77	17.3
chr1	138325582	138325887	306	190	6	55.71	22.11
chr1	138354808	138355378	571	298	17	93.34	14.61
chr1	138480120	138480378	259	174	6	67.24	28.01
chr1	139408852	139409094	243	147	6	69.09	28.01
chr1	139700434	139700761	328	156	9	77.44	16.81
chr1	140242706	140243111	406	112	9	75.88	16.01
chr1	140549316	140549832	517	287	12	119.11	48.02
chr1	141510924	141511224	301	151	9	82.56	21.01
chr1	141559005	141559541	537	237	18	124.41	23.34
chr1	141676666	141677119	454	195	9	57.53	16.81
chr1	141965070	141965730	661	433	33	214.34	19.03
chr1	142051234	142051573	340	223	6	54.27	18.67
chr1	142150239	142150997	759	428	21	125.79	23.34
chr1	142352006	142352836	831	376	25	154.81	23.34
chr1	142413260	142413578	319	235	6	50.44	15.28
chr1	142721855	142722181	327	213	13	90.66	18.27
chr1	142928117	142928550	434	293	10	88.5	22.11
chr1	142940525	142941437	913	598	21	108.19	15.9
chr1	142974677	142975307	631	216	19	128.74	22.92
chr1	142988913	142989508	596	344	14	94.58	18.01
chr1	143039601	143040002	402	164	12	101.7	23.53
chr1	143069927	143070453	527	195	17	113.86	15.9
chr1	143116704	143117016	313	151	8	60.55	16.26
chr1	143285464	143285750	287	115	12	121.76	31.51
chr1	143292767	143293294	528	249	11	83.64	22.92
chr1	143567324	143567781	458	221	13	101.49	18.67
chr1	143631012	143631550	539	265	12	84.52	29.09
chr1	143672145	143672694	550	298	13	66.6	13.68
chr1	143711855	143712457	603	210	21	153.02	20.37
chr1	143979575	143979970	396	213	13	93.6	16.34
chr1	144043580	144043911	332	91	6	50.63	16.01
chr1	144112028	144112678	651	288	13	84.24	16.16
chr1	144257279	144257595	317	117	11	108.38	30.56
chr1	144312700	144313028	329	219	6	56.81	24.72
chr1	144345347	144345876	530	290	14	88.44	21.61
chr1	145002161	145002573	413	114	10	67.93	13.13
chr1	145003947	145004176	230	115	8	71.55	22.41
chr1	145043109	145043584	476	311	20	152.75	20.44
chr1	145255368	145255732	365	110	8	64.18	17.51
chr1	145350036	145350324	289	176	9	96.03	32.68
chr1	145396536	145396884	349	244	6	52.02	17.69
chr1	145530135	145530433	299	112	6	56.36	22.11
chr1	145631640	145632020	381	182	19	169.17	28.01
chr1	145732649	145733583	935	116	25	140.34	15.9
chr1	145758434	145759211	778	320	34	125.94	10.5
chr1	145759949	145760488	540	123	18	55.04	9.43
chr1	146498773	146499287	515	94	13	109.01	24.01
chr1	146698898	146699423	526	186	21	152.63	30.96
chr1	146810323	146810686	364	271	7	58.33	16.01
chr1	146958509	146959644	1136	319	28	99.88	10.89
chr1	146965860	146966541	682	238	27	168.94	23.75
chr1	147154711	147155092	382	220	9	65.51	14.49
chr1	147218210	147218849	640	267	23	130	18.49
chr1	147662547	147662904	358	251	10	63.49	14.35
chr1	147663054	147663551	498	284	19	128.4	18.01
chr1	147763034	147763446	413	103	11	114.24	39.22
chr1	147836927	147837440	514	331	12	103.21	30.96
chr1	148661206	148662090	885	584	28	170.81	22.11
chr1	148784162	148784670	509	185	11	89.94	21.01
chr1	150445299	150445797	499	277	15	113.43	20.28
chr1	151578153	151580031	1879	1448	100	338.63	10.77
chr1	152059777	152060071	295	111	7	78.37	36.01
chr1	152095450	152095789	340	92	6	63.52	25.86
chr1	152155196	152155465	270	137	10	101.24	29.23
chr1	152168736	152169145	410	231	9	70.17	14.01
chr1	152390480	152390901	422	185	10	100.37	39.22
chr1	152397836	152398191	356	159	7	59.04	16.01
chr1	152611637	152611992	356	248	7	74.61	38.78
chr1	152618074	152618680	607	305	17	123.58	27.01
chr1	152747506	152748181	676	114	20	106.46	18.27
chr1	152778770	152779152	383	272	8	57.04	18.01
chr1	152844592	152845385	794	322	21	115.34	17.24
chr1	152887153	152887694	542	431	16	94.08	14.01
chr1	153101266	153101891	626	282	22	157.51	24.72
chr1	153220586	153220818	233	116	6	71.7	36.01
chr1	153316308	153316823	516	266	14	85.25	15.48
chr1	153324394	153324707	314	95	6	63.68	24.01
chr1	153500621	153500978	358	112	8	58.17	14.49
chr1	153673053	153673337	285	170	6	56.27	21.01
chr1	153948262	153948721	460	268	10	66.09	14.01
chr1	154720645	154722088	1444	1140	54	177.8	9.89
chr1	154730533	154732110	1578	947	48	189.69	12.61
chr1	154933136	154933362	227	113	10	115.72	44.23
chr1	154948955	154949827	873	759	38	115.9	9.58
chr1	154951986	154952574	589	433	36	157.25	12.11
chr1	155244044	155244566	523	200	12	74.06	12.73
chr1	156717811	156718139	329	211	9	78.96	21.01
chr1	157291911	157292438	528	245	12	83.65	15.56
chr1	157883040	157883424	385	135	9	78.01	24.01
chr1	158066417	158066878	462	319	16	134.3	21.79
chr1	158234495	158235040	546	233	14	85.11	16.34
chr1	158321218	158321729	512	309	13	95.3	28.01
chr1	159406968	159407509	542	253	12	82.33	15.56
chr1	159892609	159893115	507	160	18	109	17.88
chr1	160093959	160094326	368	254	10	66.66	11.36
chr1	160474496	160475014	519	231	12	95.05	26.74
chr1	160487567	160487832	266	97	7	75.37	29.66
chr1	160520524	160521276	753	244	21	121.91	17.69
chr1	160681242	160681975	734	255	26	161.24	22.01
chr1	160773171	160773707	537	249	16	138.04	38.2
chr1	160870045	160870346	302	194	12	119.03	28.01
chr1	161533694	161534066	373	175	8	75.87	19.77
chr1	162202663	162203018	356	240	10	95.07	29.41
chr1	162465755	162466113	359	249	9	82.81	29.41
chr1	162507876	162508576	701	302	31	232.66	31.8
chr1	162541312	162541917	606	104	12	55.39	6
chr1	162542018	162542664	647	395	17	91.05	16.01
chr1	162573297	162573842	546	303	13	93.84	25.86
chr1	162735644	162736003	360	211	8	61.83	19.39
chr1	163460181	163460740	560	443	12	98.72	22.11
chr1	163647348	163648334	987	433	45	220.59	14.41
chr1	163705391	163706075	685	323	29	201.48	26.64
chr1	163737889	163738908	1020	607	38	184.54	17.09
chr1	163816551	163817107	557	323	27	187.97	29.31
chr1	163936230	163936583	354	132	8	71.85	21.01
chr1	163943562	163944906	1345	1160	58	256.03	16.57
chr1	164118230	164118582	353	115	6	51.7	13.27
chr1	164147538	164147947	410	261	10	64.44	12
chr1	164163915	164164492	578	274	14	80.32	15.9
chr1	164465773	164466170	398	208	16	137.31	25.21
chr1	166050209	166050568	360	116	8	69.48	24.01
chr1	167570172	167570852	681	522	18	122.83	17.39
chr1	167908442	167908953	512	304	10	71.04	17.51
chr1	167937046	167937518	473	288	12	93.23	33.61
chr1	167984777	167985353	577	317	17	95.64	13.37
chr1	167985519	167986050	532	268	15	82.29	16.81
chr1	168135173	168135751	579	253	15	94.22	26.08
chr1	168167714	168168015	302	186	6	59.24	19.77
chr1	168293844	168294406	563	160	16	134.78	22.92
chr1	168513753	168514510	758	461	28	169.22	22.41
chr1	168548282	168548744	463	259	9	70.64	20.01
chr1	168654214	168654624	411	164	7	51.64	14.61
chr1	168755674	168756969	1296	604	44	192.91	15.41
chr1	168919928	168920567	640	360	18	135.68	19.39
chr1	169324372	169324693	322	107	8	53.12	18.01
chr1	169336322	169336816	495	265	13	77.2	17.24
chr1	169344167	169344681	515	346	19	149.82	29.82
chr1	169469398	169469718	321	204	7	63.92	16.81
chr1	169487463	169487693	231	115	6	50.91	17.39
chr1	169816421	169817206	786	432	26	144.98	20.01
chr1	169976540	169977254	715	455	16	59.4	9
chr1	169977377	169978297	921	297	27	116.91	10.5
chr1	170303906	170304721	816	587	37	223.79	17.44
chr1	170510615	170511142	528	250	12	58.61	9.34
chr1	170536716	170537268	553	311	21	118.35	12.45
chr1	170539284	170539840	557	227	16	68.09	10.84
chr1	170627305	170627966	662	284	16	87.68	11.06
chr1	170642878	170643213	336	231	8	75.63	30.96
chr1	170705947	170706249	303	116	8	64.07	17.39
chr1	171052105	171052696	592	383	19	155.92	30.25
chr1	171090316	171090871	556	269	12	93.89	24.01
chr1	171179851	171180185	335	200	10	91.53	25.58
chr1	171243778	171244050	273	114	6	52.36	17.51
chr1	171322990	171323446	457	220	7	57.81	24.72
chr1	171438318	171439016	699	104	23	157.59	19.77
chr1	171582636	171583462	827	668	23	144.64	15.28
chr1	171671798	171672294	497	150	13	74.35	12.3
chr1	171707428	171707739	312	111	6	55.16	17.69
chr1	171750330	171750712	383	173	8	70.86	17.69
chr1	171772591	171772859	269	91	6	59.36	17.69
chr1	171814357	171815055	699	270	23	172.71	31.87
chr1	171825779	171826506	728	101	20	115.72	15.48
chr1	171876361	171877056	696	358	20	119.31	15.48
chr1	171925066	171925598	533	324	19	142.07	22.92
chr1	172099375	172099707	333	221	7	54.39	16.16
chr1	172602894	172603636	743	496	20	120.67	14.41
chr1	172612099	172612372	274	83	6	57.38	16.81
chr1	172650706	172651117	412	282	9	56.46	14.83
chr1	172929167	172929693	527	216	22	168.04	23.34
chr1	173007658	173007990	333	244	7	52.07	12
chr1	173008017	173008331	315	199	7	54.95	15.56
chr1	173021208	173021487	280	166	6	56.77	21.01
chr1	173101311	173101619	309	108	10	61.35	11.76
chr1	173102497	173102945	449	286	13	68.26	11.53
chr1	173172246	173172943	698	581	18	113.73	15.76
chr1	173181868	173182252	385	229	11	98.84	30.56
chr1	173207853	173208382	530	126	14	110.66	24.51
chr1	173236026	173236359	334	148	9	63.41	14.41
chr1	173307313	173307586	274	187	6	60.38	18.67
chr1	173347210	173347611	402	94	9	66.31	15.56
chr1	173497079	173498072	994	454	52	291.27	20.37
chr1	173524582	173524852	271	116	13	125.28	33.61
chr1	173536611	173537195	585	385	18	110.33	18.91
chr1	173561359	173561773	415	103	8	50.75	13.55
chr1	173562229	173562520	292	174	7	55.09	14.49
chr1	173726700	173727066	367	194	7	52.57	13.45
chr1	173813139	173813608	470	269	13	77.3	18.45
chr1	173893896	173894430	535	257	9	55.3	18.67
chr1	174033048	174033713	666	485	16	98.36	15.76
chr1	175573342	175573789	448	213	9	66.68	24.51
chr1	175603715	175603974	260	115	10	107.09	32.01
chr1	177245532	177246460	929	542	85	528.37	23.88
chr1	177332556	177332857	302	110	6	54.64	16.81
chr1	177389211	177389905	695	282	23	138.41	20.01
chr1	177416140	177416938	799	170	18	99.56	12.36
chr1	177469667	177469992	326	150	7	50.58	11.2
chr1	177476598	177477491	894	471	35	200.45	25.21
chr1	177584452	177585077	626	261	19	105.52	18.67
chr1	177592026	177592527	502	202	13	80.72	16.34
chr1	177614962	177615420	459	308	14	110.04	30.01
chr1	177659372	177660172	801	450	34	223.52	24.83
chr1	178818621	178819144	524	232	10	65.04	15.56
chr1	178870491	178871121	631	353	24	180.95	30.56
chr1	178887520	178888270	751	557	22	96.62	10.32
chr1	178934323	178934616	294	113	9	83.52	28.01
chr1	180522714	180523381	668	268	17	97.46	15.9
chr1	180531323	180532404	1082	732	35	142.34	19.7
chr1	180534581	180535058	478	304	14	58.29	10.03
chr1	181121075	181121886	812	271	21	138.44	23.18
chr1	181179830	181180225	396	140	10	56.38	15.28
chr1	181183372	181183838	467	274	13	75.12	11.73
chr1	181219395	181220071	677	469	17	69.39	9
chr1	181274875	181275171	297	196	6	55.11	16.81
chr1	181315942	181316502	561	236	16	103.89	19.61
chr1	181396010	181396379	370	99	8	76.17	24.72
chr1	181605337	181605607	271	105	6	50.33	16.16
chr1	181641721	181642181	461	222	10	83.55	25.21
chr1	181701763	181702618	856	531	32	185.74	19.1
chr1	181767001	181767863	863	350	37	221.22	23.07
chr1	181825503	181826009	507	330	17	129.17	29.82
chr1	182407959	182408278	320	226	7	65.68	22.11
chr1	182624427	182624970	544	236	17	131.42	27.01
chr1	182823448	182824309	862	574	17	96.69	17.39
chr1	182880180	182880763	584	238	17	90.38	10.73
chr1	182925565	182926224	660	414	16	110.15	18.67
chr1	183833929	183834503	575	263	19	143.62	28.01
chr1	183972087	183972600	514	400	12	79.69	16.81
chr1	184026989	184027626	638	347	18	98.85	19.54
chr1	184127145	184127762	618	217	12	70.3	13.45
chr1	184227506	184228246	741	652	17	98.19	15.28
chr1	184332301	184332566	266	93	7	60.32	18.67
chr1	184441510	184441906	397	116	7	55.58	24.01
chr1	184472818	184473197	380	275	8	54.91	19.61
chr1	184586412	184586902	491	252	10	59.37	12.73
chr1	184596260	184596711	452	201	11	84.95	20.17
chr1	184667633	184668275	643	431	16	91.24	13.63
chr1	184837314	184837525	212	106	6	51.88	18.01
chr1	184944549	184944966	418	224	12	97.61	16.16
chr1	185007081	185007690	610	131	19	131.4	20.37
chr1	185164332	185164715	384	106	8	65.48	19.1
chr1	185319188	185320036	849	349	39	225.68	17.69
chr1	185874399	185874623	225	112	10	109	38.2
chr1	185978155	185978682	528	287	11	69.15	16.81
chr1	187445100	187445705	606	308	51	244.97	19.24
chr1	187446522	187447056	535	321	28	97.32	10.67
chr1	187453553	187454008	456	102	17	104.38	18.86
chr1	187491809	187492025	217	108	7	63.89	21.79
chr1	187508592	187509656	1065	679	97	590.29	25.12
chr1	187517273	187517572	300	113	8	53.13	14.71
chr1	187518353	187518765	413	298	11	67.23	21.01
chr1	187518828	187519399	572	293	16	93.75	29.41
chr1	187524256	187524809	554	104	29	269.21	43.47
chr1	187532078	187533152	1075	791	65	399.98	32.32
chr1	187541119	187541831	713	276	37	158.64	12.25
chr1	187542043	187542369	327	84	13	52.48	9.63
chr1	187543332	187543699	368	77	22	116.36	18.27
chr1	187544004	187544412	409	222	16	63.65	8.31
chr1	187555434	187555882	449	158	32	311.22	43.22
chr1	187574158	187574451	294	87	7	84.64	36.11
chr1	187599091	187599900	810	412	462	3218.75	21.01
chr1	187648583	187649380	798	577	69	403.52	36.13
chr1	187661400	187664791	3392	1535	742	1375.87	7.47
chr1	187669797	187670084	288	67	6	52.05	18.27
chr1	187670104	187670616	513	250	17	149.98	32.88
chr1	187677262	187678325	1064	324	205	1105.64	38.13
chr1	187679609	187680156	548	110	33	60.14	7.41
chr1	187685228	187685421	194	97	7	106.87	50.56
chr1	187691802	187692154	353	154	27	300.4	72.03
chr1	187697355	187698044	690	115	33	194.55	19.94
chr1	187699683	187699938	256	139	12	80.73	14.24
chr1	187714850	187715119	270	155	6	52.67	17.51
chr1	187715150	187715590	441	210	17	157.97	38.52
chr1	187742449	187743052	604	107	36	217.57	32.41
chr1	187743118	187743375	258	130	13	80	13.02
chr1	187749608	187749967	360	271	10	64.3	12.61
chr1	187765436	187769193	3758	2788	930	1373.35	7.88
chr1	187774054	187774425	372	81	19	190.75	54.95
chr1	187779990	187780307	318	224	16	189.05	70.03
chr1	187807524	187807894	371	93	9	103.79	57.78
chr1	187816405	187817195	791	605	73	397.31	24.93
chr1	187822218	187822803	586	182	177	1067.22	21.4
chr1	187825440	187825869	430	155	61	214.61	13.73
chr1	187840423	187840607	185	92	10	165.42	64.64
chr1	187847124	187847827	704	149	129	765.58	18.91
chr1	187848867	187849627	761	630	47	80	7.2
chr1	187853236	187854063	828	251	45	63.21	5.56
chr1	187858198	187858896	699	314	300	1408.78	11.17
chr1	187861790	187862305	516	218	155	504.25	8.6
chr1	187863111	187863629	519	349	132	391	8.73
chr1	187864619	187865350	732	430	62	55.6	6.48
chr1	187867549	187868163	615	415	49	80.78	7.07
chr1	187869378	187870070	693	554	34	52.82	6.71
chr1	187877994	187878914	921	507	102	396.26	21.51
chr1	187880313	187880706	394	248	27	86.74	11.27
chr1	187891998	187892458	461	116	24	75.1	9.47
chr1	187892487	187893629	1143	430	58	151.27	13.81
chr1	187893797	187894744	948	551	42	93.86	7.38
chr1	187905252	187905473	222	111	14	210.93	84.03
chr1	187911065	187911576	512	226	39	142.45	13.08
chr1	187913090	187914069	980	274	104	422.96	22.32
chr1	187918701	187919235	535	224	17	56.18	11.46
chr1	187936108	187937319	1212	1050	101	428.12	18.67
chr1	187951244	187951638	395	299	10	114.98	50.56
chr1	187965296	187965707	412	294	20	205.92	54.8
chr1	187972945	187973433	489	138	29	284.68	49.26
chr1	187978857	187980179	1323	233	88	463.36	30.56
chr1	187992812	187993190	379	265	14	109.88	24.72
chr1	187994835	187995300	466	170	16	118.02	24.72
chr1	188001220	188001567	348	98	13	65.82	13.4
chr1	188002128	188002674	547	99	30	176.18	23.14
chr1	188004202	188004449	248	84	10	53.19	9.95
chr1	188033673	188033979	307	179	21	116.05	12.61
chr1	188040914	188041588	675	109	41	50.37	4.3
chr1	188041751	188042867	1117	818	65	75.9	6.39
chr1	188133867	188134572	706	106	40	96.91	11.27
chr1	188134939	188135613	675	141	43	118.44	8.4
chr1	188137167	188137949	783	380	33	53.05	6.54
chr1	188142604	188142924	321	248	9	71.02	19.61
chr1	188152057	188152661	605	450	90	466.2	29.68
chr1	188154052	188154609	558	446	38	100.96	8.78
chr1	188155574	188156046	473	117	67	339.51	21.32
chr1	188165578	188166623	1046	110	96	470.5	18.95
chr1	188171772	188172116	345	108	10	121.21	57.78
chr1	188177372	188177957	586	161	26	207.87	27.19
chr1	188178006	188178174	169	84	8	89.69	15.63
chr1	188182862	188183781	920	364	66	446.75	22.92
chr1	188196904	188197200	297	103	14	96.9	14.01
chr1	188221795	188222067	273	114	6	73.09	28.89
chr1	188229311	188229891	581	220	21	196.56	56.02
chr1	188256120	188256863	744	136	129	962.65	35.18
chr1	188264347	188265093	747	398	76	555.56	50.84
chr1	188292522	188293099	578	264	25	186.75	44.49
chr1	188301792	188302074	283	112	32	317.6	45.98
chr1	188302217	188302690	474	145	14	71.33	14.27
chr1	188316417	188316997	581	463	20	116.44	16.01
chr1	188323804	188324288	485	113	33	272.64	48.27
chr1	188741905	188742190	286	202	6	70.84	28.01
chr1	188914831	188915054	224	112	11	50.24	9.06
chr1	188916408	188916957	550	168	21	60.98	8.85
chr1	188926710	188927146	437	322	14	50.1	6.84
chr1	188927640	188928126	487	331	26	132.27	19.01
chr1	188935731	188935934	204	102	10	154.83	72.23
chr1	188942825	188943092	268	117	38	302.8	26.11
chr1	188944783	188945444	662	393	39	174.47	19.58
chr1	188960398	188960915	518	360	33	239.67	22.51
chr1	188966725	188967029	305	232	7	82.39	28.01
chr1	188974703	188975192	490	239	12	130.29	56.02
chr1	188984199	188985624	1426	403	96	306.42	10.17
chr1	189011226	189011405	180	90	12	137.31	24.01
chr1	189029545	189030037	493	226	10	104.84	43.34
chr1	189035413	189035579	167	83	6	106.87	43.34
chr1	190134650	190134927	278	152	6	65.19	22.41
chr1	190704385	190704955	571	253	11	79.93	15.28
chr1	190719534	190719958	425	298	16	135.99	42.02
chr1	190948031	190948270	240	108	6	73.62	32.32
chr1	191078205	191078670	466	206	8	58.61	22.92
chr1	191276423	191277454	1032	719	34	162.49	21.79
chr1	191396663	191397275	613	309	16	108.05	25.21
chr1	191896033	191896330	298	208	6	53.64	16.01
chr1	191898625	191898936	312	222	7	64.84	16.81
chr1	192008538	192008852	315	131	8	79.99	28.01
chr1	192071542	192071938	397	303	8	58.37	19.39
chr1	192086781	192087162	382	223	14	111.7	31.12
chr1	192114953	192115416	464	112	14	107.29	23.18
chr1	192182349	192183087	739	241	23	152.35	17.3
chr1	192299222	192299880	659	309	20	117.6	20.5
chr1	192327011	192327541	531	151	15	81.09	12.79
chr1	192354049	192354649	601	337	22	151.12	24.33
chr1	192367612	192368096	485	192	10	79.18	16.01
chr1	192444575	192445130	556	215	12	68.16	9.6
chr1	192466537	192466811	275	179	6	52.15	17.51
chr1	192488912	192489379	468	169	11	70.32	12.73
chr1	192536324	192536892	569	458	12	103.71	24.72
chr1	192831829	192832252	424	103	11	86.13	22.62
chr1	193011241	193012153	913	302	40	234.98	19.03
chr1	194050452	194050790	339	229	8	66.83	21.01
chr1	194199235	194199721	487	171	14	102.4	22.41
chr1	194459320	194459662	343	167	10	86.76	20.17
chr1	194733762	194734301	540	100	18	128.27	22.24
chr1	194836297	194837110	814	316	30	196.96	28.01
chr1	195048713	195049189	477	201	10	55.86	11.36
chr1	195089573	195090221	649	171	16	78.31	11.2
chr1	195137368	195137882	515	186	15	91.38	23.11
chr1	195174243	195175215	973	603	39	210.36	21.39
chr1	195191451	195191801	351	235	8	62.72	19.39
chr1	195349979	195350447	469	285	15	121.97	28.01
chr1	195391252	195391648	397	217	15	116.01	24.01
chr1	195475712	195476105	394	218	15	135.71	32.32
chr1	195549542	195550123	582	198	18	122.68	17.3
chr1	195636531	195637142	612	318	15	92.59	15.28
chr1	196483924	196484794	871	494	23	137.08	14.83
chr1	196572252	196572541	290	112	7	61.32	17.51
chr1	196600087	196601020	934	515	57	290.64	14.49
chr1	196800054	196800601	548	255	15	95.76	16.81
chr1	197295565	197295976	412	294	11	102.7	26.54
chr1	197480363	197480877	515	266	12	88.85	23.53
chr1	197697618	197698285	668	375	17	85.82	15.28
chr1	197704384	197705542	1159	173	29	141.1	14.35
chr1	197778896	197779375	480	289	15	111.66	16.26
chr1	197804091	197804427	337	209	9	94.55	26.26
chr1	197840610	197841240	631	375	41	296.2	25.51
chr1	197890666	197891579	914	224	31	164.66	22.29
chr1	198594316	198594609	294	115	12	98.52	31.87
chr1	198681143	198681677	535	221	12	80.91	25.58
chr1	198729003	198729441	439	201	9	58.81	11.2
chr1	199087376	199088457	1082	617	39	208.72	20.17
chr1	199119803	199120435	633	283	15	93.19	15.56
chr1	199150964	199151504	541	244	12	92.9	30.56
chr1	199178172	199178678	507	233	9	67.06	24.01
chr1	199230683	199230995	313	95	6	56.6	18.67
chr1	199295124	199295582	459	210	8	62.51	21.01
chr1	199992075	199992899	825	337	28	162.3	22.92
chr1	200050911	200051386	476	197	10	70.73	16.16
chr1	200111545	200112069	525	285	11	77.87	20.17
chr1	200135945	200136420	476	246	11	86.46	21.92
chr1	200386701	200387720	1020	677	42	200.23	16.55
chr1	200394190	200394568	379	207	13	118.84	24.51
chr1	200982797	200983134	338	225	11	90.13	19.61
chr1	201907329	201907603	275	117	9	57.94	12
chr1	201908495	201909256	762	327	27	150.26	17.15
chr1	201963611	201965022	1412	982	59	176.06	11
chr1	201965044	201965544	501	138	22	71.09	8.55
chr1	201972204	201972760	557	221	12	57.15	13.37
chr1	202736468	202736919	452	292	11	71.92	22.92
chr1	202790253	202790553	301	97	6	70.25	28.89
chr1	202922059	202922394	336	101	6	57.93	21.01
chr1	203823229	203823722	494	243	13	62.39	9.7
chr1	203927420	203928146	727	488	21	124.86	19.9
chr1	204083005	204083589	585	206	28	209.34	24.6
chr1	204573670	204574216	547	258	13	89.67	15.01
chr1	204615781	204616318	538	270	10	65.52	16.16
chr1	204760482	204760853	372	107	9	67.92	21.01
chr1	204782399	204783000	602	229	28	192.79	20.09
chr1	204819521	204820187	667	108	15	91.15	13.55
chr1	204866102	204866401	300	100	7	58.93	13.45
chr1	204897208	204897726	519	248	18	85.4	16.22
chr1	204898144	204898748	605	337	23	114.78	22.11
chr1	204961201	204961721	521	278	21	133.29	24.51
chr1	205098883	205099472	590	260	14	89.25	18.98
chr1	205174003	205174510	508	274	12	69.86	13.63
chr1	205190126	205190578	453	229	12	78.29	16.81
chr1	205212267	205212780	514	233	16	97.52	16.01
chr1	205300642	205301271	630	445	27	198.71	28.75
chr1	205340703	205341018	316	232	7	56.04	12.93
chr1	205341024	205341269	246	99	6	53.03	16.16
chr1	205389170	205389794	625	271	17	100.18	19.9
chr1	205440564	205441100	537	205	15	77.32	16.01
chr1	205467537	205467873	337	154	8	77.5	23.34
chr1	205549790	205550293	504	272	11	66.93	15.28
chr1	205633099	205633473	375	266	9	66.23	14.49
chr1	205646473	205647495	1023	381	42	204.64	17.07
chr1	205683009	205683480	472	184	10	56.29	11.36
chr1	205693102	205693915	814	535	23	146.11	20.37
chr1	205699520	205700117	598	398	25	175.03	20.5
chr1	205714664	205715014	351	236	6	50.43	21.01
chr1	205793995	205794440	446	96	10	55.42	8.4
chr1	205867370	205867984	615	317	13	76.18	13.13
chr1	205909753	205910371	619	187	25	169.02	18.01
chr1	205926157	205927098	942	494	28	166.82	20.44
chr1	205958681	205959026	346	113	8	66.09	24.51
chr1	206027018	206027303	286	99	6	60.79	19.77
chr1	206059304	206059836	533	247	11	58.09	8.85
chr1	206059850	206060320	471	275	14	90.51	17.69
chr1	206182500	206182942	443	247	9	54.84	12.73
chr1	206216432	206217819	1388	820	45	186.57	13.78
chr1	206238865	206239217	353	237	11	86.48	24.4
chr1	206309728	206310176	449	240	10	68.56	11.59
chr1	206343030	206343677	648	320	18	92.98	14.61
chr1	206363809	206364229	421	242	7	56.89	17.69
chr1	206404862	206405432	571	202	15	107.12	21.01
chr1	206435423	206435884	462	219	9	58.15	11.59
chr1	206701426	206702259	834	116	21	101.48	13.37
chr1	206710359	206710937	579	321	13	84.67	14.49
chr1	206870386	206870944	559	314	12	85.46	25.21
chr1	206912845	206913843	999	720	34	176.7	20.17
chr1	206927385	206927652	268	181	7	77.13	31.51
chr1	207084891	207085841	951	197	34	220.09	19.9
chr1	207114515	207114849	335	74	6	56.3	19.77
chr1	207210372	207210865	494	203	11	55	11.46
chr1	207517098	207517645	548	275	15	103.31	24.4
chr1	207731703	207732057	355	104	8	73.62	22.11
chr1	207985166	207985515	350	255	6	58.6	22.41
chr1	208113769	208114502	734	432	30	212.77	24.33
chr1	208141939	208142188	250	98	7	75.53	23.34
chr1	208239940	208240344	405	239	9	70.65	14.01
chr1	208269314	208269654	341	195	7	56.16	17.51
chr1	208401224	208401798	575	270	14	96.68	27.01
chr1	208417352	208418252	901	283	32	163.1	12.45
chr1	208461845	208462420	576	278	13	67.95	12.61
chr1	208470128	208470463	336	222	7	52.92	15.56
chr1	208531636	208532182	547	418	12	81.86	15.56
chr1	208982277	208982662	386	94	7	54.01	21.01
chr1	209013210	209013744	535	402	17	110.94	17.69
chr1	209875264	209875769	506	236	15	102.52	17.3
chr1	209939195	209939724	530	139	19	155.7	30.01
chr1	210002832	210003274	443	246	15	118.86	19.61
chr1	210139294	210139737	444	277	12	120.11	26.26
chr1	210268852	210269142	291	179	6	71.23	36.11
chr1	210281105	210281589	485	269	11	74.64	14.49
chr1	210537617	210538547	931	402	41	229.53	23.59
chr1	211416080	211416380	301	92	9	79.32	25.86
chr1	211575493	211575939	447	230	19	140.77	18.91
chr1	211611368	211611824	457	132	13	99.59	24.01
chr1	211697720	211698488	769	552	28	172.7	19.54
chr1	211748787	211749939	1153	894	35	171.54	12.25
chr1	211789405	211790240	836	571	28	155.93	18.27
chr1	211930576	211931307	732	251	28	180.9	14.01
chr1	212655341	212655839	499	204	18	132.03	21.61
chr1	212725979	212726786	808	588	23	129.09	12.61
chr1	212790564	212791189	626	189	16	111.25	18.01
chr1	212932839	212933359	521	289	10	68.55	16.81
chr1	213879596	213879850	255	137	8	69.05	16.81
chr1	213899400	213899823	424	176	10	94.51	29.66
chr1	214644162	214644787	626	407	25	165.48	29.31
chr1	214707912	214708496	585	308	14	107.3	25.58
chr1	214952094	214952931	838	625	28	158.09	14.94
chr1	215197052	215197609	558	239	19	133.78	21.61
chr1	215301036	215301389	354	277	7	51.3	12.45
chr1	215309385	215309951	567	282	13	85.81	20.28
chr1	216347629	216348256	628	329	12	73.14	18.01
chr1	216472712	216473204	493	317	13	101.68	23.53
chr1	216565238	216565814	577	286	15	86.01	12.93
chr1	216672644	216673813	1170	394	67	346.71	18.08
chr1	216692551	216692930	380	265	9	78.54	24.01
chr1	216731262	216731543	282	98	7	54.08	16.26
chr1	216754944	216755270	327	214	8	80.72	29.66
chr1	217317959	217318283	325	225	7	60.46	19.1
chr1	218131899	218132419	521	289	13	75.87	13.27
chr1	218141284	218141631	348	244	6	55.22	24.72
chr1	218191527	218192320	794	331	25	141.64	15.63
chr1	218446426	218447719	1294	412	45	185.15	12.73
chr1	218469840	218470691	852	456	23	133.86	21.01
chr1	218564037	218564456	420	106	9	66.07	19.39
chr1	218655706	218656709	1004	306	57	280.03	15.82
chr1	218666229	218666496	268	164	6	52.87	17.51
chr1	218801156	218801825	670	110	22	120.79	12.25
chr1	218837563	218838050	488	246	11	74.36	11.59
chr1	219091544	219091764	221	110	7	75.37	30.96
chr1	219229340	219229768	429	103	8	63.18	20.01
chr1	219277275	219278088	814	464	35	237.94	28.01
chr1	219461855	219462538	684	237	15	105.45	24.51
chr1	219488679	219489052	374	139	8	53.26	17.51
chr1	219508959	219509730	772	448	23	128.8	20.01
chr1	219520976	219521528	553	311	12	85.21	16.81
chr1	220530943	220531463	521	171	15	55.08	9.08
chr1	220531685	220532660	976	306	35	144.06	15.61
chr1	220550098	220550539	442	284	11	92.15	26.74
chr1	220852880	220853473	594	220	21	139.84	21.55
chr1	220874847	220875223	377	262	9	78.86	20.01
chr1	220914982	220915269	288	189	6	68.31	25.86
chr1	220926847	220927148	302	108	8	66.75	21.79
chr1	221080867	221081592	726	116	21	109.12	16.44
chr1	221099065	221099591	527	242	12	69.4	14.01
chr1	221120219	221120862	644	254	19	122.57	19.21
chr1	221125964	221126715	752	322	22	126.61	18.91
chr1	221133104	221133678	575	114	17	109.68	21.01
chr1	221234202	221235451	1250	376	47	219.85	12.4
chr1	221292246	221293077	832	105	20	116.32	12.73
chr1	221311467	221311821	355	126	9	87.56	23.34
chr1	221428589	221428937	349	84	7	72.82	30.01
chr1	221758043	221758558	516	263	12	90.85	31.51
chr1	221816741	221817868	1128	780	29	120.37	16.48
chr1	221851682	221852097	416	185	8	61.05	14.61
chr1	221923926	221924378	453	186	11	73.24	13.13
chr1	222083820	222084162	343	97	7	57.34	31.51
chr1	222133447	222133850	404	243	8	77.54	22.41
chr1	222194371	222194683	313	199	6	59.94	21.01
chr1	222779925	222780276	352	252	9	81.63	24.01
chr1	222849225	222849576	352	100	7	66.2	19.77
chr1	223099134	223099547	414	190	9	56.28	12.36
chr1	223116000	223116852	853	364	29	165.09	14.94
chr1	223201819	223202276	458	341	11	69.94	12.36
chr1	223361290	223361703	414	265	9	88.73	28.01
chr1	223387724	223388352	629	318	17	103.46	21.01
chr1	223523741	223524303	563	389	18	98.46	17.15
chr1	223529495	223529892	398	169	10	70.87	18.98
chr1	223611728	223612246	519	229	19	137.28	23.34
chr1	223794584	223794872	289	95	6	51.95	18.27
chr1	223874396	223875032	637	227	13	53.1	8
chr1	224230396	224230693	298	105	6	53.64	20.01
chr1	224578394	224578796	403	287	9	67.69	16.16
chr1	224828217	224828398	182	91	8	105.03	28.01
chr1	224944931	224945641	711	423	17	97	14.41
chr1	225140821	225141317	497	211	12	72.28	21.01
chr1	225239085	225239852	768	486	25	159.99	18.17
chr1	225316447	225316943	497	259	9	61.05	20.17
chr1	225682248	225683229	982	668	35	199.01	21.92
chr1	225818987	225819470	484	220	13	102.71	30.25
chr1	225874891	225875304	414	291	9	50.19	8.4
chr1	225875646	225876186	541	240	12	63.04	10.5
chr1	225950059	225950556	498	381	19	134.22	17.24
chr1	225999538	226000069	532	424	14	86.6	14.01
chr1	226017089	226017626	538	254	19	146.32	24.4
chr1	226117899	226118340	442	188	10	56.82	10.77
chr1	226129914	226130332	419	197	12	91.83	17.39
chr1	226216179	226217007	829	346	24	107.8	12.45
chr1	226244340	226244935	596	322	18	100.47	18.67
chr1	226268218	226268591	374	92	9	60.16	12.36
chr1	226288964	226289549	586	307	13	85.92	21.01
chr1	226310094	226311018	925	448	28	149.73	15.28
chr1	226321042	226321416	375	264	8	71.62	26.54
chr1	226378254	226378560	307	203	7	67.03	26.54
chr1	226389435	226389813	379	261	7	51.57	16.81
chr1	226402637	226403073	437	215	9	60.29	14.49
chr1	226453888	226454215	328	114	7	64.88	22.11
chr1	226508477	226509236	760	489	24	143.85	16.81
chr1	226626283	226627186	904	380	35	216.62	21.01
chr1	226720167	226720692	526	291	23	128.28	13.55
chr1	226913811	226914216	406	115	9	92.37	42.02
chr1	226931744	226932330	587	300	10	65.22	21.01
chr1	226979801	226980279	479	183	16	130.97	36.54
chr1	226997926	226998387	462	285	15	107.55	26.08
chr1	227068042	227068508	467	112	15	113.4	21.69
chr1	227134612	227135343	732	484	19	114.93	17.3
chr1	227209321	227209641	321	233	6	52.89	25.86
chr1	227400487	227401552	1066	501	47	239.63	19.7
chr1	227422336	227422735	400	305	10	83.65	18.27
chr1	227574743	227575068	326	117	7	57.59	17.51
chr1	227595232	227595648	417	269	18	152.54	21.01
chr1	227674930	227675523	594	433	16	114.75	15.01
chr1	227735570	227736171	602	367	20	140.22	22.24
chr1	227797562	227798353	792	420	26	84.83	7.91
chr1	227798701	227799674	974	568	27	70.3	5.8
chr1	227820087	227820385	299	116	11	113.57	32.01
chr1	227825405	227826237	833	265	20	85.65	12
chr1	227838581	227838911	331	219	6	67.49	36.11
chr1	227877618	227878725	1108	789	27	120.31	16.81
chr1	227905843	227906315	473	236	8	51	12.45
chr1	227927581	227928370	790	235	23	122.52	15.28
chr1	228020159	228020620	462	354	12	67.16	9.77
chr1	228100101	228100802	702	422	23	99.98	11.82
chr1	228106400	228106740	341	89	7	53.64	16.16
chr1	228136898	228137887	990	620	43	67.17	5.05
chr1	228138007	228139041	1035	304	50	93.1	5.14
chr1	228162571	228163357	787	346	34	175.61	15.76
chr1	228169899	228170378	480	236	16	91.98	17.15
chr1	228184130	228184627	498	265	15	123.06	33.61
chr1	228201117	228201500	384	188	10	81.77	23.53
chr1	228212369	228212988	620	409	17	119.58	23.18
chr1	228355333	228355763	431	300	9	58.26	13.55
chr1	228383808	228384132	325	176	6	57.15	14.83
chr1	228430231	228430646	416	291	9	78.92	17.69
chr1	228450476	228451455	980	514	22	117.73	14.83
chr1	228589158	228589688	531	233	10	75.23	24.01
chr1	228595733	228596156	424	107	10	79.22	21.01
chr1	228632120	228632854	735	491	25	147.02	19.1
chr1	228692287	228692633	347	192	14	129.22	31.12
chr1	228722728	228723743	1016	325	50	271.9	18.1
chr1	229158212	229158874	663	103	17	97.97	13.63
chr1	229169417	229170146	730	434	25	135.08	20.17
chr1	229197915	229198238	324	114	8	52.25	11.06
chr1	229224926	229225996	1071	558	38	168.24	17.34
chr1	229241559	229241885	327	223	12	92.05	22.71
chr1	229283714	229284668	955	363	36	212.11	23.75
chr1	229397107	229397532	426	325	16	132.63	30.81
chr1	229450195	229450752	558	263	15	91.24	13.63
chr1	229459232	229459771	540	282	15	104.23	18.98
chr1	229485268	229485724	457	229	10	72.49	22.62
chr1	229508368	229508632	265	154	6	50.95	16.16
chr1	229578234	229578764	531	134	33	257.29	26.26
chr1	229616070	229616512	443	328	14	104.19	21.01
chr1	229720977	229721944	968	541	29	155.89	17.59
chr1	229733134	229733915	782	361	38	245.66	19.77
chr1	229762956	229763168	213	106	6	77.11	43.34
chr1	229860236	229860645	410	242	7	51.71	14.61
chr1	229894405	229894751	347	106	6	58.85	16.81
chr1	231848832	231849705	874	237	20	79.16	9.89
chr1	231849711	231850246	536	133	15	76.79	10.29
chr1	231858265	231858764	500	200	13	85.62	17.83
chr1	231871252	231871549	298	93	6	67.32	25.86
chr1	231876744	231877488	745	518	33	229.45	20.01
chr1	231895491	231895956	466	220	10	68.47	15.01
chr1	231912090	231912411	322	71	6	50.18	15.28
chr1	231930217	231930609	393	142	10	68.73	15.28
chr1	231935824	231936536	713	332	31	178.58	22.51
chr1	231952738	231953949	1212	929	43	198.64	14.24
chr1	232005346	232005964	619	319	12	81.56	21.01
chr1	232022727	232023022	296	116	6	58.18	23.34
chr1	232033842	232034468	627	285	18	117.16	19.77
chr1	232057575	232058131	557	243	15	108.68	24.01
chr1	232066144	232066781	638	101	16	107.65	14.49
chr1	232078173	232078687	515	219	10	62.76	20.28
chr1	232088538	232089230	693	244	19	114.74	16.34
chr1	232100646	232101095	450	178	16	120.37	24.72
chr1	232155792	232156171	380	165	13	95.88	18.67
chr1	232194358	232194644	287	177	7	65.97	20.01
chr1	232293915	232294459	545	285	15	79.54	14.61
chr1	232535610	232536140	531	204	20	143.62	29.53
chr1	232900655	232901302	648	443	31	223.51	29.31
chr1	232934511	232935029	519	176	16	119.19	19.61
chr1	232974300	232975040	741	306	20	78.15	12.4
chr1	232978691	232979652	962	339	29	105.42	8.53
chr1	233014749	233015102	354	174	7	59.21	20.01
chr1	233037227	233037755	529	200	15	88.24	14.35
chr1	233068020	233068492	473	208	9	59.99	18.67
chr1	233097024	233098025	1002	498	44	230.16	17.62
chr1	233140209	233140822	614	305	19	112.21	24.01
chr1	233178487	233179280	794	215	23	132.99	17.24
chr1	233200569	233201175	607	298	14	74.62	17.24
chr1	233279711	233280092	382	265	12	88.4	17.3
chr1	233449328	233449944	617	499	19	111.84	14.01
chr1	233518480	233519243	764	143	19	118.74	13.55
chr1	233576623	233577067	445	214	12	88.73	17.39
chr1	233603186	233603648	463	219	17	99.25	17.78
chr1	233603652	233604299	648	134	14	54.67	6.34
chr1	233989584	233990073	490	221	10	58.22	14.83
chr1	234012234	234012872	639	420	21	133.59	19.39
chr1	234480973	234481250	278	116	6	56.97	16.81
chr1	235210377	235210863	487	228	9	60.32	16.16
chr1	235263194	235263597	404	117	9	55.04	11.67
chr1	235401454	235402308	855	408	35	209.4	24.01
chr1	235459207	235460258	1052	621	86	453.75	19.45
chr1	235509606	235510162	557	214	17	73.29	9.19
chr1	235899142	235899495	354	258	9	61.16	14.41
chr1	236163112	236163906	795	451	61	304.25	22.51
chr1	236185623	236186638	1016	578	27	94.33	9.19
chr1	236791852	236793825	1974	1507	76	223.74	12.86
chr1	238264784	238265440	657	253	20	114.04	15.63
chr1	238413594	238414182	589	327	20	152.48	30.81
chr1	238492657	238493302	646	325	21	147.02	22.92
chr1	238515774	238516315	542	352	18	142.68	21.01
chr1	238665786	238666702	917	508	50	277.4	20.41
chr1	238684714	238685192	479	279	11	62.85	17.69
chr1	238743741	238744141	401	108	12	99.78	19.39
chr1	239184255	239184795	541	299	15	106.17	16.81
chr1	239643931	239644384	454	270	11	86.69	17.51
chr1	239817873	239818380	508	286	11	61.41	13.63
chr1	239862497	239863043	547	322	14	90.01	20.37
chr1	240150165	240150770	606	172	21	135.96	18.91
chr1	240150831	240151126	296	101	10	70.54	16.01
chr1	240262834	240263396	563	305	22	139.83	18.27
chr1	240263909	240264235	327	83	9	52.96	10.73
chr1	240330791	240331454	664	431	31	239.62	34.07
chr1	240369970	240370433	464	289	8	65.89	23.34
chr1	240411056	240411539	484	288	11	97.47	23.34
chr1	240496511	240496836	326	209	8	65.36	16.16
chr1	240636358	240636709	352	85	6	51.78	17.69
chr1	240726765	240727150	386	278	7	57.78	24.01
chr1	241208123	241208677	555	319	18	126.22	22.24
chr1	241353873	241354416	544	334	20	146.23	24.01
chr1	241769666	241770198	533	408	18	127.08	19.21
chr1	241804389	241805260	872	492	39	216.33	22.79
chr1	241849088	241849901	814	205	30	148.05	17.09
chr1	241863129	241863441	313	106	7	64.74	21.01
chr1	242134450	242135359	910	404	28	164.8	17.24
chr1	242364953	242365335	383	294	8	67.24	20.01
chr1	242423040	242423285	246	136	7	60.53	17.39
chr1	242563890	242564444	555	226	11	85.8	21.01
chr1	243128480	243129319	840	320	24	131.98	16.4
chr1	243339073	243339616	544	171	32	222.56	21.01
chr1	243402655	243402958	304	231	6	57.43	18.67
chr1	243490025	243490302	278	105	6	53.04	14.61
chr1	243575648	243575816	169	84	13	226.4	49.66
chr1	243639348	243639779	432	315	8	54.11	12.45
chr1	243805923	243806670	748	454	28	154.42	22.76
chr1	243860847	243861141	295	198	6	58.28	23.34
chr1	243872297	243872975	679	447	26	162.17	16.81
chr1	243938136	243939019	884	340	26	152.32	19.9
chr1	243960148	243960515	368	101	8	58.43	15.01
chr1	244250363	244251092	730	329	31	217.56	25.21
chr1	244818152	244818709	558	281	24	190.29	32.13
chr1	245553273	245553585	313	219	7	56.34	19.39
chr1	245744009	245744722	714	284	29	164.58	20.23
chr1	245953409	245953769	361	112	7	57.72	28.01
chr1	246016695	246016997	303	105	6	53.17	16.01
chr1	246130779	246131985	1207	866	56	253.81	12
chr1	246328612	246329009	398	206	8	59.66	16.81
chr1	246403814	246404165	352	238	6	58.44	22.41
chr1	246451255	246451749	495	217	16	115.96	25.46
chr1	246553240	246554073	834	551	39	213.14	20.01
chr1	246617816	246618400	585	279	25	174.81	20.01
chr1	246645812	246646120	309	99	6	53.83	32.32
chr1	246685676	246686455	780	245	25	122.25	17.15
chr1	246811900	246812236	337	261	6	59.68	22.41
chr1	247636895	247637326	432	177	8	68.46	18.67
chr1	247669876	247670291	416	195	7	60.81	24.72
chr1	247686691	247687135	445	193	21	169.69	29.53
chr1	247768333	247769252	920	325	44	250.33	21.01
chr1	248192877	248193842	966	549	41	200.57	20.37
chr1	248274847	248275230	384	257	9	69.59	16.16
chr1	248462717	248463379	663	379	21	124.2	18.01
chr1	248573297	248573754	458	228	9	59.83	15.01
chr1	248875425	248876237	813	497	18	109.78	17.39
chr1	249147948	249148351	404	189	20	153.9	21.5
chr1	249303165	249303647	483	252	17	114.51	21.01
chr1	249364302	249364775	474	195	10	84.59	26.54
chr1	249398313	249399295	983	638	32	210.52	22.24
chr1	249426487	249426915	429	116	12	88.87	25.21
chr1	249623040	249623468	429	169	17	136.7	25.46
chr1	249646955	249647313	359	183	13	100.6	19.21
chr1	250134785	250135344	560	381	21	170.91	34.77
chr1	250349362	250349684	323	231	6	54.19	17.69
chr1	250622702	250623182	481	250	10	52.36	10.5
chr1	250986310	250986726	417	284	12	104.16	32.88
chr1	251214343	251214856	514	112	16	129.57	22.62
chr1	251866547	251867602	1056	747	42	181.18	16.34
chr1	251981878	251982405	528	315	13	91.61	24.01
chr1	252005247	252005724	478	247	7	54.58	23.34
chr1	252097291	252098061	771	334	22	124.43	16.81
chr1	252117392	252117916	525	251	11	57.61	10.77
chr1	252228217	252228569	353	108	6	53.21	23.34
chr1	252730708	252731192	485	180	13	87.27	22.92
chr1	252763624	252764132	509	249	12	81.89	20.28
chr1	252817892	252818263	372	236	11	102.8	20.01
chr1	253354130	253355209	1080	551	35	167.07	14.27
chr1	254039269	254039921	653	225	16	101.72	16.26
chr1	254195222	254195845	624	291	15	119.77	32.01
chr1	254266480	254267282	803	394	22	130.09	21.01
chr1	254349603	254350229	627	287	14	68.75	12
chr1	254350238	254350627	390	181	9	50.59	12
chr1	254384763	254385261	499	329	12	82.89	17.39
chr1	254427726	254428178	453	182	8	68.81	19.77
chr1	254466922	254467585	664	337	36	246.85	24.24
chr1	254645652	254646615	964	664	45	237.38	20.69
chr1	254762967	254763456	490	168	11	89.43	20.01
chr1	254768264	254768567	304	214	6	51.78	11.46
chr1	254938510	254939546	1037	426	36	173.22	18.01
chr1	255071926	255072436	511	341	18	132.42	22.24
chr1	255228600	255229149	550	264	14	58.5	7.24
chr1	255229153	255229734	582	403	24	135.52	13.27
chr1	255475690	255476485	796	364	30	163.26	15.43
chr1	256813333	256813958	626	184	29	221.31	26.54
chr1	257289791	257290089	299	109	6	51.01	14.61
chr1	257434589	257435130	542	256	14	80.98	15.08
chr1	258004685	258005110	426	257	10	70.81	17.39
chr1	258100766	258101307	542	185	20	144.19	18.67
chr1	258139107	258139535	429	241	16	129.91	24.4
chr1	258180333	258181738	1406	1149	36	122.21	11.02
chr1	258275953	258276429	477	234	10	60.57	10.19
chr1	258340000	258340439	440	263	9	76.67	30.96
chr1	258609228	258609971	744	393	18	109.07	15.76
chr1	258649493	258650453	961	695	23	67.12	8.4
chr1	258650596	258651442	847	243	36	170.4	10.8
chr1	258746070	258746348	279	166	8	75.44	25.58
chr1	258918573	258919153	581	351	22	172.84	24.4
chr1	258963686	258964507	822	594	31	202.61	18.91
chr1	259116015	259116345	331	117	9	97.96	33.61
chr1	259323149	259323687	539	257	16	126.33	22.62
chr1	259445661	259446180	520	198	17	120.77	22.24
chr1	259714678	259715059	382	267	9	60.49	10.19
chr1	259812019	259812480	462	301	8	57.36	14.61
chr1	260070724	260071746	1023	845	52	294.86	30.68
chr1	260180564	260180951	388	213	8	55.36	14.49
chr1	260332954	260333498	545	260	18	129.82	20.37
chr1	260403901	260404885	985	288	51	272.37	19.21
chr1	260438211	260438675	465	295	14	113.71	32.32
chr1	262068439	262069077	639	320	26	198.47	24.72
chr1	262075979	262076667	689	334	27	180.39	30.74
chr1	262240076	262241077	1002	439	26	120.43	12.79
chr1	262305224	262305880	657	331	20	117.85	20.5
chr1	262419844	262420270	427	117	10	72.22	18.01
chr1	263031802	263032318	517	266	12	84.72	18.67
chr1	263039883	263040426	544	234	14	102.08	24.9
chr1	263317572	263317982	411	114	16	113.88	18.45
chr1	263554413	263554662	250	145	6	52.58	16.16
chr1	263583626	263583986	361	230	7	51.08	17.69
chr1	263708805	263709387	583	267	13	99.46	19.1
chr1	264225132	264226184	1053	774	39	225.53	18.27
chr1	264393679	264394398	720	327	24	170.89	31.51
chr1	264556559	264556943	385	134	7	58.1	21.01
chr1	264584905	264585463	559	347	16	112.01	16.26
chr1	264652551	264653240	690	188	18	90.12	11.2
chr1	264990406	264990937	532	205	14	93.41	15.76
chr1	265008612	265009180	569	160	20	142.49	24.01
chr1	266461469	266462103	635	422	17	152.31	32.68
chr1	266555117	266555361	245	127	7	84.55	36.01
chr1	266800724	266801105	382	275	8	64.08	18.27
chr1	266913223	266914007	785	214	22	114.64	15.28
chr1	267039673	267040167	495	317	12	108.04	32.68
chr1	267117605	267117864	260	144	6	63.52	24.72
chr1	267204202	267204546	345	124	8	78.74	24.72
chr1	267223693	267224070	378	109	8	77.61	31.51
chr1	267369601	267369987	387	100	8	72.44	28.01
chr1	267535906	267536257	352	194	8	67.01	18.27
chr1	267707617	267707967	351	218	6	58.52	22.41
chr1	267788678	267789281	604	338	16	102.74	22.92
chr1	267900238	267900822	585	276	15	93.53	17.3
chr1	267959541	267959940	400	286	8	64.02	19.1
chr1	267973572	267974162	591	372	25	164.47	21.92
chr1	268148344	268149029	686	482	18	104.43	18.17
chr1	268187431	268188025	595	364	14	71.62	10
chr1	268188201	268188695	495	177	11	56.94	10
chr1	268503583	268504541	959	667	42	220.1	20.33
chr1	268542687	268543681	995	621	32	153.27	11.1
chr1	268592797	268593128	332	105	6	53.42	17.69
chr1	268610414	268610998	585	219	16	89.18	14.01
chr1	268632123	268632757	635	254	19	133.16	21.69
chr1	268681162	268682268	1107	782	50	221.14	14.01
chr1	268785858	268786265	408	129	19	130.35	20.17
chr1	268789560	268790243	684	444	19	86.92	7.93
chr1	268823778	268824289	512	246	22	135.68	17.44
chr1	268846131	268846426	296	83	7	63.46	15.28
chr1	268867162	268867855	694	347	16	81.42	19.21
chr1	268936637	268937108	472	245	11	82.89	23.53
chr1	268955100	268955684	585	288	19	132.34	19.77
chr1	269020236	269020595	360	110	9	69.22	21.01
chr1	269205588	269206470	883	182	30	177.58	25.86
chr1	269438759	269439376	618	516	18	110.06	13.27
chr1	269466885	269467600	716	188	16	87.92	12
chr1	269667004	269667695	692	467	17	111.85	17.39
chr1	270369067	270369507	441	232	15	128.38	29.09
chr1	270714768	270715483	716	378	25	151.92	25.41
chr1	270876306	270877607	1302	464	65	288.42	17.01
chr1	270893112	270893551	440	170	27	215.15	26.82
chr1	270956411	270956901	491	282	10	74.68	21.92
chr1	271068087	271068389	303	113	6	54.54	16.81
chr1	271100600	271100930	331	214	9	71.15	20.28
chr1	271290329	271290675	347	96	6	53.7	14.01
chr1	271290725	271291031	307	115	7	68.79	28.01
chr1	271329026	271329660	635	288	16	103.56	24.4
chr1	271443863	271444334	472	198	10	62.29	15.76
chr1	271453301	271453982	682	334	34	239.58	23.75
chr1	271473234	271473529	296	194	12	117.92	23.53
chr1	271501951	271502335	385	268	11	79.4	20.37
chr1	271521102	271521561	460	107	11	60.18	10
chr1	271523341	271523883	543	253	12	62.86	12.61
chr1	271615897	271616277	381	128	8	61.21	20.17
chr1	271752193	271752581	389	288	9	75.73	19.1
chr1	272113031	272113923	893	237	26	159.8	16.81
chr1	272198691	272198970	280	178	12	112.97	28.98
chr1	272210061	272210773	713	100	25	108	9.89
chr1	272223455	272223861	407	232	8	61.82	14.61
chr1	272238990	272239565	576	252	25	147.28	16.51
chr1	272249323	272250173	851	353	36	231.8	28.01
chr1	272540217	272540834	618	297	25	182.21	18.17
chr1	272971654	272972509	856	409	24	160.21	19.61
chr1	273191461	273191841	381	150	16	108.42	14.01
chr1	273240910	273241370	461	114	13	81	15.08
chr1	273259941	273260448	508	298	10	69.63	16.81
chr1	273334453	273335132	680	301	29	188.78	27.4
chr1	273482725	273483026	302	111	9	55.96	12.52
chr1	273511149	273511826	678	331	23	111.55	14.49
chr1	273528051	273528281	231	115	8	71.55	22.41
chr1	273572715	273573264	550	282	15	68.59	12.22
chr1	273574496	273574961	466	153	16	88.85	12.68
chr1	273625747	273626201	455	170	16	123.73	18.38
chr1	273685019	273685749	731	237	23	85.53	9.21
chr1	273715743	273716163	421	95	9	78.44	22.11
chr1	273763575	273764285	711	295	17	107.59	16.81
chr1	273788668	273789255	588	267	20	147.22	23.63
chr1	273960495	273961649	1155	464	47	225.33	17.07
chr1	274161224	274162247	1024	272	25	134.12	14.01
chr1	274275329	274275880	552	302	13	87.26	23.18
chr1	274296948	274297667	720	333	20	130.49	18.38
chr1	274572834	274573203	370	153	11	87.42	20.28
chr1	274591782	274592321	540	184	14	74.42	11.46
chr1	274650940	274651241	302	173	11	78.37	15.63
chr1	274678441	274679122	682	430	18	85.02	15.43
chr1	274748265	274748712	448	278	9	63.55	12.93
chr1	274792312	274792745	434	255	10	71.52	18.01
chr1	274937393	274938592	1200	955	53	268.24	15.76
chr1	275031105	275031593	489	116	13	102.13	23.53
chr1	275039903	275040399	497	160	16	117.76	26.26
chr1	275050748	275051276	529	246	25	217.05	29.82
chr1	275658460	275659010	551	236	25	188.65	30.17
chr1	277078390	277078827	438	270	9	53.06	12
chr1	277281710	277282049	340	209	9	79.35	25.58
chr1	277297872	277298337	466	264	10	70.03	15.56
chr1	277638024	277638521	498	341	22	111.45	16.34
chr1	277737430	277737686	257	159	7	57.01	16.26
chr1	277853738	277854161	424	177	12	105.62	22.92
chr1	277911497	277912531	1035	269	24	124.61	16.34
chr1	279439760	279440107	348	238	6	50.67	16.81
chr1	280214031	280214450	420	114	13	96.86	23.63
chr1	281171255	281171845	591	363	22	150.29	23.7
chr1	281269071	281269920	850	259	47	256.78	17.27
chr1	281320609	281321871	1263	880	46	215.8	12.82
chr1	281446420	281447142	723	473	17	60.08	9.64
chr1	281462924	281463375	452	244	11	57.91	9.34
chr1	281520102	281521230	1129	816	29	128.38	15.28
chr1	281585797	281586048	252	147	6	59.76	21.01
chr1	281657656	281658397	742	353	23	124.16	16.44
chr1	281691701	281691947	247	74	6	68.61	22.41
chr1	281719142	281719937	796	245	30	138.72	13.78
chr1	281866481	281867023	543	297	15	94.59	21.01
chr1	282037684	282038458	775	562	25	139.55	20.54
chr1	282076084	282077360	1277	954	59	274.26	17.03
chr1	282107494	282108005	512	269	11	75.45	18.67
chr1	282813663	282814031	369	206	10	93.46	29.41
chr1	283323531	283323957	427	179	11	96.07	28.01
chr1	283363417	283363898	482	220	12	88.3	15.56
chr1	283567636	283567886	251	158	6	68.15	22.41
chr1	283938312	283938876	565	157	18	134.29	19.61
chr1	283944334	283944771	438	211	9	69.24	18.27
chr1	283972523	283972827	305	108	7	55.97	12.45
chr1	284024995	284025718	724	386	18	100.56	15.9
chr1	284064222	284064669	448	256	8	58.43	14.61
chr1	284736526	284736771	246	135	6	61.92	22.11
chr1	285017395	285017795	401	216	8	65.59	16.01
chr1	285152134	285152741	608	348	20	130.26	17.69
chr1	285573766	285574167	402	193	10	89.63	25.21
chr1	286145054	286145821	768	493	28	175.48	24.01
chr1	286311567	286312338	772	108	25	155.25	19.21
chr1	286422207	286422396	190	95	10	134.17	36.54
chr1	287113743	287114204	462	264	8	64.11	26.54
chr1	287136129	287136528	400	233	7	58.51	17.69
chr1	287455542	287455814	273	135	6	69.86	25.86
chr1	287466804	287467599	796	91	20	112.91	11.67
chr1	287527274	287527537	264	117	7	71.96	26.54
chr1	287875829	287876494	666	349	22	135.12	26.64
chr1	288287591	288288363	773	451	34	203.05	22.2
chr1	288458169	288458725	557	384	17	127.21	20.28
chr1	288730584	288731007	424	275	15	115.57	25.46
chr1	288830634	288830954	321	120	8	70.33	21.92
chr1	289100006	289100603	598	318	12	53.86	11.46
chr1	289118103	289118995	893	700	24	146.84	17.83
chr1	289240947	289241220	274	186	6	72.99	36.11
chr1	289472913	289473591	679	281	22	127.2	17.19
chr1	289508321	289508741	421	260	8	56.32	16.16
chr1	289526395	289527083	689	261	17	125.53	21.01
chr1	289574284	289574621	338	220	10	85.67	25.86
chr1	289589259	289589969	711	589	29	186.93	30.74
chr1	289603122	289604002	881	653	26	128.95	14.01
chr1	289691880	289692344	465	216	12	83.09	16.26
chr1	289848567	289849143	577	226	16	124.36	23.53
chr1	289861416	289861625	210	105	14	169.08	45.25
chr1	289877197	289877519	323	146	10	57.1	12.68
chr1	289877689	289878410	722	350	29	167.62	25.86
chr10	27787	28179	393	201	9	77.18	16.01
chr10	96292	96612	321	100	6	51.08	24.01
chr10	358008	358381	374	259	11	60.75	14.83
chr10	361611	362205	595	227	17	87.73	14.01
chr10	447073	447423	351	203	7	61.05	16.81
chr10	575148	575502	355	246	9	87.56	32.68
chr10	925717	926244	528	246	16	122.7	24.01
chr10	1802094	1802296	203	101	7	86.47	29.41
chr10	2048195	2048689	495	115	13	126.79	31.51
chr10	2095756	2096091	336	219	11	95.51	28.01
chr10	2198208	2198675	468	208	14	92.42	15.9
chr10	2643013	2643854	842	603	30	178.39	22.92
chr10	2820688	2821270	583	463	17	110.68	19.21
chr10	2888331	2888623	293	148	7	72.19	24.72
chr10	3115614	3116001	388	297	11	108.31	32.68
chr10	3178679	3179200	522	279	10	78.1	21.01
chr10	3277136	3277711	576	194	12	92.06	20.01
chr10	3407735	3408410	676	316	22	129.61	19.54
chr10	3473475	3474300	826	461	29	166.25	18.27
chr10	3734032	3734885	854	534	29	172.87	22.01
chr10	4000645	4001264	620	388	23	144.67	21.01
chr10	4020031	4020476	446	330	11	57.53	9.13
chr10	4022326	4022783	458	235	12	65.38	11.2
chr10	4165505	4166310	806	490	25	144.87	24.6
chr10	4203184	4203556	373	204	11	96.15	28.01
chr10	4225477	4225739	263	112	6	52.26	16.81
chr10	5667780	5668789	1010	616	44	210.91	13.4
chr10	5695432	5695827	396	177	8	71.61	18.67
chr10	5844457	5845152	696	408	22	87.29	12.18
chr10	5869631	5869934	304	182	6	51.78	11.46
chr10	5878517	5879264	748	251	18	118.47	21.01
chr10	5945140	5945458	319	257	7	69.4	19.77
chr10	6001886	6002477	592	270	13	103.92	29.41
chr10	6043397	6043807	411	258	12	94.64	24.01
chr10	6852308	6852775	468	262	10	78.7	26.74
chr10	7010825	7011221	397	113	9	69.83	16.81
chr10	7176298	7176838	541	287	20	162.5	34.77
chr10	8039187	8039539	353	112	7	68.08	21.01
chr10	8724952	8725567	616	308	25	169.52	22.01
chr10	9299721	9300337	617	324	16	95.67	18.67
chr10	9319770	9320407	638	305	23	160.82	23.34
chr10	9396927	9397583	657	360	18	93.55	18.67
chr10	9492168	9493065	898	624	26	138.08	15.63
chr10	9528178	9528805	628	299	21	130.81	24.6
chr10	9575239	9575947	709	339	21	131.56	18.67
chr10	9648754	9649297	544	264	10	65.05	12.93
chr10	9655285	9655854	570	109	16	110.71	18.98
chr10	9733721	9734412	692	293	22	125.54	13.37
chr10	9820326	9820874	549	156	14	106.11	16.81
chr10	9855207	9855709	503	280	9	50.1	15.28
chr10	9940301	9940681	381	170	9	66.98	21.01
chr10	9946747	9947428	682	312	16	103.25	14.49
chr10	9987950	9988284	335	137	9	103.42	32.32
chr10	10099970	10100530	561	316	12	80.59	15.56
chr10	10135590	10135991	402	241	15	130.03	40.19
chr10	10151776	10152113	338	205	10	79.37	22.41
chr10	10194623	10194887	265	154	6	50.95	12.93
chr10	10478168	10478508	341	93	7	67.23	19.77
chr10	10539811	10540290	480	315	15	130.84	25.58
chr10	10553177	10553524	348	241	8	70.7	28.01
chr10	10633624	10634349	726	483	14	102.77	21.01
chr10	10657822	10658416	595	311	15	104.53	18.01
chr10	10691321	10691967	647	354	19	131.68	21.69
chr10	10787928	10788855	928	665	37	205.07	17.44
chr10	11154278	11154822	545	285	20	103.85	15.67
chr10	11175919	11176273	355	167	7	53.61	16.81
chr10	11197893	11198068	176	88	10	143.38	33.61
chr10	11354889	11355157	269	88	9	82.35	21.79
chr10	11412535	11413369	835	324	32	195.48	31.75
chr10	11692800	11693121	322	155	8	67.24	23.34
chr10	11699496	11699796	301	226	7	57.58	12.93
chr10	11829645	11830168	524	218	11	72.68	15.01
chr10	12168200	12168557	358	153	8	81.99	22.41
chr10	12660566	12660905	340	245	7	59.02	19.1
chr10	12713449	12714031	583	288	13	71.36	13.63
chr10	12743265	12743680	416	315	11	99.72	29.41
chr10	12817246	12817985	740	211	17	82.15	12
chr10	12856890	12857489	600	233	22	158.74	26.41
chr10	12880282	12880631	350	233	7	58.1	22.92
chr10	12895189	12895671	483	198	13	73.35	13.68
chr10	12927024	12927514	491	318	14	106.01	24.01
chr10	12988134	12988447	314	103	6	50.88	19.1
chr10	13042600	13043477	878	582	34	186.03	19.03
chr10	13261792	13262133	342	250	8	73.11	16.81
chr10	13330493	13331106	614	312	14	97.17	16.16
chr10	13357812	13358358	547	244	11	69.09	17.39
chr10	13407880	13408186	307	202	7	65.36	21.01
chr10	13435820	13436419	600	348	17	121.91	23.18
chr10	13539420	13540026	607	279	15	103.28	24.01
chr10	13603144	13603528	385	176	8	63.8	21.92
chr10	13614170	13614854	685	378	23	144.26	16.81
chr10	13643553	13643982	430	240	12	83.89	20.37
chr10	13652595	13653230	636	384	26	166.72	18.27
chr10	13709902	13710418	517	181	21	141.41	19.1
chr10	13731488	13732602	1115	402	31	146.02	17.88
chr10	13851947	13852237	291	182	7	57.45	18.67
chr10	13878598	13878996	399	119	8	55.61	15.01
chr10	14031805	14032539	735	270	43	291.34	19.51
chr10	14063700	14064480	781	468	33	197.4	13.18
chr10	14115085	14115630	546	281	13	98.26	24.51
chr10	14139594	14140142	549	425	17	103.87	14.35
chr10	14188857	14189780	924	663	29	144.21	13.45
chr10	14292015	14292423	409	291	11	105.71	32.68
chr10	14307962	14308439	478	259	10	77.78	26.74
chr10	14357888	14358331	444	331	10	52.67	11.73
chr10	14451732	14453106	1375	614	37	158.04	13.45
chr10	14605460	14605873	414	161	10	62.85	16.34
chr10	14606111	14606535	425	237	11	72.05	14.41
chr10	14692667	14692992	326	210	9	81.05	21.92
chr10	14911453	14911906	454	177	12	72.8	12.93
chr10	14988965	14989445	481	290	9	55.34	14.01
chr10	15012729	15013381	653	416	16	79.32	13.37
chr10	15041129	15041499	371	214	8	59.43	18.67
chr10	15053782	15054061	280	105	8	72.27	20.17
chr10	15095912	15097117	1206	477	65	309.85	18.22
chr10	15323673	15324340	668	281	24	142.82	18.27
chr10	15423873	15424325	453	114	11	74.71	13.55
chr10	15434089	15434518	430	277	10	84.47	24.01
chr10	15584230	15584691	462	329	13	107.61	28.01
chr10	15705615	15705886	272	148	71	785.7	65.25
chr10	15941396	15941985	590	241	26	197.95	20.44
chr10	16152085	16152266	182	91	6	83.22	33.61
chr10	16643272	16643959	688	486	20	103.41	12.52
chr10	16644155	16644688	534	420	16	87.83	14.3
chr10	16711011	16711556	546	246	12	80.12	18.01
chr10	16813750	16813993	244	130	6	65.35	24.72
chr10	16866964	16867526	563	321	17	90.04	17.15
chr10	17334525	17334998	474	237	10	57.24	11.67
chr10	17358127	17358476	350	232	7	50.52	12
chr10	17365369	17365849	481	369	14	99.32	15.76
chr10	17429888	17430590	703	458	17	101.79	15.28
chr10	17515263	17515689	427	117	9	80.05	23.34
chr10	17975955	17976311	357	115	8	66.5	18.27
chr10	18346795	18347086	292	98	7	61.1	14.01
chr10	18845180	18845563	384	195	7	55.16	15.28
chr10	19182664	19183087	424	163	8	60.37	14.61
chr10	19529364	19529676	313	196	8	74.56	24.01
chr10	19801283	19801550	268	161	6	62.65	24.72
chr10	20193135	20193547	413	307	8	79.26	24.01
chr10	20210179	20210523	345	229	7	50.91	25.21
chr10	20464398	20464982	585	247	19	127.86	25.68
chr10	20530003	20530401	399	200	7	52.56	10.96
chr10	20631379	20631761	383	200	11	94.87	21.01
chr10	20752315	20752545	231	115	6	62.86	26.54
chr10	20822690	20823106	417	288	10	73.24	18.01
chr10	21384805	21385090	286	171	6	53.49	19.1
chr10	21951510	21951887	378	262	8	58.77	15.56
chr10	21951896	21952257	362	249	8	60.29	15.56
chr10	22723770	22724304	535	284	9	71.02	28.01
chr10	22821812	22822247	436	259	10	93.26	19.77
chr10	23522771	23523141	371	269	14	120.77	34.77
chr10	23881339	23881829	491	230	13	81.91	11.67
chr10	24577234	24577635	402	240	8	65.5	20.01
chr10	25699323	25699692	370	163	13	98.92	26.41
chr10	25740665	25741333	669	364	21	134.17	22.71
chr10	25760393	25760806	414	225	27	200.32	23.59
chr10	27023115	27023294	180	90	7	104.1	32.68
chr10	27277907	27278576	670	194	18	124.04	23.18
chr10	27457447	27457995	549	307	13	89.47	24.01
chr10	27811281	27811716	436	155	14	111.02	20.28
chr10	28388599	28389335	737	311	22	128.37	18.91
chr10	28744789	28745291	503	88	12	76	10.19
chr10	28871476	28871783	308	203	6	55.53	22.11
chr10	29129271	29130129	859	415	38	243.79	26.82
chr10	29207916	29208308	393	149	12	112.1	24.01
chr10	29801563	29801893	331	159	6	52.07	16.81
chr10	29898595	29899184	590	390	15	117.53	21.92
chr10	29904998	29905544	547	264	18	150.66	36.97
chr10	29952054	29952434	381	270	11	99.35	22.92
chr10	30710889	30711391	503	410	15	115.15	18.01
chr10	30862669	30863370	702	421	16	99.13	14.01
chr10	30873204	30873633	430	294	11	93.48	26.74
chr10	31233006	31234160	1155	381	47	190.94	14.01
chr10	31347376	31347888	513	255	11	80.88	28.01
chr10	32049783	32050052	270	110	8	87.82	34.6
chr10	32294924	32295233	310	202	6	62.06	28.01
chr10	32424025	32424359	335	136	10	95.61	24.01
chr10	32435889	32436477	589	310	15	117.64	25.58
chr10	32455476	32455952	477	228	9	82.95	33.61
chr10	33088534	33089121	588	253	22	148.46	21.01
chr10	33919955	33920317	363	260	7	56.94	19.1
chr10	33950044	33950887	844	533	28	152.53	14.3
chr10	33969435	33970084	650	197	15	83.66	11.67
chr10	34253474	34254048	575	315	16	119.39	24.9
chr10	34294146	34294900	755	419	30	173.81	14.83
chr10	34300876	34301483	608	491	19	122.72	15.9
chr10	34710643	34711128	486	318	11	100.06	24.72
chr10	34747888	34748216	329	112	6	62.34	24.01
chr10	34802459	34802855	397	308	21	205.01	60.02
chr10	34813035	34813547	513	270	12	109.18	24.72
chr10	34850529	34850834	306	100	6	55.71	13.27
chr10	34957627	34958114	488	247	18	156.43	32.32
chr10	35057504	35057774	271	160	6	56.31	16.01
chr10	35090223	35091253	1031	302	26	134	19.39
chr10	35105110	35105969	860	310	29	164.15	18.67
chr10	35135895	35136433	539	277	12	88.61	17.51
chr10	35439287	35439680	394	111	8	71.27	32.32
chr10	35476922	35477353	432	177	10	50.2	10.73
chr10	35561562	35562117	556	273	22	149.11	26.01
chr10	35595118	35596033	916	443	29	158.54	22.55
chr10	35641640	35642122	483	255	16	98.54	13.37
chr10	35642186	35642963	778	306	17	75.88	9.55
chr10	36179413	36179777	365	112	8	72.61	17.69
chr10	36358548	36359015	468	248	10	82.89	21.01
chr10	36512674	36512946	273	165	6	60.48	23.34
chr10	36896556	36896735	180	90	22	379.92	66.03
chr10	36906878	36907217	340	224	8	93.39	36.11
chr10	36982406	36983117	712	216	15	97.96	12.93
chr10	37227604	37228186	583	316	14	91.84	22.41
chr10	37312896	37313244	349	139	6	56.85	21.01
chr10	37323795	37324288	494	377	16	127.22	21.01
chr10	37367737	37368360	624	106	15	108.67	20.17
chr10	37418932	37419736	805	205	19	91.98	12
chr10	37497845	37498174	330	110	9	72.67	18.01
chr10	37498179	37498514	336	102	7	50.7	11.59
chr10	38382516	38383180	665	344	19	140.44	31.12
chr10	38423923	38424565	643	110	19	110.53	18.45
chr10	38473466	38474131	666	164	16	98.36	15.76
chr10	38564566	38565326	761	531	24	127.97	15.63
chr10	38607822	38608331	510	187	18	115.08	21.5
chr10	38700433	38700936	504	256	11	77.95	19.39
chr10	39009739	39010311	573	255	16	114.82	23.18
chr10	39154306	39154612	307	113	9	91.31	26.54
chr10	39439357	39439732	376	147	7	53.09	14.01
chr10	39496739	39497086	348	257	7	70.65	22.41
chr10	39559437	39559918	482	177	16	126.51	28.98
[truncated: 10,880 more rows]

## Sheet: rSC siCtcf-ATAC-seq-1
# This file is generated by MACS version 1.4.2 20120305										FastQC results
# ARGUMENTS LIST:
# name = /home/lynn/Chip_seq/Jincheng/MACS_out_rn5/jincheng-rSC-siCTCF-ATAC/jincheng-rSC-siCTCF-ATAC
# format = BAM
# ChIP-seq file = /home/lynn/Chip_seq/Jincheng/mapping_rn5/jincheng-rSC-siCTCF-ATAC.rmdup.bam
# control file = None
# effective genome size = 2.70e+09
# band width = 300
# model fold = 10,30
# pvalue cutoff = 1.00e-05
# Large dataset will be scaled towards smaller dataset.
# Range for calculating regional lambda is: 10000 bps
# tag size is determined as 75 bps
# total tags in treatment: 2901128
# tags after filtering in treatment: 2901128
# maximum duplicate tags at the same position in treatment = 1
# Redundant rate in treatment: 0.00
# d = 115
chr	start	end	length	summit	tags	#NAME?	fold_enrichment
chr1	171365	172140	776	246	57	350.28	28.26
chr1	263968	264227	260	166	14	142.62	38.98
chr1	3073156	3073507	352	160	7	64.35	19.32
chr1	3368897	3369632	736	407	37	260.23	28.36
chr1	3400086	3400799	714	282	15	95.45	19.32
chr1	3419019	3419513	495	248	11	93.76	27.46
chr1	3464611	3464965	355	242	7	54.89	14.49
chr1	3468353	3468665	313	94	9	82.7	30.25
chr1	3480686	3481344	659	264	16	93.23	17.39
chr1	3522719	3523412	694	111	17	109.28	26.09
chr1	3576760	3577002	243	167	5	50.42	13.73
chr1	3582263	3582945	683	381	22	126.69	21.74
chr1	3593653	3594154	502	261	9	67.45	20.7
chr1	3778485	3778802	318	107	6	67.76	28.99
chr1	3792002	3792311	310	165	8	95.7	36.23
chr1	3856648	3857112	465	223	11	67.91	17.39
chr1	3984171	3984944	774	538	17	104.06	14.99
chr1	4051474	4052089	616	307	12	99.55	30.69
chr1	4313457	4314177	721	439	25	172.07	24.84
chr1	4370516	4370918	403	213	9	84.72	25.58
chr1	4444555	4445119	565	303	23	169.77	21.15
chr1	4586858	4587334	477	241	12	107.14	22.88			##FastQC	0.11.2
chr1	4631281	4631858	578	364	13	73.25	12.08			>>Basic Statistics	pass
chr1	4646492	4646854	363	251	7	65.2	25.58			#Measure	Value
chr1	4762454	4763146	693	346	17	128.16	18.9			Filename	jincheng-rSC-siCTCF-ATAC.rmdup.bam
chr1	4915030	4915408	379	110	17	147.96	24.46			File type	Conventional base calls
chr1	5644166	5644416	251	111	5	57.13	24.84			Encoding	Sanger / Illumina 1.9
chr1	5682105	5682620	516	228	15	82.8	17.01			Total Sequences	8233748
chr1	5682785	5683397	613	417	17	87.15	14.8			Sequences flagged as poor quality	0
chr1	5768805	5769237	433	227	7	68.19	26.76			Sequence length	75
chr1	6314313	6314661	349	239	9	81.98	24.84			%GC	45
chr1	6494992	6495460	469	238	13	100.17	19.32			>>END_MODULE
chr1	6830142	6830488	347	237	6	53.7	14.49			>>Per base sequence quality	pass
chr1	6890894	6891548	655	253	34	223.03	27.38			#Base	Mean	Median	Lower Quartile	Upper Quartile	10th Percentile	90th Percentile
chr1	7017365	7018294	930	255	45	230.79	19.88			1	32.9494	35	33	35	30	35
chr1	7100615	7101124	510	229	10	74.96	19.76			2	33.0799	35	33	35	30	35
chr1	7153612	7154083	472	278	16	138.12	38.26			3	33.1263	35	33	35	30	35
chr1	8320116	8320572	457	167	8	64.5	18.31			4	33.2671	35	33	35	31	35
chr1	8330594	8330961	368	131	6	50.55	18.31			5	33.3003	35	34	35	31	35
chr1	8399528	8400174	647	337	15	108.96	18.12			6	37.3638	40	39	40	31	40
chr1	8472837	8473142	306	198	6	58.86	15.35			7	37.4242	40	39	40	31	40
chr1	8538573	8538876	304	238	5	54.23	20.07			8	37.4573	40	39	40	31	40
chr1	8608362	8609089	728	253	15	62.83	9.45			9	37.4921	40	39	40	31	40
chr1	8655454	8655874	421	135	9	61.73	17.99			10	37.5173	40	39	40	31	40
chr1	8702630	8703203	574	228	17	125.06	20.99			11	37.5391	40	39	40	31	40
chr1	8719818	8720819	1002	602	26	131.84	14.85			12	37.43	40	39	40	31	40
chr1	8970765	8971308	544	248	10	68.45	18.12			13	37.5247	40	39	40	31	40
chr1	9109487	9109914	428	182	8	51.76	19.76			14	37.4702	40	39	40	31	40
chr1	9261978	9262222	245	153	5	57.73	24.84			15	37.4527	40	39	40	31	40
chr1	9354371	9354749	379	167	9	80.61	26.09			16	37.4304	40	39	40	31	40
chr1	9657885	9658373	489	250	13	95.83	15.53			17	37.508	40	39	40	31	40
chr1	9705495	9706055	561	235	14	109.8	26.47			18	37.4399	40	39	40	31	40
chr1	9753098	9753739	642	233	16	62.62	8.84			19	37.4361	40	39	40	31	40
chr1	9754110	9754775	666	415	16	60.49	8.84			20	37.4947	40	39	40	31	40
chr1	9974340	9974598	259	150	6	69.24	31.06			21	37.4211	40	39	40	31	40
chr1	10260851	10261235	385	166	12	115.8	26.09			22	37.4156	40	39	40	31	40
chr1	10327999	10328206	208	104	5	54.49	25.58			23	37.443	40	39	40	31	40
chr1	10495375	10495665	291	178	7	68.77	22.88			24	37.471	40	39	40	31	40
chr1	10866865	10867310	446	235	13	129.3	35.81			25	37.4047	40	39	40	31	40
chr1	10896410	10896747	338	228	10	107.53	38.04			26	37.3933	40	39	40	31	40
chr1	11426950	11427646	697	166	34	239.61	23.19			27	37.3563	40	39	40	31	40
chr1	13292843	13293225	383	292	8	72.82	19.32			28	37.3791	40	39	40	31	40
chr1	13436387	13436800	414	221	9	83.62	30.69			29	37.3508	40	39	40	31	40
chr1	13497140	13498428	1289	1079	225	89.56	2.66			30	37.3317	40	39	40	31	40
chr1	13522777	13524100	1324	888	56	62.8	7.14			31	37.362	40	39	40	31	40
chr1	13562654	13565531	2878	151	426	103.3	3.36			32	37.3162	40	39	40	31	40
chr1	13583916	13584462	547	103	11	77.86	18.12			33	37.2878	40	38	40	31	40
chr1	14185037	14185336	300	203	5	54.56	26.76			34	37.3185	40	39	40	31	40
chr1	14515031	14516168	1138	636	32	117.74	13.26			35	37.3704	40	39	40	31	40
chr1	14869131	14869617	487	284	9	57.48	12.42			36	37.305	40	39	40	31	40
chr1	14910069	14910422	354	127	6	60.24	24.84			37	37.2754	40	38	40	31	40
chr1	15083490	15083924	435	191	8	72.47	21.74			38	37.2834	40	38	40	31	40
chr1	15159693	15160018	326	243	9	76.11	23.41			39	37.3128	40	39	40	31	40
chr1	15324369	15324712	344	256	6	59.09	17.39			40	37.3482	40	39	40	31	40
chr1	15404141	15404622	482	336	14	111.55	23.41			41	37.3292	40	39	40	31	40
chr1	15966988	15967591	604	495	14	108.04	19.76			42	37.2867	40	39	40	31	40
chr1	16099133	16099577	445	210	8	53.09	16.1			43	37.284	40	39	40	31	40
chr1	16607406	16608453	1048	385	58	331.98	22.06			44	37.2831	40	39	40	31	40
chr1	16734415	16734716	302	86	7	57.47	20.07			45	37.2666	40	39	40	31	40
chr1	16922609	16923123	515	406	18	146.59	31.06			46	37.2634	40	39	40	31	40
chr1	16960505	16960935	431	195	8	55.5	13.38			47	37.2741	40	39	40	31	40
chr1	17221292	17222071	780	274	16	94.49	17.99			48	37.262	40	39	40	31	40
chr1	17343573	17344977	1405	738	55	220.67	16.23			49	37.2453	40	39	40	31	40
chr1	17378877	17379310	434	308	10	88.5	18.31			50	37.2225	40	38	40	31	40
chr1	17540858	17541359	502	229	9	73.55	24.15			51	37.2397	40	39	40	31	40
chr1	17689768	17690263	496	252	12	76.7	13.18			52	37.2335	40	39	40	31	40
chr1	17742012	17742393	382	217	6	56.12	23.19			53	37.2324	40	39	40	31	40
chr1	17974341	17975086	746	448	16	118.78	37.27			54	37.1999	40	38	40	31	40
chr1	18037151	18037460	310	202	6	58.49	20.46			55	37.193	40	38	40	31	40
chr1	18550595	18550765	171	85	6	106.99	43.48			56	37.1731	40	38	40	31	40
chr1	18856766	18857148	383	253	8	74.91	20.46			57	37.1461	40	38	40	31	40
chr1	18952287	18953228	942	683	36	223.71	26.29			58	37.1216	40	38	40	30	40
chr1	18969350	18970138	789	418	22	147.89	23.19			59	37.1075	40	38	40	30	40
chr1	19305993	19306437	445	151	11	91.82	23.72			60	37.0315	40	38	40	30	40
chr1	19574887	19575393	507	270	12	68.65	13.73			61	37.0268	40	38	40	30	40
chr1	19937729	19938377	649	436	15	99.11	15.53			62	37.0284	40	38	40	30	40
chr1	20221529	20222165	637	333	14	95.02	23.41			63	37.0159	40	38	40	30	40
chr1	20796863	20797316	454	273	8	64.73	18.31			64	36.9835	40	38	40	30	40
chr1	20878818	20879619	802	401	26	121.24	18.31			65	36.9356	40	38	40	30	40
chr1	20879686	20880291	606	244	18	82.75	12.2			66	36.9147	40	38	40	30	40
chr1	20937944	20938163	220	110	5	55.99	27.17			67	36.8721	40	38	40	30	40
chr1	21485537	21486325	789	297	15	96.55	18.12			68	36.8447	40	38	40	30	40
chr1	21678693	21679251	559	286	11	96.2	38.04			69	36.8188	40	38	40	30	40
chr1	21685275	21685578	304	210	7	61.18	15.12			70	36.7579	40	38	40	30	40
chr1	22399476	22399790	315	120	8	92.09	40.13			71	36.67	40	38	40	27	40
chr1	22542230	22542910	681	245	13	58.22	10.6			72	36.6045	40	38	40	27	40
chr1	22548031	22548894	864	510	29	168.82	18.2			73	36.5693	40	38	40	27	40
chr1	22609506	22609752	247	138	5	64.12	32.37			74	36.5042	40	38	40	27	40
chr1	22640026	22640368	343	155	10	81.75	18.63			75	36.4096	40	38	40	27	40
chr1	22647312	22647672	361	255	6	59.68	24.84			>>END_MODULE
chr1	22881631	22881880	250	159	6	52.58	16.72
chr1	23067337	23067757	421	199	8	76.03	28.99
chr1	23092982	23093343	362	106	6	52.51	24.15
chr1	23334267	23334656	390	235	8	59	13.38
chr1	23552045	23552286	242	129	6	69.21	28.99
chr1	23748507	23748844	338	191	6	61.56	18.63
chr1	23761777	23762198	422	106	11	94.39	23.72
chr1	24217976	24218371	396	190	10	75.48	21.74
chr1	24229288	24230260	973	593	31	164.73	22.68
chr1	24485111	24485842	732	279	15	84.8	19.32
chr1	24520370	24520616	247	151	5	64.12	32.37
chr1	24591349	24591650	302	99	8	79.55	27.46
chr1	24705728	24706400	673	567	20	90.3	12.2
chr1	24707315	24707981	667	229	15	55.84	7.63
chr1	25215846	25216268	423	238	7	62.22	21.74
chr1	25441268	25442492	1225	451	41	183.9	13.49
chr1	25475018	25475390	373	110	6	63.16	28.99
chr1	25520060	25520494	435	303	9	73.12	16.56
chr1	25540818	25541147	330	112	7	70.28	32.61
chr1	25657851	25658711	861	543	31	140.17	12.23
chr1	25766143	25766470	328	95	6	62.42	24.84
chr1	25876802	25877117	316	113	6	63.49	24.84
chr1	25986231	25986577	347	153	13	102.5	19.88
chr1	26127554	26128052	499	320	10	73.98	18.9
chr1	26391502	26391959	458	298	12	54.22	9.15
chr1	26396741	26397635	895	526	29	90.54	9.1
chr1	26404767	26405322	556	451	13	67.25	10.35
chr1	26435146	26435775	630	240	25	98.88	10.23
chr1	26474899	26475216	318	95	11	59.28	9.82
chr1	28057061	28057348	288	174	49	523.19	63.49
chr1	28116294	28116622	329	97	7	60.07	19.76
chr1	28820846	28821390	545	154	13	96.1	20.87
chr1	29301933	29302275	343	263	6	65.57	28.99
chr1	29584950	29585369	420	215	7	60.5	20.46
chr1	29772811	29773090	280	113	8	52.23	9.88
chr1	29773704	29774161	458	310	16	102.02	17.79
chr1	29795472	29795783	312	74	7	53.01	11.99
chr1	30054469	30055210	742	473	19	126.18	29.99
chr1	30072523	30073111	589	315	19	127.33	21.74
chr1	30082131	30082479	349	255	8	74.24	22.88
chr1	30099163	30099493	331	236	6	56.63	20.46
chr1	30190547	30191342	796	434	27	178.82	24.15
chr1	30336089	30336325	237	123	5	53.76	20.46
chr1	30633115	30633974	860	315	47	254.66	19.06
chr1	30667746	30668408	663	457	15	85.9	12.79
chr1	30817179	30817544	366	108	6	59.29	24.84
chr1	30852742	30853260	519	407	18	137.44	25.76
chr1	30871280	30872245	966	615	23	130.34	15.81
chr1	31347718	31348083	366	105	15	141.43	45.55
chr1	31695511	31696036	526	283	18	163.57	47.43
chr1	31976499	31976915	417	162	13	104.7	31.06
chr1	32290514	32291633	1120	801	43	214.22	14.99
chr1	32350220	32350874	655	406	14	100.59	22.68
chr1	32415093	32415459	367	102	72	739.26	40.65
chr1	32670755	32670944	190	95	5	80.46	40.46
chr1	32689264	32689537	274	105	5	53.27	23.19
chr1	32971273	32972280	1008	444	30	165.47	27.57
chr1	33002030	33002562	533	287	27	189.04	26.62
chr1	33126451	33126760	310	216	9	86.8	20.7
chr1	33259261	33260092	832	244	19	122.83	22.54
chr1	33352776	33353339	564	314	13	98.83	22.68
chr1	33366798	33367150	353	110	8	77.9	20.46
chr1	33391781	33392555	775	317	27	180.95	34.26
chr1	33449252	33449436	185	92	6	65	19.32
chr1	33480550	33480923	374	219	11	85.29	14.49
chr1	33558995	33559535	541	241	12	69.5	19.88
chr1	33564590	33565215	626	327	20	127.89	22.88
chr1	33722040	33722254	215	107	7	80.19	35.81
chr1	33852880	33853525	646	359	17	96.16	13.38
chr1	33878750	33878979	230	117	6	65.4	24.15
chr1	33972777	33973376	600	304	19	135.13	29.89
chr1	33994189	33994588	400	86	7	53.88	15.81
chr1	34008563	34008852	290	129	6	58.76	14.49
chr1	34125673	34126088	416	113	7	57.26	22.88
chr1	34239074	34239679	606	299	17	78.79	12.88
chr1	34268613	34269655	1043	798	31	156.43	17.01
chr1	34335626	34336101	476	332	18	133.46	26.57
chr1	34357072	34357975	904	523	19	105.91	16.83
chr1	34688064	34688657	594	228	17	96.83	14.49
chr1	35077184	35077690	507	259	8	52.66	18.12
chr1	35098519	35098989	471	268	8	56.68	18.9
chr1	35873745	35874113	369	260	9	52.65	10.35
chr1	35876157	35876667	511	415	12	67.01	13.38
chr1	35899963	35900449	487	253	11	72.88	11.59
chr1	36608245	36608548	304	112	6	62.62	28.99
chr1	36616398	36617076	679	207	47	257.55	21.02
chr1	36679614	36680468	855	545	39	221.94	16.49
chr1	37037121	37037456	336	109	8	70.29	27.67
chr1	37509483	37510024	542	442	19	125.59	19.57
chr1	37581970	37582401	432	179	8	59.71	15.12
chr1	37653343	37653512	170	85	5	68.81	27.17
chr1	37716713	37717846	1134	553	64	331.59	23.41
chr1	37757940	37758498	559	363	70	559.09	40.92
chr1	37770004	37770862	859	375	33	182.51	21.74
chr1	37796162	37797190	1029	353	47	206.45	14.13
chr1	38145084	38146235	1152	896	47	246.52	16.78
chr1	39124167	39125155	989	544	44	246.71	22.88
chr1	39200235	39200531	297	82	5	56.78	21.74
chr1	39269902	39270484	583	267	31	246.34	28.26
chr1	39318787	39319670	884	263	41	252.72	16.72
chr1	39346664	39347452	789	405	23	161.17	23.99
chr1	39389983	39390419	437	226	9	74.89	17.39
chr1	39401313	39401652	340	108	7	73.68	37.27
chr1	39803591	39804284	694	197	19	67.51	8.82
chr1	39806211	39806730	520	249	14	50.29	7.25
chr1	39814494	39815045	552	248	21	92.95	11.75
chr1	39816195	39817222	1028	406	27	77.44	6.86
chr1	39913923	39914311	389	210	11	96.18	26.47
chr1	39967872	39968470	599	306	16	114.19	18.63
chr1	40260592	40260810	219	109	6	62.37	26.09
chr1	40473244	40473637	394	211	6	64.08	31.62
chr1	40493079	40493406	328	246	6	50.96	16.56
chr1	40497477	40497688	212	106	5	53.09	24.15
chr1	40535647	40535919	273	189	7	52.21	15.35
chr1	41175357	41175673	317	110	7	75.99	37.27
chr1	41592670	41593174	505	283	9	60.43	13.91
chr1	41637235	41637984	750	444	15	82.14	13.59
chr1	41800943	41801189	247	89	5	54.23	21.74
chr1	41826378	41826666	289	195	5	51.96	23.19
chr1	41876248	41877421	1174	87	25	79.26	9.15
chr1	41880464	41880956	493	288	15	67.99	15.43
chr1	42020385	42020910	526	281	11	66.38	16.3
chr1	42236676	42236948	273	163	8	87.41	30.69
chr1	42276866	42277207	342	100	7	58.83	15.81
chr1	42312037	42312799	763	354	20	123.28	15.81
chr1	42324685	42325353	669	203	26	158.75	24.27
chr1	42681228	42681589	362	209	13	126.47	43.48
chr1	43089214	43089617	404	281	10	66.29	15.35
chr1	43102008	43102810	803	477	26	155.5	21.15
chr1	43191565	43192039	475	175	9	64.39	25.36
chr1	43282945	43283309	365	255	8	55.17	11.22
chr1	43283339	43283825	487	292	10	62.31	11.22
chr1	43708388	43708636	249	138	5	59.17	26.76
chr1	43797191	43798245	1055	584	57	305.36	15.7
chr1	43815732	43816407	676	413	19	104.93	18.63
chr1	43869262	43869899	638	478	17	104.42	17.39
chr1	43958585	43959016	432	112	8	64.67	17.39
chr1	44368595	44369053	459	206	8	72.87	23.19
chr1	44870563	44870915	353	112	7	53.79	17.39
chr1	44880528	44880844	317	97	6	51.91	20.7
chr1	44892397	44892863	467	281	13	91.02	24.46
chr1	45037774	45038016	243	130	5	57.93	24.84
chr1	45053790	45054474	685	178	18	119.87	26.09
chr1	45113945	45114752	808	392	32	214.87	28.26
chr1	45213330	45214405	1076	693	33	147.06	15.81
chr1	45251220	45251887	668	363	23	156.47	26.57
chr1	45348049	45348834	786	328	26	131.86	12.68
chr1	45594478	45595112	635	299	13	74.49	13.59
chr1	45614918	45615280	363	164	13	121.31	28.99
chr1	45691638	45692695	1058	649	41	230.03	22.61
chr1	45804510	45805095	586	370	45	332.15	28.99
chr1	46446056	46446532	477	238	13	97.21	27.95
chr1	47117656	47118503	848	232	31	159.8	15.81
chr1	47233349	47233688	340	113	12	99.21	22.44
chr1	47283229	47283569	341	101	5	56.1	24.28
chr1	47395375	47396254	880	286	40	250.06	20.87
chr1	47451917	47452232	316	215	6	59.67	27.17
chr1	47692000	47693277	1278	753	29	105.3	11.71
chr1	47845159	47845642	484	264	7	70.77	32.37
chr1	48042540	48042758	219	109	5	63.14	36.23
chr1	48183410	48183862	453	231	10	72.86	16.72
chr1	48237981	48238317	337	228	8	67.04	21.74
chr1	48264877	48265472	596	379	13	93.42	21.74
chr1	48280457	48281157	701	418	22	152.74	24.46
chr1	48306368	48306996	629	270	21	139.45	16.45
chr1	48452495	48452827	333	228	6	64.12	26.76
chr1	48516547	48517452	906	473	33	203.4	26.92
chr1	48703539	48704292	754	285	21	139.07	25.25
chr1	48749370	48749698	329	101	6	50.88	16.56
chr1	48780380	48780646	267	137	6	66.36	23.19
chr1	49202525	49202793	269	158	5	55.42	18.63
chr1	49253499	49253855	357	262	6	56.21	21.74
chr1	49266347	49266629	283	109	7	51.09	15.35
chr1	49302222	49302602	381	250	8	75.1	30.69
chr1	49592255	49592594	340	87	5	55.59	31.62
chr1	49683994	49684548	555	303	14	115.92	33.13
chr1	49799142	49799661	520	210	18	135.68	24.46
chr1	49872733	49873233	501	163	11	80.07	20.87
chr1	50905607	50905994	388	276	9	75.83	19.76
chr1	51091751	51092139	389	105	10	93.39	27.46
chr1	51129641	51130383	743	459	16	93.32	14.03
chr1	51718552	51719235	684	284	55	404.61	30.77
chr1	51752729	51752956	228	128	6	50.91	14.49
chr1	51776409	51777156	748	347	26	152.11	15.46
chr1	51806338	51807232	895	249	28	148.48	18.9
chr1	51826933	51827782	850	382	44	276.05	26.4
chr1	51894199	51894513	315	82	7	69.82	20.46
chr1	52077155	52077723	569	301	19	162.44	28.99
chr1	52103692	52104947	1256	343	35	157.54	15.97
chr1	52657817	52658797	981	256	40	226.69	15.05
chr1	52684510	52684929	420	317	12	111.17	26.09
chr1	52717771	52718180	410	245	11	95.79	27.67
chr1	52780345	52780855	511	300	10	63.09	11.99
chr1	52838393	52838758	366	103	6	57.33	23.19
chr1	52973987	52974492	506	326	8	56.5	21.74
chr1	53020338	53020691	354	107	7	56.33	22.68
chr1	53271657	53271943	287	109	5	57.63	28.99
chr1	53626398	53626907	510	226	14	103.75	18.63
chr1	53722970	53723313	344	246	9	77.17	25.36
chr1	54059099	54060198	1100	443	42	220.25	16.1
chr1	54076500	54076991	492	264	12	60.9	15.12
chr1	54211934	54212234	301	137	7	64.42	20.7
chr1	54231366	54231871	506	309	15	124.66	32.61
chr1	54264070	54264235	166	83	6	75.31	18.63
chr1	54286536	54287228	693	269	21	138.39	25.58
chr1	54402863	54403722	860	294	39	260.41	32.85
chr1	54425026	54425327	302	198	6	50.73	15.12
chr1	54608919	54609903	985	577	62	338.84	21.47
chr1	54651153	54651587	435	260	9	69.51	18.9
chr1	54710089	54710380	292	120	6	61.93	21.74
chr1	54729469	54729919	451	291	8	56.71	14.49
chr1	54760908	54761276	369	269	6	50.47	22.88
chr1	54890061	54891417	1357	858	29	95.41	11.27
chr1	54897272	54897723	452	156	10	74.65	24.35
chr1	54903656	54904125	470	160	12	59.12	13.91
chr1	54954845	54955192	348	247	6	53.61	24.15
chr1	55056724	55056938	215	107	6	79.77	47.43
chr1	55183315	55183911	597	360	21	146.32	21.74
chr1	55344097	55345114	1018	494	74	186.78	10.72
chr1	55345321	55346807	1487	823	114	293.34	16.25
chr1	55394083	55394568	486	340	11	57.75	10.35
chr1	55459749	55460076	328	237	5	54.33	21.74
chr1	55522739	55523199	461	235	8	60.63	16.56
chr1	55538871	55539147	277	99	6	61.7	25.58
chr1	55662318	55663421	1104	755	43	222.35	20.19
chr1	55668936	55669360	425	223	9	101.44	40.46
chr1	55737664	55738155	492	210	9	84.5	31.06
chr1	56404209	56404424	216	108	10	74.77	17.75
chr1	56420071	56420762	692	303	18	157.86	28.99
chr1	56428887	56430932	2046	1507	82	68.26	6.81
chr1	56432682	56434391	1710	894	83	90.4	5.2
chr1	56476205	56476655	451	101	12	93.67	20.07
chr1	56547897	56548265	369	265	7	53.68	14.49
chr1	56718455	56719116	662	305	15	80.93	16.45
chr1	56844602	56844978	377	105	12	64.22	13.98
chr1	56862585	56863599	1015	828	46	52.49	4.27
chr1	56867167	56868314	1148	601	36	89.81	7.99
chr1	56875869	56876329	461	195	10	111.54	48.56
chr1	56881533	56882002	470	285	13	59.41	9
chr1	56882456	56883081	626	281	23	118.62	14.99
chr1	56883165	56883737	573	437	21	109.52	13.49
chr1	56911255	56913911	2657	182	119	84.64	4.83
chr1	56932947	56934258	1312	176	40	52.88	4.29
chr1	56945942	56947718	1777	387	84	51.28	3.65
chr1	56953068	56953668	601	283	47	171.78	10.35
chr1	56960919	56961465	547	205	12	54.93	9.25
chr1	56968153	56968621	469	279	9	61.77	13.38
chr1	56974305	56974798	494	382	13	61.43	13.13
chr1	57195715	57196899	1185	401	29	54.9	7.25
chr1	57201714	57202703	990	783	30	52.8	7.01
chr1	57222854	57224612	1759	544	64	87.29	5.02
chr1	57234393	57236907	2515	461	68	50.48	3.37
chr1	57251414	57251781	368	132	18	139.5	22.24
chr1	57252621	57253405	785	484	22	116.61	14.16
chr1	57457418	57458039	622	333	19	137.38	28.99
chr1	57467191	57467548	358	265	6	51.31	13.73
chr1	57561921	57562249	329	88	12	108.2	28.99
chr1	57680447	57680721	275	164	5	50.12	20.46
chr1	57861789	57862326	538	321	11	76.73	17.39
chr1	57977619	57978078	460	174	11	112.31	43.48
chr1	58132689	58133474	786	261	28	184.17	20.59
chr1	58165542	58165956	415	256	15	137.55	28.99
chr1	58188643	58188910	268	184	6	59.47	18.31
chr1	58281380	58281652	273	201	5	61.03	23.72
chr1	58328932	58329171	240	102	9	97.34	33.13
chr1	58417943	58418522	580	181	19	93.62	10.68
chr1	58419771	58420160	390	130	14	70.72	15.53
chr1	58448057	58448796	740	475	24	151.37	20.59
chr1	58483679	58484424	746	486	26	167.3	26.76
chr1	58599242	58599660	419	184	8	69.56	24.15
chr1	58617554	58618282	729	525	22	138.65	19.32
chr1	58741915	58743088	1174	722	54	192.69	9.57
chr1	58788353	58788538	186	93	6	74.81	26.09
chr1	58907353	58907621	269	77	5	61.99	32.37
chr1	58945704	58946815	1112	741	57	290.86	17.87
chr1	59076140	59076609	470	233	9	83.55	23.19
chr1	60018310	60018782	473	297	10	80.27	24.84
chr1	60056675	60057432	758	375	18	128.96	21.74
chr1	60301504	60301770	267	90	5	62.18	24.28
chr1	60309966	60310871	906	760	28	99.19	16.68
chr1	60311031	60311974	944	428	36	148.49	12.93
chr1	60364118	60364846	729	410	32	214.61	27.57
chr1	60410111	60410975	865	373	37	192.66	21.04
chr1	60579573	60579900	328	104	5	56.48	23.72
chr1	60620426	60622032	1607	488	72	202.72	9.5
chr1	61845446	61845628	183	91	5	74.86	33.44
chr1	61883371	61884570	1200	415	87	425.31	18.05
chr1	61892840	61893416	577	299	20	126.37	22.77
chr1	62035854	62036163	310	127	6	60.22	21.74
chr1	62338935	62339267	333	241	5	52	20.07
chr1	62422346	62423081	736	624	17	112.53	19.32
chr1	62457472	62458142	671	194	27	166.09	21.74
chr1	62476471	62476917	447	285	13	57.02	12.23
chr1	62477160	62477838	679	418	23	104.21	12.42
chr1	62505021	62505520	500	325	8	57.77	16.56
chr1	62592843	62593791	949	742	43	238.82	16.21
chr1	62797829	62798268	440	211	10	90.3	28.99
chr1	63013777	63014118	342	229	8	79.06	25.58
chr1	63022942	63023532	591	250	14	55.67	9.15
chr1	63023601	63024266	666	261	31	182.63	16.49
chr1	63091683	63092789	1107	561	35	147.67	13.04
chr1	63118711	63119544	834	533	46	272.13	21.4
chr1	63139138	63140305	1168	442	85	408.26	18.35
chr1	63154679	63155427	749	251	23	145.76	14.49
chr1	63711079	63711755	677	288	22	116.69	15.46
chr1	63813712	63814329	618	511	18	141.32	24.35
chr1	63888746	63889290	545	261	10	57.65	14.03
chr1	63913859	63914537	679	464	15	98.56	19.32
chr1	63922791	63923185	395	282	6	57.13	24.84
chr1	64234049	64234512	464	111	20	181.72	32.21
chr1	64454075	64454893	819	560	25	165.07	28.99
chr1	64922428	64923242	815	528	38	255.12	28.36
chr1	65055356	65056137	782	222	26	165.08	18.31
chr1	65150528	65151242	715	286	14	80.15	17.39
chr1	65169763	65170512	750	442	26	158.99	24.84
chr1	65363501	65364337	837	672	35	209.55	19.13
chr1	65590270	65590744	475	218	17	155.64	34.03
chr1	66331665	66332893	1229	468	50	263.93	21.74
chr1	66348648	66349446	799	168	25	107.52	11.4
chr1	66352452	66352685	234	106	9	54.53	9.66
chr1	66361592	66363074	1483	1067	66	267.77	17.81
chr1	66375001	66375454	454	201	16	128.28	23.19
chr1	66412605	66413570	966	635	45	269.56	17.71
chr1	66423390	66423794	405	92	8	59.05	17.39
chr1	66428859	66429579	721	243	29	192.59	26.92
chr1	66448398	66449241	844	498	32	202.94	28.99
chr1	66470044	66470496	453	305	11	93.21	20.7
chr1	66475509	66476367	859	477	29	174.98	19.09
chr1	66498453	66499073	621	253	21	171.43	30.1
chr1	66516324	66516814	491	215	20	162.38	32.61
chr1	66568098	66568661	564	109	21	173.4	34.16
chr1	66592406	66593060	655	316	19	135.97	26.99
chr1	66692549	66692842	294	68	5	55.05	20.07
chr1	67052730	67053126	397	257	9	69.83	24.35
chr1	70714002	70714545	544	447	13	98.47	21.74
chr1	71012278	71012698	421	208	7	66.69	24.84
chr1	71028190	71028427	238	94	5	62.29	28.99
chr1	71069703	71070117	415	198	23	202.3	41.06
chr1	71139887	71140689	803	648	28	167.86	22.24
chr1	71185631	71185969	339	82	6	59.51	23.19
chr1	71197064	71197342	279	79	5	58.33	21.74
chr1	71238883	71239117	235	125	5	52.56	19.32
chr1	71250097	71250635	539	306	20	162.82	32.98
chr1	71405214	71405538	325	96	6	62.69	24.84
chr1	71604901	71606691	1791	348	98	264.36	7.64
chr1	71637152	71637833	682	352	26	179.54	27.46
chr1	72544487	72544734	248	159	8	107.44	55.34
chr1	72571520	72572268	749	373	40	272.78	25.58
chr1	72589348	72590964	1617	1035	146	607.04	16.06
chr1	72637367	72638058	692	354	26	169.95	33.93
chr1	72683698	72684491	794	324	33	160.29	15.57
chr1	72686137	72686650	514	406	15	64.72	9.66
chr1	72792897	72793983	1087	382	48	223.25	15.7
chr1	72809059	72809629	571	308	42	347.54	39.04
chr1	72814885	72815658	774	529	23	130.76	14.85
chr1	74045118	74045454	337	253	5	55.81	23.72
chr1	74742510	74742898	389	194	19	167.47	31.62
chr1	74798901	74800620	1720	827	123	401.12	12.58
chr1	74813847	74815020	1174	821	75	364.5	16.48
chr1	74826215	74827838	1624	921	54	126.05	9.11
chr1	74830181	74830989	809	450	24	59.22	6.15
chr1	75590750	75591130	381	173	8	73.01	19.32
chr1	75648471	75648872	402	217	15	92.53	24.27
chr1	75648888	75649468	581	316	12	56.26	10.11
chr1	75677005	75677604	600	330	19	135.13	29.89
chr1	75689582	75690516	935	646	18	97.27	14.49
chr1	75777316	75778507	1192	769	49	248.02	21.74
chr1	75802912	75803645	734	376	35	222.4	23.41
chr1	75860607	75861612	1006	415	64	345.77	19.57
chr1	75874411	75874788	378	138	7	58.68	17.39
chr1	75896809	75897409	601	195	19	123.62	16.45
chr1	75912617	75913115	499	238	11	64.71	14.91
chr1	75956041	75956945	905	429	69	398.01	19.32
chr1	76011474	76012156	683	445	21	142.2	28.99
chr1	76027270	76027691	422	260	18	161.95	34.16
chr1	76062955	76063569	615	318	19	138.28	26.09
chr1	76090600	76090919	320	100	6	55.97	19.32
chr1	76117783	76118072	290	192	6	62.13	27.17
chr1	76155115	76156248	1134	749	38	132.93	13.55
chr1	76156250	76157109	860	473	26	56.21	5.53
chr1	76160779	76161834	1056	473	36	125.67	14.31
chr1	76178718	76179416	699	466	17	108.78	17.39
chr1	76195349	76195817	469	171	8	58.39	11.86
chr1	76204952	76206851	1900	702	53	171.18	10.38
chr1	76723287	76724027	741	459	42	270.86	23.58
chr1	76724108	76724377	270	98	11	69.68	13.49
chr1	78560559	78560882	324	100	6	55.62	19.32
chr1	79108269	79108826	558	451	17	93.44	11.1
chr1	79166028	79166693	666	161	14	69.5	11.15
chr1	79187206	79187625	420	177	23	165.6	20.07
chr1	79191280	79192021	742	333	18	65.88	8.7
chr1	79210803	79211558	756	456	26	104.4	9.66
chr1	79214779	79215254	476	201	21	109.31	19.88
chr1	79260278	79261376	1099	439	72	384.85	21.23
chr1	79282284	79282816	533	198	12	77.86	14.49
chr1	79335364	79335814	451	300	8	55.29	13.91
chr1	79377404	79378042	639	384	14	97.13	20.87
chr1	79475284	79476040	757	156	23	120.43	12.95
chr1	79487089	79488202	1114	663	49	257.62	17.11
chr1	79503509	79504174	666	477	29	144.72	13.59
chr1	79518163	79518509	347	241	7	70.74	23.19
chr1	79565791	79566214	424	196	7	56.66	22.88
chr1	79585534	79586233	700	507	25	184.35	35.33
chr1	79606059	79606663	605	376	29	158.89	14.28
chr1	79664680	79665361	682	294	23	149.45	20.59
chr1	79761583	79762309	727	352	20	124.77	20.46
chr1	79819825	79821261	1437	1100	64	271.84	19.81
chr1	79853755	79854272	518	207	13	90.73	20.99
chr1	79917837	79918326	490	182	20	159.95	31.62
chr1	80014702	80015131	430	138	10	64.92	10.54
chr1	80047041	80048349	1309	915	93	418.01	17.39
chr1	80065518	80066113	596	306	15	86.84	16.3
chr1	80099010	80100030	1021	527	50	265.1	20.77
chr1	80123489	80123923	435	163	8	53.88	12.88
chr1	80180328	80180837	510	276	12	73.83	23.02
chr1	80215182	80216237	1056	442	28	137.91	16.18
chr1	81002800	81003141	342	78	5	55.44	31.62
chr1	81015947	81016286	340	251	7	51.42	15.53
chr1	81077259	81078436	1178	626	53	259.77	25.58
chr1	81091888	81092326	439	199	14	117.19	26.76
chr1	81158269	81159355	1087	729	63	318.17	16.76
chr1	81170639	81171750	1112	513	39	151.58	13.29
chr1	81171759	81172417	659	208	17	55.73	8.45
chr1	81190583	81191109	527	214	21	173.3	26.09
chr1	81249660	81250143	484	372	28	237.37	26.76
chr1	81266944	81267804	861	342	50	247.76	14.99
chr1	81295861	81296361	501	364	24	198.24	29.81
chr1	81305983	81306733	751	306	35	239.58	27.05
chr1	81322985	81324082	1098	672	52	283.8	25.25
chr1	81352808	81353162	355	104	8	73.62	22.88
chr1	81407475	81408771	1297	556	82	417.24	16.8
chr1	81452341	81452718	378	175	9	70.22	20.07
chr1	81461640	81462075	436	192	7	57.49	24.15
chr1	81474395	81474777	383	269	9	65.4	17.99
chr1	81479047	81479600	554	454	12	50.61	8.53
chr1	81486113	81487289	1177	110	40	108.54	7.99
chr1	81488021	81488720	700	460	25	89.45	14.32
chr1	81498119	81498935	817	442	32	146.28	21.74
chr1	81504834	81505233	400	172	12	89.15	19.02
chr1	81512538	81513109	572	106	14	103.67	24.35
chr1	81537143	81537601	459	345	11	67.22	9.66
chr1	81559558	81560001	444	291	15	125.5	25.76
chr1	81633642	81634177	536	166	13	81.87	15.81
chr1	81683040	81683831	792	316	28	183.31	18.31
chr1	81737069	81737814	746	190	19	113.48	17.9
chr1	81781574	81782002	429	105	15	120.92	23.19
chr1	81809928	81811160	1233	312	58	289.12	27.73
chr1	81845916	81846563	648	376	25	192.37	32.61
chr1	81851596	81852018	423	182	7	71.57	28.99
chr1	81895143	81896514	1372	669	101	472.21	16.16
chr1	81931716	81932603	888	520	35	201.38	20.87
chr1	81954302	81954741	440	313	14	117.95	49.69
chr1	82004016	82004426	411	178	18	158.65	26.09
chr1	82011672	82012199	528	250	12	75.12	19.02
chr1	82062588	82062957	370	141	11	105.46	30.43
chr1	82185774	82186324	551	111	15	95.43	19.88
chr1	82187211	82187657	447	204	11	71.05	20.46
chr1	82209119	82209664	546	296	15	112.25	25.76
chr1	82393933	82394477	545	261	10	76.22	26.09
chr1	82433877	82434444	568	293	16	120.22	22.54
chr1	82522385	82523240	856	276	25	154.66	19.88
chr1	82633212	82633607	396	107	13	93.6	19.32
chr1	82655799	82656379	581	289	16	116.24	21.74
chr1	82672923	82673948	1026	530	39	216.77	29.57
chr1	82716226	82716585	360	197	8	67.8	19.76
chr1	82733581	82733981	401	298	18	165.92	27.95
chr1	82749887	82750363	477	249	9	65.89	18.9
chr1	83007234	83008241	1008	305	33	195.81	21.74
chr1	83026596	83026975	380	93	8	53.77	14.03
chr1	83030009	83030310	302	109	11	81.78	17.39
chr1	83098867	83099450	584	312	12	91.35	20.7
chr1	83211409	83212363	955	490	63	377.72	29.38
chr1	83356905	83357814	910	670	22	74.65	11.22
chr1	83358712	83359357	646	103	26	137.7	14.49
chr1	83374438	83375659	1222	339	69	305.07	15.56
chr1	83400552	83401762	1211	978	100	504.31	15.88
chr1	83411664	83412991	1328	528	36	94.95	8.59
chr1	83414914	83415569	656	354	19	61.43	14.13
chr1	83448480	83449145	666	394	19	113.65	16.02
chr1	83457057	83457561	505	236	10	62.17	11.59
chr1	83527339	83527629	291	158	12	110.92	29.99
chr1	83674490	83674938	449	170	10	78.57	18.9
chr1	83713391	83714128	738	604	30	218.76	26.57
chr1	83734954	83735608	655	311	25	173.48	22.88
chr1	83765223	83765782	560	312	13	72.07	13.73
chr1	83772192	83772666	475	282	13	113.59	20.7
chr1	83782326	83782559	234	121	5	51.34	18.31
chr1	83808120	83809347	1228	436	69	301.17	15.4
chr1	83840527	83841075	549	283	15	84.54	16.56
chr1	83888563	83888825	263	111	6	55.85	19.76
chr1	85159081	85159608	528	108	17	97.19	12.95
chr1	85187784	85189152	1369	988	55	223.19	13.73
chr1	85201120	85202161	1042	678	53	284.6	17.9
chr1	85218720	85219679	960	812	40	236.26	27.83
chr1	85250900	85251646	747	356	19	65.56	9.22
chr1	85254945	85255647	703	390	19	77.37	8.84
chr1	85278370	85279067	698	383	23	117.25	16.3
chr1	85354138	85354602	465	199	10	59.19	12.42
chr1	85378947	85379510	564	242	16	120.69	19.32
chr1	85384559	85385129	571	368	23	176.86	30.69
chr1	85468189	85469152	964	317	35	201.55	22.68
chr1	85497278	85498440	1163	571	56	233.95	13.83
chr1	85498728	85499244	517	234	19	70.98	10.87
chr1	85509784	85510865	1082	378	46	118.64	8.28
chr1	85513546	85514411	866	509	54	214.48	13.65
chr1	85529348	85530170	823	582	22	120.96	20.07
chr1	85578206	85578832	627	472	21	147.02	20.46
chr1	85617267	85618256	990	226	26	109.71	13.38
chr1	85683663	85684068	406	297	8	61.91	15.12
chr1	85704653	85705046	394	232	12	107.15	18.9
chr1	85796527	85796982	456	230	7	64.1	24.84
chr1	85805993	85806396	404	193	9	78.04	26.09
chr1	85866443	85866861	419	146	10	77.95	20.87
chr1	86035400	86035645	246	106	6	66.86	27.17
chr1	86203110	86203575	466	219	19	166.14	31.06
chr1	86319664	86319913	250	111	9	78.44	21.74
chr1	86328826	86329534	709	417	18	108.16	20.46
chr1	86377630	86378698	1069	514	34	153.35	17.08
chr1	86419976	86420203	228	130	5	65.92	32.37
chr1	86507260	86507976	717	266	18	107.35	23.02
chr1	86538996	86539500	505	332	31	249.68	36.71
chr1	86583148	86583863	716	283	21	138.15	15.81
chr1	86593046	86593869	824	622	24	73.52	8.59
chr1	86594781	86595428	648	430	19	58.29	7.16
chr1	86600990	86601910	921	605	35	147.88	12.08
chr1	86616520	86617192	673	390	17	79.63	16.3
chr1	86623377	86623994	618	260	24	156.26	28.99
chr1	86651552	86651934	383	183	15	130.44	29.99
chr1	86684213	86684698	486	219	11	72.97	17.39
chr1	86899466	86899872	407	188	8	68.66	27.46
chr1	87120218	87120645	428	179	9	77.78	22.88
chr1	87942223	87942809	587	112	16	98.91	16.91
chr1	87966636	87967357	722	313	16	80.58	13.38
chr1	87993047	87994107	1061	217	39	104.99	9.75
chr1	88007251	88007501	251	158	6	55.91	18.9
chr1	88055367	88056056	690	425	23	145.94	24.53
chr1	88095531	88095985	455	274	17	152.67	27.83
chr1	88104533	88105358	826	222	36	226.79	27.17
chr1	88129497	88130239	743	450	33	209.23	21.3
chr1	88175959	88177003	1045	655	59	218.95	12.63
chr1	88266746	88267081	336	227	8	70.29	23.72
chr1	88289324	88289635	312	182	7	51.95	14.49
chr1	88327683	88328353	671	339	22	156.71	27.17
chr1	88360908	88361306	399	308	10	78.37	20.07
chr1	88416146	88416356	211	105	5	54.49	25.58
chr1	88427322	88427923	602	213	22	118.27	18.97
chr1	88621777	88622101	325	212	7	70.78	21.74
chr1	88645713	88646506	794	327	31	210.14	28.99
chr1	88876522	88876710	189	94	5	54.92	16.72
chr1	89112740	89113575	836	425	32	213.73	22.3
chr1	89133354	89133553	200	100	5	59.3	31.06
chr1	89169553	89169962	410	164	14	119.04	28.99
chr1	89287623	89289142	1520	603	60	243.88	15.28
chr1	89298712	89299389	678	408	24	180.02	25.25
chr1	89357454	89357898	445	252	13	107.42	24.35
chr1	89447571	89448108	538	258	10	83.91	30.69
chr1	89590180	89590460	281	89	8	84.21	24.15
chr1	89772335	89772903	569	265	23	189.3	26.09
chr1	89788357	89789003	647	533	15	108.96	21.74
chr1	89807990	89808344	355	256	7	81.01	32.37
chr1	89816149	89816377	229	111	9	113.18	46.38
chr1	89843530	89844453	924	678	25	147.02	19.88
chr1	89890245	89890889	645	262	19	137.19	23.99
chr1	89922598	89923024	427	320	11	96.07	28.99
chr1	89936246	89936615	370	280	13	122.66	34.03
chr1	90161271	90162605	1335	794	49	207.06	16.87
chr1	90168722	90169461	740	373	26	105.12	13.1
chr1	90171900	90172975	1076	318	36	129.86	11.59
chr1	90197000	90197562	563	113	19	142.69	25.25
chr1	90208811	90209241	431	208	7	63.7	23.19
chr1	90240410	90240707	298	194	9	94.76	33.82
chr1	90264507	90265189	683	476	25	177.63	27.33
chr1	90334532	90335031	500	253	10	68.63	20.07
chr1	90505069	90505220	152	76	5	84.36	28.99
chr1	90538446	90539129	684	440	16	79.33	14.49
chr1	90583261	90583720	460	159	16	120.91	26.35
chr1	90665271	90665854	584	273	14	91.74	17.39
chr1	90674065	90674549	485	252	9	60.48	16.72
chr1	90687362	90687814	453	207	9	73.45	21.74
chr1	90715328	90715628	301	208	7	53.07	11.59
chr1	90739999	90740491	493	304	12	87.15	19.32
chr1	90803677	90804043	367	157	7	66.81	21.74
chr1	91234444	91235418	975	516	30	100.56	13.73
chr1	91238139	91239018	880	502	27	99.48	8.7
chr1	91323580	91324154	575	210	14	76.23	13.04
chr1	91388268	91388893	626	410	13	80.48	11.99
chr1	91637118	91637948	831	106	20	111.73	12.42
chr1	91661214	91661589	376	117	8	55.27	14.49
chr1	91744105	91744431	327	215	7	64.98	27.46
chr1	91822716	91823015	300	188	9	79.46	26.76
chr1	91957305	91957878	574	296	15	116.56	32.61
chr1	92056111	92056547	437	87	10	90.6	24.15
chr1	92085791	92086214	424	257	10	91.95	33.82
chr1	92099570	92100050	481	243	13	121.67	38.65
chr1	92132182	92132791	610	425	19	138.92	23.19
chr1	92179151	92179518	368	120	8	52.72	10.54
chr1	92179579	92180233	655	287	19	125.83	23.72
chr1	92408738	92409008	271	105	7	74.76	25.58
chr1	92427132	92428055	924	589	36	210.75	27.17
chr1	92493408	92494174	767	383	33	170.44	16.3
chr1	92593114	92593687	574	286	20	146.66	31.62
chr1	92616853	92617339	487	261	14	110.93	23.41
chr1	92723160	92724181	1022	378	58	344.57	18.73
chr1	92790796	92791565	770	335	30	203.72	26.76
chr1	92892703	92892924	222	111	5	50.51	21.74
chr1	92958956	92959342	387	280	8	65.2	23.72
chr1	92984108	92985048	941	600	33	168.42	18.05
chr1	93199549	93200293	745	448	23	138.84	24.53
chr1	93250334	93250900	567	127	13	87.71	18.63
chr1	93464949	93465365	417	209	6	50.16	20.46
chr1	93896775	93897431	657	242	12	65.95	11.22
chr1	94221347	94222050	704	396	15	81.02	17.39
chr1	94359265	94359865	601	302	18	122.51	26.35
chr1	94844441	94844964	524	327	13	83.09	21.08
chr1	95493362	95493831	470	292	18	148.31	20.29
chr1	95562728	95563383	656	258	33	220.48	22.17
chr1	95584062	95584997	936	506	33	147.51	19.32
chr1	95588999	95589518	520	317	13	59.82	13.38
chr1	95665546	95666325	780	495	21	133.46	21.74
chr1	95707114	95707632	519	319	13	67.25	17.39
chr1	95751371	95751724	354	266	7	54.98	14.49
chr1	95769092	95769612	521	429	11	74.64	16.1
chr1	95888825	95889648	824	385	37	222.36	34.45
chr1	95947517	95948077	561	384	17	140.34	28.99
chr1	95971315	95971980	666	232	18	78.76	11.07
chr1	95980000	95980713	714	313	25	154.56	18.63
chr1	96005595	96005950	356	101	9	89.79	35.81
chr1	96127576	96128744	1169	979	38	200.9	26.47
chr1	96140819	96141265	447	151	13	114.4	23.72
chr1	96146105	96146422	318	107	6	57.77	25.58
chr1	96286266	96286598	333	236	7	69.98	21.74
chr1	96331329	96331740	412	194	7	65.15	23.19
chr1	96357924	96358549	626	292	12	66.76	13.59
chr1	96904072	96904345	274	109	6	65.61	23.19
chr1	97941910	97942239	330	86	7	50.2	11.59
chr1	98045912	98046169	258	151	6	57.71	20.7
chr1	98702669	98703334	666	440	31	189.17	18.97
chr1	99029350	99029895	546	280	14	75.08	16.18
chr1	99029931	99030569	639	349	16	82.11	16.18
chr1	99128403	99129031	629	296	19	82.86	11.4
chr1	99129921	99130577	657	228	28	151.41	15.68
chr1	99291383	99292208	826	403	44	281.08	24.84
chr1	99525956	99526179	224	112	8	79.47	27.83
chr1	99563633	99564588	956	212	32	149.97	19.69
chr1	99691613	99692435	823	335	27	153.51	15.81
chr1	100133840	100137166	3327	2976	209	264.03	6.79
chr1	100170885	100172473	1589	311	33	59.1	5.24
chr1	100481789	100482537	749	377	34	223.68	24.05
chr1	100552281	100552795	515	235	11	73.48	15.53
chr1	100569493	100570371	879	230	31	194.25	28.26
chr1	100597379	100598173	795	624	23	145.53	23.02
chr1	100638417	100638692	276	179	5	53.09	23.19
chr1	100668000	100668561	562	256	13	82.4	23.41
chr1	100793930	100794303	374	204	7	53.2	20.46
chr1	101128245	101128519	275	173	6	53.34	18.9
chr1	101156970	101157442	473	182	9	67.96	27.67
chr1	101285229	101286511	1283	377	50	242.59	21.74
chr1	101301149	101301435	287	195	5	50.56	21.74
chr1	101356255	101357495	1241	650	64	306.64	17.61
chr1	101402224	101402765	542	232	9	66.36	21.74
chr1	101411140	101411765	626	379	12	68.3	11.22
chr1	101459240	101459530	291	92	5	53.48	18.63
chr1	101478865	101479645	781	385	43	229.09	17.16
chr1	101538656	101539273	618	325	27	166.33	20.07
chr1	101545702	101547020	1319	438	48	199.09	17.9
chr1	101566384	101567282	899	230	44	269.4	20.55
chr1	101619151	101619802	652	373	19	109.48	16.97
chr1	101624462	101625121	660	295	15	81.11	16.45
chr1	101625127	101625496	370	192	10	72.64	19.02
chr1	101655131	101655642	512	281	13	81.17	12.42
chr1	101672646	101673112	467	321	10	92.9	27.17
chr1	101736920	101737621	702	322	26	179.3	28.2
chr1	101819726	101820630	905	462	39	236.01	22.61
chr1	101875737	101876806	1070	281	73	394.85	17.79
chr1	101909233	101910552	1320	790	68	258.39	17.73
chr1	101915698	101916305	608	272	28	134.65	14.68
chr1	101918168	101918601	434	282	18	103.8	13.26
chr1	101929822	101931136	1315	1149	57	257.84	18.12
chr1	101952141	101952946	806	711	26	117.38	14.74
chr1	101955917	101956788	872	237	28	114.68	10.7
chr1	101990527	101991539	1013	639	70	419.28	16.94
chr1	102044684	102045600	917	559	90	518.65	17.54
chr1	102056188	102057089	902	607	18	85.11	11.75
chr1	102075439	102076292	854	510	41	142.61	11.86
chr1	102077221	102077861	641	415	56	312.64	16.6
chr1	102110940	102111336	397	181	12	61.75	12.42
chr1	102111698	102112588	891	638	24	104.71	10.03
chr1	102120804	102121053	250	91	6	63	24.15
chr1	102150965	102151416	452	238	10	76.43	18.12
chr1	102184106	102184708	603	300	17	88.24	14.8
chr1	102188692	102189368	677	373	19	103.05	20.22
chr1	102215802	102216522	721	517	27	130.07	13.49
chr1	102217393	102217701	309	103	11	62.78	11.79
chr1	102243929	102244500	572	278	16	108.36	27.17
chr1	102386403	102387012	610	321	15	89.2	17.39
chr1	102392495	102392915	421	213	10	74.4	16.1
chr1	102415065	102415536	472	192	10	76.39	15.12
chr1	102421000	102421648	649	257	26	162.35	16.65
chr1	102468346	102468952	607	371	28	205.07	27.57
chr1	102505863	102506761	899	617	38	230.58	28.39
chr1	102528816	102529406	591	257	33	178.46	14.49
chr1	102535743	102536281	539	331	16	131.8	28.99
chr1	102555763	102556096	334	235	5	56.61	24.28
chr1	102579345	102579980	636	253	15	100.36	18.63
chr1	102593392	102594165	774	475	28	95.48	9.43
chr1	102700003	102700274	272	172	8	81.51	26.09
chr1	102761186	102761971	786	518	25	85.71	9.91
chr1	102766182	102767072	891	402	36	116.25	12.05
chr1	102776523	102777111	589	304	21	100.59	15.18
chr1	102779262	102779892	631	382	19	78.15	10.7
chr1	102881923	102882878	956	456	58	321.32	22.59
chr1	102897813	102898268	456	202	9	58.65	14.99
chr1	102938543	102939011	469	252	12	93.67	20.87
chr1	102962691	102963254	564	268	14	104.51	20.87
chr1	102978125	102978658	534	283	12	57.05	13.23
chr1	102984371	102985921	1551	879	55	196.19	11.29
chr1	103100157	103100552	396	286	10	72.49	17.39
chr1	103234385	103234976	592	301	24	184.35	33.25
chr1	103563440	103563815	376	101	7	58.85	17.39
chr1	103741482	103742140	659	381	12	80.55	15.12
chr1	103923370	103924304	935	307	28	159	19.57
chr1	103965723	103966714	992	359	36	186.89	16.41
chr1	103974837	103975346	510	301	19	134.39	27.46
chr1	104044306	104044822	517	379	17	146.29	36.23
chr1	104124481	104124861	381	284	12	113.75	24.84
chr1	104193908	104194727	820	556	48	309.7	23.19
chr1	104238250	104238940	691	237	18	116.81	22.44
chr1	105165168	105165674	507	225	18	159.67	28.99
chr1	105261720	105262433	714	176	29	190.97	30.33
chr1	105340596	105341018	423	249	11	96.53	33.13
chr1	105450100	105450665	566	345	17	108.87	21.15
chr1	105594924	105595306	383	174	11	74.29	16.45
chr1	105630033	105630764	732	439	23	112.74	19.69
chr1	105636935	105638222	1288	411	43	166.68	15.35
chr1	105646409	105647079	671	261	43	310.39	25.3
chr1	105739968	105740210	243	141	6	54.47	17.39
chr1	105764352	105764787	436	215	8	60.96	19.76
chr1	105881500	105881864	365	113	9	59.98	19.88
chr1	106163536	106164335	800	229	20	119.46	15.81
chr1	106190697	106191170	474	284	7	53.15	13.73
chr1	106231557	106232077	521	214	13	96.43	33.44
chr1	106436127	106436507	381	202	10	94.32	32.04
chr1	107586637	107587185	549	363	16	122.52	19.32
chr1	108214446	108215139	694	281	12	73.8	13.91
chr1	108273491	108274430	940	619	29	179.6	26.57
chr1	108375315	108375530	216	108	5	55.99	27.17
chr1	108382940	108383888	949	535	37	210.26	20.87
chr1	108396127	108396526	400	175	8	62.44	15.12
chr1	108415127	108416209	1083	601	45	252.67	21.33
chr1	108437612	108437821	210	105	5	55.99	27.17
chr1	108957422	108957742	321	85	5	54.86	28.99
chr1	109038273	109038592	320	105	5	54.94	21.74
chr1	109619724	109620060	337	88	6	56.13	15.35
chr1	109852872	109853200	329	202	6	69.98	32.37
chr1	110063865	110064223	359	137	6	67.45	24.28
chr1	112836239	112836450	212	106	15	191.64	54.35
chr1	114043149	114043672	524	234	9	62.23	22.68
chr1	114250241	114250638	398	240	13	96.48	25.58
chr1	114261241	114261573	333	224	5	56.1	31.62
chr1	115192815	115193317	503	214	19	165.95	43.48
chr1	115217173	115217362	190	95	7	93.83	35.81
chr1	115264658	115265424	767	440	33	210.54	31.45
chr1	115377967	115378655	689	279	25	158.15	26.92
chr1	115459159	115459694	536	169	34	264.44	35.49
chr1	115511301	115511717	417	106	9	69.5	18.12
chr1	115668249	115668683	435	125	9	84.08	21.74
chr1	116039374	116039667	294	81	5	59.77	32.37
chr1	116136723	116137088	366	187	6	66.89	32.37
chr1	116507914	116508292	379	191	16	140.69	31.88
chr1	116895024	116895427	404	121	20	168.94	26.57
chr1	117745937	117747211	1275	240	61	297.2	22.95
chr1	117906596	117907941	1346	683	37	122.27	11.68
chr1	118297065	118298165	1101	761	47	167.7	8.33
chr1	118298583	118299524	942	423	39	137.65	15.73
chr1	118475251	118475529	279	104	5	61.08	24.28
chr1	120715516	120715926	411	176	10	93.35	33.82
chr1	120840216	120840453	238	74	5	60.29	26.76
chr1	120932522	120932912	391	109	7	77.8	40.46
chr1	120938193	120938670	478	284	8	70.41	31.62
chr1	120974752	120975029	278	162	9	105.23	34.78
chr1	122506932	122507225	294	229	5	53.23	18.63
chr1	123634931	123635336	406	107	11	100.9	34.78
chr1	124237537	124237885	349	89	6	53.53	14.49
chr1	124237964	124238323	360	107	6	52.67	19.32
chr1	124343857	124344240	384	130	6	60.04	26.76
chr1	125531057	125531353	297	204	5	51.29	17.39
chr1	125625340	125625600	261	106	6	53.61	18.12
chr1	125761123	125761398	276	98	8	79.18	28.99
chr1	125810722	125811095	374	83	9	75.52	22.68
chr1	125926451	125927860	1410	586	98	308.57	14.85
chr1	125943025	125943373	349	246	7	66.48	20.46
chr1	125949548	125950365	818	486	34	198.01	25.08
chr1	125967801	125968848	1048	490	74	382.12	22.41
chr1	126065101	126065429	329	109	5	56.98	32.37
chr1	126097908	126098717	810	539	20	90.88	12.95
chr1	126211528	126211875	348	141	12	111.47	21.74
chr1	126233183	126233866	684	438	16	112.9	24.35
chr1	126318549	126318935	387	279	14	120.08	37.81
chr1	126337823	126338700	878	349	26	158.63	21.74
chr1	126600970	126601452	483	112	11	90.12	20.7
chr1	126771537	126772266	730	350	17	105.77	20.29
chr1	126991566	126991912	347	80	6	53.7	19.32
chr1	127323219	127323640	422	246	8	54.93	19.32
chr1	127422742	127423304	563	262	14	104.61	24.35
chr1	127459049	127459485	437	298	9	74.89	26.09
chr1	127485025	127485439	415	256	6	55.73	24.84
chr1	127588671	127589051	381	149	9	84.68	28.99
chr1	127615246	127616094	849	437	31	201.73	26.76
chr1	127676982	127677608	627	368	23	162.46	24.15
chr1	127844838	127845268	431	158	11	80.17	17.99
chr1	127854195	127854634	440	173	8	53.48	16.1
chr1	128047630	128047891	262	107	9	86.55	27.83
chr1	128065475	128066121	647	333	26	190.96	31.4
chr1	128094644	128095045	402	250	11	90.56	24.35
chr1	128118524	128118999	476	149	15	110.17	24.46
chr1	128212423	128212878	456	185	9	67.65	18.9
chr1	128281700	128282233	534	267	9	61.5	15.12
chr1	128604238	128604506	269	99	5	53.72	23.19
chr1	128674256	128675092	837	364	55	346.66	21.42
chr1	128877803	128878300	498	219	9	73.87	19.32
chr1	128956022	128956469	448	136	12	84.98	14.03
chr1	128976313	128976794	482	225	17	106.43	17.39
chr1	129077478	129078660	1183	489	63	319	20.59
chr1	129264985	129265435	451	228	16	128.73	26.09
chr1	129406803	129407803	1001	222	30	178.43	21.15
chr1	129669571	129670199	629	356	16	108.59	29.99
chr1	129984596	129985406	811	716	25	132.95	15.12
chr1	130120757	130121137	381	87	7	55.41	19.76
chr1	130132121	130132366	246	106	5	55.92	23.19
chr1	130166627	130167443	817	379	31	173.38	18.76
chr1	130256136	130256416	281	171	5	56.17	26.76
chr1	130676431	130676650	220	110	6	77.21	43.48
chr1	130832783	130833477	695	361	36	240.19	21.74
chr1	130934626	130935117	492	301	19	158.88	35.98
chr1	130987934	130988198	265	151	7	77.5	32.61
chr1	131219490	131219873	384	190	7	74.75	28.99
chr1	131243180	131243650	471	289	7	55.05	19.32
chr1	131881949	131882309	361	173	6	61.8	20.07
chr1	132494405	132495459	1055	493	29	121.41	16.1
chr1	132638810	132639037	228	111	6	68.81	27.17
chr1	132687166	132687487	322	189	6	54.28	13.73
chr1	133004850	133005334	485	173	14	113.54	20.87
chr1	133348723	133349271	549	108	12	71.66	10.54
chr1	133466698	133467131	434	227	9	77.22	22.88
chr1	133578683	133578974	292	153	6	52.91	15.81
chr1	134597683	134597940	258	146	8	79.95	23.72
chr1	135545650	135546191	542	251	14	104.54	20.07
chr1	135724969	135725261	293	196	6	56.94	18.31
chr1	135741092	135741697	606	232	16	96.84	19.32
chr1	135798762	135799055	294	213	5	59.19	31.62
chr1	135850045	135850527	483	232	8	68.68	16.3
chr1	135891188	135892016	829	375	40	230.65	26.09
chr1	135911395	135912354	960	511	47	261.46	27.61
chr1	135966893	135967318	426	252	15	111.53	27.33
chr1	135978067	135979288	1222	664	75	365.33	15.29
chr1	136423501	136423917	417	310	8	58.91	28.99
chr1	136486478	136486845	368	281	6	50.55	13.73
chr1	136520366	136520629	264	67	5	57.71	20.07
chr1	137013768	137014263	496	299	9	71.88	22.88
chr1	137198949	137199500	552	297	12	83.31	13.38
chr1	137822140	137822787	648	303	18	104.74	20.07
chr1	137902835	137903157	323	113	9	93.8	25.58
chr1	137919138	137919389	252	140	5	58.87	26.76
chr1	137929084	137929646	563	251	15	95.86	23.99
chr1	138007973	138008447	475	196	21	163.92	25.85
chr1	138025183	138025585	403	110	7	53.64	19.76
chr1	138049704	138050224	521	244	18	143.02	29.99
chr1	138179219	138179520	302	105	5	52.57	18.63
chr1	138269805	138270344	540	205	14	94.4	19.64
chr1	138354953	138355425	473	174	19	149.23	30.69
chr1	138502625	138502789	165	82	5	80.46	40.46
chr1	139700435	139700900	466	175	27	235.82	39.95
chr1	139715732	139716067	336	259	5	56.46	24.28
chr1	140322702	140323027	326	71	5	56.63	23.72
chr1	140549149	140549916	768	357	21	152.71	23.41
chr1	140682875	140683191	317	180	10	110.46	38.04
chr1	141317891	141318312	422	106	13	110.42	27.83
chr1	141510790	141511215	426	285	11	96.19	24.84
chr1	141559105	141559521	417	156	20	168.64	27.33
chr1	141672921	141673281	361	89	10	81.1	22.54
chr1	141965130	141965989	860	408	40	235.73	23.29
chr1	142051065	142051559	495	280	9	68	20.7
chr1	142074982	142075390	409	254	11	78.01	19.02
chr1	142150380	142150962	583	282	34	249.81	27.83
chr1	142190691	142190867	177	88	7	93.58	25.36
chr1	142352191	142352771	581	101	29	227.18	24.53
chr1	142413295	142413716	422	176	9	76.28	21.74
chr1	142721099	142721672	574	344	18	81.82	9.98
chr1	142721755	142722368	614	218	22	107.76	9.98
chr1	142782474	142782761	288	102	7	69.11	22.88
chr1	142788957	142789218	262	84	5	59.89	21.74
chr1	142849099	142849525	427	207	8	54.52	12.88
chr1	142928177	142928765	589	411	15	107.45	25.76
chr1	142940408	142941302	895	656	20	99.49	16.02
chr1	142974688	142975417	730	383	33	225.93	25.69
chr1	142988873	142989273	401	252	8	65.59	24.84
chr1	143039614	143040096	483	267	15	139.55	34.78
chr1	143069984	143070532	549	98	11	73.96	16.72
chr1	143085781	143086325	545	259	13	89.87	21.74
chr1	143101527	143101895	369	260	6	53.57	20.46
chr1	143285422	143285956	535	225	21	169.05	30.86
chr1	143452043	143452322	280	182	5	52.74	23.19
chr1	143567003	143567937	935	632	32	186.89	18.2
chr1	143608561	143608946	386	142	9	66.47	21.74
chr1	143631001	143631586	586	320	23	163.75	22.88
chr1	143672282	143672738	457	144	11	75.83	20.29
chr1	143711768	143712507	740	403	22	142.41	20.46
chr1	143949730	143950349	620	91	12	77.46	13.38
chr1	143979294	143980035	742	466	19	97.97	10.35
chr1	144104540	144104939	400	206	7	58.51	13.73
chr1	144112084	144112483	400	273	16	141.73	24.84
chr1	144257288	144257624	337	76	6	54.52	19.32
chr1	144289777	144290157	381	174	10	105.01	40.58
chr1	144345358	144345974	617	282	20	129.06	29.75
chr1	144551428	144551797	370	267	8	74.08	28.99
chr1	144590805	144591454	650	368	15	83.66	14.49
chr1	145001974	145002575	602	329	17	104.6	18.8
chr1	145042973	145043597	625	358	17	109.93	18.45
chr1	145246786	145247136	351	235	7	72.63	24.84
chr1	145255120	145255950	831	337	35	238.43	31.81
chr1	145350041	145350705	665	241	13	87.43	18.12
chr1	145530191	145530557	367	178	8	72.41	27.46
chr1	145631704	145632106	403	111	11	112.25	32.61
chr1	145758293	145759508	1216	647	46	135.76	13.04
chr1	145759949	145760635	687	153	31	116.32	10.54
chr1	146498712	146499158	447	251	7	56.7	19.32
chr1	146611934	146612303	370	260	10	87.1	22.68
chr1	146698820	146699359	540	247	17	122.4	27.17
chr1	146810417	146810796	380	111	13	135.26	43.48
chr1	146958374	146959786	1413	955	48	206.07	17.11
chr1	146965862	146966706	845	252	42	266.81	24.61
chr1	147090816	147091494	679	307	15	114.37	24.84
chr1	147180705	147180992	288	176	5	57.54	28.99
chr1	147217963	147218782	820	623	26	132.04	17.39
chr1	147443460	147443721	262	99	5	57.9	26.76
chr1	147485470	147485829	360	106	8	56.79	14.49
chr1	147663036	147663549	514	197	18	121.72	15.61
chr1	147738983	147739347	365	109	9	76.5	26.47
chr1	147750002	147750200	199	99	5	53.09	24.15
chr1	147763016	147763334	319	100	7	73.51	34.78
chr1	147836789	147837141	353	112	6	51.7	13.73
chr1	148006413	148006624	212	106	5	61.14	33.44
chr1	148661296	148661987	692	442	21	136.03	24.84
chr1	148742068	148742744	677	322	15	106.1	21.74
chr1	150445056	150445950	895	677	26	143.26	21.21
chr1	151577933	151580020	2088	1492	147	442.79	9.72
chr1	151904448	151904690	243	167	5	61.77	28.99
chr1	151971083	151971347	265	161	5	57.62	20.07
chr1	152018868	152019263	396	217	11	72.74	14.1
chr1	152076245	152076741	497	216	11	73.51	20.99
chr1	152095375	152095703	329	185	7	74.76	24.84
chr1	152147437	152148075	639	449	13	105.55	24.15
chr1	152155156	152155464	309	145	11	122.46	35.81
chr1	152169472	152169823	352	181	12	104.64	28.99
chr1	152180527	152180921	395	159	13	107.75	24.84
chr1	152195958	152196286	329	217	7	60.07	19.76
chr1	152203839	152204613	775	316	16	63.68	14.49
chr1	152205629	152206122	494	305	12	57.73	12.42
chr1	152390528	152390852	325	148	9	108.03	43.48
chr1	152397763	152398222	460	294	14	130.34	26.09
chr1	152559307	152561193	1887	868	50	164.11	11.04
chr1	152602484	152602776	293	113	6	70.13	36.23
chr1	152611636	152611928	293	111	6	51.57	18.9
chr1	152618135	152618789	655	288	20	146.43	32.98
chr1	152747499	152748253	755	219	27	187.74	29.81
chr1	152778469	152779108	640	225	15	104.6	23.41
chr1	152844543	152845371	829	375	33	206.01	21.26
chr1	152886991	152887794	804	431	24	138.47	21.74
chr1	152991316	152991732	417	236	8	67	37.27
chr1	153101417	153102045	629	222	22	162.61	29.89
chr1	153316320	153317082	763	225	24	121.65	13.23
chr1	154721068	154723295	2228	856	57	163.58	10.23
chr1	154730710	154732324	1615	941	70	312.53	18.12
chr1	154749929	154750461	533	331	11	116.98	39.53
chr1	154933162	154933363	202	101	9	138.61	65.22
chr1	154948704	154949827	1124	442	45	167.03	12.28
chr1	154951997	154952557	561	224	18	60.77	8.09
chr1	155243834	155244488	655	284	13	79.93	15.53
chr1	156702652	156702936	285	75	7	54.78	11.59
chr1	156704855	156705120	266	113	6	50.85	16.72
chr1	156717700	156718201	502	258	15	117.6	28.99
chr1	157291942	157292374	433	187	7	57.71	19.32
chr1	158066328	158066956	629	421	18	131.4	24.84
chr1	158321397	158321680	284	141	13	126.56	31.06
chr1	158358936	158359432	497	227	9	73.95	24.15
chr1	158385614	158386143	530	291	9	63.51	15.81
chr1	158401773	158402817	1045	683	28	139.03	14.16
chr1	159057956	159058283	328	102	5	50.56	24.84
chr1	159222091	159222399	309	210	6	55.8	28.99
chr1	159406737	159407631	895	641	22	128.21	21.08
chr1	159457430	159457795	366	173	8	81.18	34.78
chr1	159718143	159718835	693	310	26	157.75	26.47
chr1	159728806	159729056	251	153	7	83.74	37.27
chr1	159774270	159774529	260	75	5	50.09	14.49
chr1	159892600	159893355	756	273	32	182.65	18.97
chr1	160093775	160094311	537	251	18	122.37	28.2
chr1	160474563	160475264	702	337	19	136.14	22.54
chr1	160520199	160521341	1143	528	38	178.28	14.23
chr1	160681247	160682018	772	358	27	179.17	21.15
chr1	160773232	160773638	407	110	16	154.22	45.37
chr1	160870086	160870491	406	228	16	145.84	30.1
chr1	161717728	161718136	409	238	7	56.18	17.39
chr1	161742168	161742479	312	105	8	64.28	18.63
chr1	162202661	162203020	360	210	18	166.39	30.86
chr1	162507561	162508576	1016	626	40	224.25	27.28
chr1	162528881	162529436	556	130	12	79.21	15.53
chr1	162542145	162542609	465	235	23	167.58	20.79
chr1	162573298	162573970	673	333	23	156.44	27.17
chr1	163460136	163460646	511	293	15	107.7	19.64
chr1	163647516	163648533	1018	194	55	286.68	15.07
chr1	163705157	163706158	1002	567	29	149.43	19.76
chr1	163737494	163738263	770	109	22	70.87	9.03
chr1	163738293	163738897	605	126	43	269.98	21.46
chr1	163768259	163768644	386	227	8	65.29	19.76
chr1	163816562	163817175	614	343	24	152.17	27.57
chr1	163840422	163840660	239	129	5	52.15	19.32
chr1	163868951	163869592	642	309	14	84.4	16.83
chr1	163943661	163945001	1341	1052	64	280.24	20.91
chr1	164057060	164057382	323	224	8	71.72	23.72
chr1	164078015	164078525	511	300	25	154.03	16.21
chr1	164084697	164085170	474	216	8	58.58	27.17
chr1	164118181	164118380	200	100	5	54.49	25.58
chr1	164147470	164147836	367	171	9	64.47	16.83
chr1	164163679	164164435	757	506	15	64.42	10.11
chr1	164173763	164174283	521	406	11	60.28	11.75
chr1	164465829	164466346	518	253	18	127.11	21.74
chr1	165069851	165070213	363	209	9	73.38	20.87
chr1	167477586	167478032	447	259	8	61.72	24.84
chr1	167565316	167565582	267	85	6	56.74	20.7
chr1	167570483	167571076	594	102	16	112.41	17.99
chr1	167689110	167689748	639	405	24	158.25	19.09
chr1	167758149	167758491	343	271	6	51.08	17.39
chr1	167908469	167908858	390	285	15	122.9	29.89
chr1	167937136	167937534	399	192	7	52.56	18.9
chr1	167984787	167985301	515	401	19	103.75	17.08
chr1	167985406	167986050	645	308	30	181.42	20.19
chr1	168052194	168052510	317	210	11	93.22	26.09
chr1	168135135	168136073	939	362	26	148.85	21.15
chr1	168167653	168168120	468	365	15	102.81	22.44
chr1	168265366	168265691	326	98	7	57.59	18.12
chr1	168293853	168294268	416	113	11	97.34	33.13
chr1	168513827	168514746	920	329	46	275	20.99
chr1	168548390	168548797	408	110	15	138.66	39.86
chr1	168654243	168654846	604	158	17	141.3	35.57
chr1	168755619	168756608	990	465	43	234.6	16.49
chr1	168882883	168883077	195	97	5	59.3	31.06
chr1	168919980	168920623	644	322	20	153.83	22.54
chr1	169336300	169336869	570	284	20	116.6	16.3
chr1	169344105	169344656	552	288	16	108.68	21.08
chr1	169469335	169470108	774	279	25	147.03	27.46
chr1	169487386	169487591	206	103	6	65.4	28.99
chr1	169518442	169518771	330	232	5	56.91	32.37
chr1	169535415	169536111	697	504	14	82.68	13.91
chr1	169649015	169649268	254	104	6	69.8	31.06
chr1	169816538	169817130	593	250	33	242.24	21.74
chr1	169976906	169978261	1356	670	44	191.06	11.99
chr1	170303771	170304744	974	589	58	329.14	27.4
chr1	170346172	170346792	621	419	10	55.03	11.99
chr1	170347036	170347327	292	102	8	65.39	20.99
chr1	170382958	170383326	369	108	7	55.02	18.9
chr1	170429373	170429836	464	111	11	87.68	22.68
chr1	170510641	170511138	498	297	13	82.66	22.36
chr1	170517726	170518370	645	400	21	110.36	15.35
chr1	170536743	170537377	635	327	20	97.45	14.23
chr1	170539208	170539933	726	301	24	113.34	11.99
chr1	170627565	170627795	231	128	7	67.35	20.87
chr1	170642835	170643331	497	288	9	71.8	27.46
chr1	170749949	170750311	363	233	6	52.43	14.49
chr1	171052119	171052849	731	429	28	205.22	28.13
chr1	171090254	171090926	673	396	19	131.17	26.09
chr1	171179691	171180212	522	375	17	114.53	21.15
chr1	171243707	171244197	491	211	8	53.74	24.15
chr1	171270298	171270593	296	139	6	65.38	24.84
chr1	171290098	171290590	493	306	10	80.6	21.74
chr1	171371311	171372111	801	489	14	96.97	21.74
chr1	171438261	171438977	717	103	23	170.28	29.99
chr1	171582686	171583552	867	359	38	249.02	28.99
chr1	171671631	171672553	923	334	22	102.89	14.16
chr1	171707378	171707925	548	191	15	101.32	19.02
chr1	171750264	171750674	411	255	10	95.91	40.92
chr1	171814261	171815080	820	447	40	246.13	26.88
chr1	171825779	171826725	947	212	48	276.12	18.23
chr1	171876401	171876888	488	300	15	114.85	29.99
chr1	171924841	171925792	952	547	41	253.69	25.36
chr1	172099124	172099596	473	235	8	53.64	17.39
chr1	172134427	172134651	225	112	8	75.31	24.84
chr1	172164178	172165261	1084	799	30	132.14	22.17
chr1	172217051	172217209	159	79	6	82.55	22.68
chr1	172602794	172603876	1083	806	23	114.79	17.39
chr1	172611953	172612326	374	244	6	60.79	20.07
chr1	172634015	172634320	306	151	10	80.9	21.74
chr1	172650783	172651279	497	201	10	76.08	27.67
chr1	172929230	172929669	440	122	14	115.3	39.53
chr1	173007707	173008156	450	345	12	84.75	14.03
chr1	173021151	173021634	484	296	10	73.46	21.74
chr1	173102419	173102948	530	372	20	110.13	15.53
chr1	173172290	173173050	761	198	34	227.47	19.32
chr1	173181850	173182413	564	244	17	119.31	27.17
chr1	173207794	173208299	506	148	20	154.72	25.58
chr1	173235400	173236628	1229	850	44	222.18	14.77
chr1	173347148	173347698	551	182	15	97.22	12.79
chr1	173496942	173498116	1175	657	89	479.51	19.72
chr1	173509140	173509680	541	232	11	78.38	21.74
chr1	173524451	173525068	618	224	27	189.72	26.92
chr1	173536406	173537250	845	422	26	121.42	11.27
chr1	173561359	173561935	577	269	13	83.03	14.49
chr1	173562253	173562707	455	157	9	55	10.87
chr1	173689829	173690548	720	407	15	94.93	16.1
chr1	173752592	173752879	288	108	6	64.18	28.99
chr1	174032998	174033720	723	338	27	167.43	21.74
chr1	177245373	177246448	1076	787	91	507.45	19.42
chr1	177324679	177325216	538	281	11	62.63	12.79
chr1	177376130	177376474	345	100	6	59.01	28.99
chr1	177389252	177389949	698	269	30	205.19	28.99
chr1	177416620	177417441	822	566	16	79.24	12.42
chr1	177469667	177470587	921	554	23	105.04	11.34
chr1	177476689	177477425	737	335	29	176.9	24.05
chr1	177584348	177585063	716	307	21	103.47	17.39
chr1	177592067	177592603	537	281	11	55.52	15.22
chr1	177599925	177600183	259	157	7	57.81	17.39
chr1	177614991	177615537	547	160	20	148.19	28.13
chr1	177659226	177660112	887	576	52	305.38	25.2
chr1	178518018	178518262	245	152	5	54.43	21.74
chr1	178792335	178792587	253	106	7	77.03	25.58
chr1	178818726	178819161	436	198	15	131.67	34.78
chr1	178870611	178871171	561	265	19	151.12	34.16
chr1	178887621	178888422	802	494	27	114.32	11.86
chr1	178910188	178910495	308	209	8	73.45	23.72
chr1	178934266	178934592	327	219	13	124.96	34.78
chr1	178945544	178946050	507	150	19	118.27	16.65
chr1	180522819	180523359	541	108	15	115.23	20.07
chr1	180531712	180532412	701	354	37	238.09	27.95
chr1	180540854	180541513	660	108	12	50.41	10.11
chr1	180543263	180543735	473	212	12	67.16	12.42
chr1	180590649	180590906	258	196	5	56.45	18.63
chr1	180991141	180991359	219	109	5	53.09	24.15
chr1	181121094	181121796	703	322	27	183.67	24.53
chr1	181178611	181179009	399	193	11	58.76	13.91
chr1	181179789	181180437	649	199	20	95.78	14.23
chr1	181219300	181220052	753	370	20	73.53	9.51
chr1	181315916	181316765	850	537	27	159.16	23.5
chr1	181363695	181364696	1002	292	23	114.39	16.02
chr1	181395592	181395951	360	166	6	52.67	19.32
chr1	181572534	181573320	787	491	27	160.76	26.29
chr1	181605302	181605772	471	327	14	95.29	14.91
chr1	181701479	181702982	1504	469	75	332.99	17.81
chr1	181767059	181767730	672	320	41	266.2	20.7
chr1	181825543	181825979	437	331	13	110.75	36.23
chr1	181877729	181878156	428	135	9	66.87	20.87
chr1	182407392	182408393	1002	891	25	144.81	18.45
chr1	182624310	182624827	518	412	14	126.2	32.04
chr1	182823589	182824026	438	324	17	144.58	23.99
chr1	182879838	182880938	1101	529	39	218.72	24.57
chr1	182894664	182894964	301	67	5	59.19	24.28
chr1	182925608	182926129	522	326	16	136.93	41.59
chr1	183740069	183740368	300	80	5	58.69	23.72
chr1	183816802	183817144	343	109	5	55.95	24.28
chr1	183833941	183834396	456	178	14	110.43	27.95
chr1	183917517	183917837	321	211	5	52.89	26.76
chr1	183972052	183972759	708	408	19	135.47	22.54
chr1	184027079	184027527	449	266	17	129.18	27.33
chr1	184127132	184127615	484	260	9	65.32	22.68
chr1	184227846	184228176	331	230	8	76.18	18.31
chr1	184324649	184325030	382	100	8	62.56	21.74
chr1	184332133	184332535	403	238	7	61.83	20.46
chr1	184416801	184417257	457	211	7	51.17	20.7
chr1	184441454	184441704	251	122	8	82.68	20.7
chr1	184472821	184473336	516	210	18	117.72	16.97
chr1	184586222	184587069	848	417	19	86.5	10.11
chr1	184596277	184596611	335	186	8	68.79	22.68
chr1	184611533	184612050	518	242	12	79.3	23.19
chr1	184638729	184639046	318	90	5	51.31	24.84
chr1	184662519	184662805	287	212	5	53.82	18.63
chr1	184667619	184667980	362	218	7	67.26	21.74
chr1	184738681	184739264	584	290	12	76.75	21.74
chr1	184837034	184837480	447	337	10	76.91	21.74
chr1	184842075	184842421	347	165	6	52.18	18.31
chr1	184944533	184945283	751	305	21	119.96	15.61
chr1	184995793	184996118	326	101	7	68.69	20.46
chr1	185006945	185007886	942	320	49	274.47	18.45
chr1	185164326	185164574	249	90	8	69.07	27.67
chr1	185318996	185320220	1225	534	54	272.56	17.66
chr1	185874369	185874713	345	105	8	80.98	32.61
chr1	187444209	187444476	268	156	15	65.1	8.7
chr1	187444919	187445783	865	481	65	303.05	16.81
chr1	187446761	187446937	177	88	14	99.62	10.32
chr1	187453561	187453887	327	101	16	117.26	23.07
chr1	187454668	187454929	262	149	10	65.83	14.77
chr1	187458073	187458551	479	261	14	70.76	13.13
chr1	187478413	187478636	224	112	5	65.92	40.46
chr1	187508497	187509651	1155	796	86	498.4	28.31
chr1	187517277	187517773	497	159	14	97.39	19.02
chr1	187524262	187524807	546	220	35	318.35	38.65
chr1	187532082	187533106	1025	803	54	341.96	36.36
chr1	187541104	187541735	632	121	42	201.94	14.78
chr1	187541926	187542332	407	169	16	57.33	10.23
chr1	187543311	187543485	175	87	19	171.06	16.52
chr1	187555302	187555879	578	268	29	263.98	53.97
chr1	187574219	187574519	301	194	5	59.19	24.28
chr1	187599094	187599896	803	401	447	3138.36	20.43
chr1	187648923	187649396	474	233	51	394.2	34.78
chr1	187655645	187655771	127	63	6	138.61	43.48
chr1	187661492	187664791	3300	1447	700	1354.87	8.7
chr1	187670295	187670634	340	269	6	69.02	40.46
chr1	187677337	187678325	989	236	181	1023.55	40.2
chr1	187679613	187680135	523	107	31	66.26	6.97
chr1	187685240	187685614	375	76	11	134.6	55.34
chr1	187691801	187692185	385	130	25	255.97	66.89
chr1	187697369	187697895	527	237	21	122.37	16.1
chr1	187699746	187700131	386	103	12	64.84	16.1
chr1	187701105	187701941	837	641	17	58.61	11.27
chr1	187714970	187715140	171	85	7	105.53	33.82
chr1	187715250	187715481	232	134	6	65.15	24.15
chr1	187742293	187743077	785	265	41	226.26	30.25
chr1	187743113	187743357	245	133	14	91.35	15.7
chr1	187765714	187769184	3471	2885	881	1470.08	8.15
chr1	187773876	187774424	549	257	14	129.46	56.27
chr1	187779812	187780118	307	198	6	50.49	17.39
chr1	187780154	187780303	150	75	7	128.22	40.58
chr1	187807529	187807924	396	300	13	143.48	46.38
chr1	187816427	187817164	738	591	71	415.3	28.99
chr1	187822240	187822799	560	161	169	1111.43	24.8
chr1	187825445	187825745	301	150	43	183.04	11.28
chr1	187840303	187840593	291	207	8	101.37	55.34
chr1	187847103	187847697	595	174	136	906.12	21.42
chr1	187848852	187849623	772	639	51	92.45	9.39
chr1	187853332	187854008	677	112	40	89.64	7.03
chr1	187858202	187858892	691	320	281	1284.71	12.48
chr1	187861591	187862260	670	419	162	427.67	10.14
chr1	187863069	187863599	531	399	133	395.62	8.92
chr1	187867642	187868175	534	315	51	116.02	8.44
chr1	187871232	187871751	520	77	23	54.22	6.21
chr1	187874248	187874581	334	128	26	63.99	6.09
chr1	187877049	187879105	2057	1449	152	363.55	23.75
chr1	187880471	187880658	188	94	27	186.71	12.49
chr1	187892014	187893462	1449	909	56	139.05	12.74
chr1	187905240	187905464	225	112	18	245.33	86.96
chr1	187911054	187911572	519	233	37	128.12	14.14
chr1	187912945	187914057	1113	415	113	422.5	20.75
chr1	187917207	187917538	332	244	22	66.63	8.28
chr1	187926481	187926797	317	88	5	57.9	32.37
chr1	187935265	187935857	593	491	25	55.7	5.18
chr1	187935992	187937310	1319	1173	91	328.35	13.99
chr1	187938193	187938505	313	159	18	65.54	9.12
chr1	187951317	187951620	304	219	8	100.61	48.56
chr1	187965079	187965703	625	514	26	230.24	50.17
chr1	187972918	187973462	545	168	21	202.36	41.41
chr1	187978918	187980081	1164	182	92	528.96	25.52
chr1	187992758	187993345	588	366	17	116.37	21.74
chr1	187994877	187995220	344	155	10	75.79	19.02
chr1	188001249	188001421	173	86	10	91.84	13.59
chr1	188002082	188002670	589	145	27	144.41	19.47
chr1	188004208	188004383	176	88	11	95.03	13.29
chr1	188033667	188033971	305	208	15	66.43	8.44
chr1	188037214	188037769	556	417	34	61.47	7.19
chr1	188050616	188050832	217	108	5	65.92	40.46
chr1	188069251	188069412	162	81	10	206.15	72.46
chr1	188133760	188134515	756	225	35	72.93	12.05
chr1	188134949	188135512	564	388	48	191.63	10.48
chr1	188142618	188143125	508	102	11	54.78	12.13
chr1	188151818	188152658	841	687	93	406.71	29.61
chr1	188154098	188154654	557	400	34	88.89	9.87
chr1	188155360	188156046	687	327	54	177.85	19.74
chr1	188164632	188165157	526	414	20	60.81	10.28
chr1	188165593	188166622	1030	113	67	295.5	21.34
chr1	188171767	188172110	344	59	6	68.68	32.37
chr1	188177343	188178171	829	182	32	229.77	40.76
chr1	188182872	188183766	895	746	46	322.76	26.47
chr1	188188972	188189241	270	76	8	104.21	55.34
chr1	188195287	188195459	173	86	8	78.47	15.46
chr1	188196899	188197194	296	104	13	93.79	16.3
chr1	188221893	188222238	346	101	6	55.74	32.37
chr1	188229266	188230085	820	271	38	283.77	38.9
chr1	188256096	188256869	774	152	145	1055.94	33.58
chr1	188264361	188265112	752	386	70	498.9	44.59
chr1	188292481	188293189	709	293	28	192.96	44.59
chr1	188293348	188293683	336	257	10	68.29	13.38
chr1	188301815	188302201	387	132	24	208.4	40.3
chr1	188302264	188302707	444	106	14	80.33	19.09
chr1	188316404	188316958	555	280	16	108.32	21.08
chr1	188323796	188324101	306	105	26	270.55	51.7
chr1	188343271	188343428	158	79	5	95.57	40.46
chr1	188353312	188353522	211	105	6	80.46	48.56
chr1	188383672	188384179	508	241	11	60.22	11.44
chr1	188581517	188581703	187	93	5	80.46	40.46
chr1	188741912	188742141	230	106	6	79.77	39.53
chr1	188927460	188928125	666	482	32	111.73	14.62
chr1	188935735	188936026	292	106	9	117.18	56.65
chr1	188942697	188943102	406	266	27	151.38	22.93
chr1	188945058	188945435	378	131	32	206.81	24.84
chr1	188959958	188960205	248	113	19	145.43	21.74
chr1	188960352	188960908	557	376	36	233.39	19.18
chr1	188966730	188967444	715	222	15	132.72	34.78
chr1	188974724	188974986	263	156	5	62.55	32.37
chr1	188984175	188985571	1397	419	92	266.75	8.8
chr1	189010049	189010453	405	292	10	56.4	14.16
chr1	189011228	189011389	162	81	8	91.33	16.18
chr1	189029485	189030063	579	280	10	101.16	48.56
chr1	189035236	189035575	340	79	9	109.78	39.53
chr1	189110913	189111153	241	95	6	57.06	18.9
chr1	189111252	189111577	326	90	7	58.94	15.12
chr1	190704349	190704612	264	155	6	59.9	18.31
chr1	190704643	190704976	334	145	6	53.25	13.73
chr1	190719551	190720145	595	399	17	139.16	34.03
chr1	191078219	191078553	335	109	7	65.95	19.32
chr1	191276655	191277739	1085	194	30	117.89	11.99
chr1	191308606	191309613	1008	252	18	70.72	12.73
chr1	191339979	191340323	345	106	7	50.91	17.39
chr1	191396691	191397238	548	375	17	130.89	21.74
chr1	191895870	191896246	377	263	8	61.58	13.91
chr1	191898663	191899094	432	125	11	87.11	17.39
chr1	192100545	192100790	246	116	5	59.47	20.07
chr1	192114624	192115437	814	490	37	238.79	32.61
chr1	192182127	192182985	859	456	22	140.27	26.09
chr1	192298934	192299887	954	655	22	125.32	16.3
chr1	192354030	192354683	654	321	15	84.98	14.91
chr1	192367636	192368159	524	326	19	156.62	24.84
chr1	192466440	192466791	352	195	10	82.21	22.54
chr1	192488692	192489301	610	329	16	104.11	24.46
chr1	192536437	192536963	527	372	18	147.61	28.99
chr1	192693317	192693649	333	222	6	60.02	23.19
chr1	192784468	192784967	500	292	13	100.89	27.83
chr1	192831943	192832293	351	107	7	56.59	22.68
chr1	192967996	192968778	783	97	16	72.5	8.48
chr1	193011317	193012129	813	232	34	215.41	18.9
chr1	193284029	193284298	270	85	6	60.8	19.32
chr1	193399182	193399592	411	109	7	67.47	24.84
chr1	193979729	193980153	425	175	11	106.63	30.69
chr1	193992083	193992467	385	144	15	137.22	26.76
chr1	194018481	194018835	355	218	7	62.33	18.31
chr1	194050441	194050809	369	151	15	145.26	43.48
chr1	194199145	194199782	638	200	19	125.55	20.46
chr1	194444791	194445053	263	88	6	68.79	31.06
chr1	194702311	194702842	532	340	10	69.4	14.49
chr1	194733401	194734202	802	496	28	151.53	20.79
chr1	194835927	194837303	1377	878	66	294.54	21.74
chr1	195136998	195137714	717	592	24	158	28.99
chr1	195174516	195175388	873	269	58	354.05	22.63
chr1	195191460	195191880	421	314	7	58.6	19.32
chr1	195316542	195316923	382	104	9	82.37	18.31
chr1	195350053	195350329	277	138	11	106.79	30.1
chr1	195391299	195391725	427	203	16	125.96	23.72
chr1	195429512	195429731	220	110	5	61.14	33.44
chr1	195475634	195476116	483	237	27	231.73	32.9
chr1	195490272	195490439	168	84	5	63.85	22.88
chr1	195514566	195514917	352	109	8	82.62	34.78
chr1	195549582	195550251	670	310	23	153.62	32.9
chr1	195557070	195557447	378	101	9	70.22	23.41
chr1	195572780	195573214	435	173	8	61.04	23.72
chr1	195636516	195637083	568	321	21	153.1	32.3
chr1	195649989	195650407	419	148	9	59.34	16.83
chr1	195655793	195656363	571	250	17	86.44	15.35
chr1	196484065	196484704	640	314	27	191.25	28.26
chr1	196566810	196567649	840	176	22	126.14	14.49
chr1	196600015	196601062	1048	507	71	361.85	15.56
chr1	196758959	196759288	330	217	10	100.8	32.04
chr1	196800141	196800721	581	168	20	124.18	22.88
chr1	197387262	197387710	449	235	6	51.59	23.19
chr1	197480158	197480922	765	411	25	152.54	26.09
chr1	197515298	197515789	492	189	9	61.44	17.39
chr1	197608159	197608434	276	90	6	63.55	21.74
chr1	197693246	197694005	760	478	18	57.4	10.38
chr1	197697708	197698411	704	121	29	143.58	13.18
chr1	197704466	197705421	956	798	27	137.74	13.83
chr1	197715985	197716382	398	144	7	50.05	13.91
chr1	197778852	197779563	712	228	28	176.24	23.19
chr1	197840743	197841227	485	291	31	218.27	25.3
chr1	197852061	197852509	449	339	14	131.82	34.78
chr1	197890767	197891618	852	208	36	216.49	22.61
chr1	197903590	197903907	318	216	6	51.82	20.7
chr1	198017247	198017654	408	180	9	72.05	15.12
chr1	198059013	198059524	512	224	11	85.1	23.72
chr1	198594298	198594814	517	102	16	117.24	19.64
chr1	198680993	198681842	850	371	25	149.8	21.15
chr1	198728980	198729392	413	117	14	104.75	20.46
chr1	199060736	199061072	337	243	5	55.81	31.62
chr1	199087305	199088462	1158	652	49	256.6	20.63
chr1	199119977	199120345	369	105	9	68.24	18.63
chr1	199151067	199151639	573	106	16	122.18	23.41
chr1	199171448	199171738	291	110	5	55.31	26.76
chr1	199230914	199231196	283	126	6	59.46	19.32
chr1	199294697	199295293	597	272	14	120.84	28.99
chr1	199362153	199362459	307	223	5	58.7	24.28
chr1	199490019	199490416	398	189	11	75.09	19.88
chr1	199499745	199500143	399	248	9	69.63	17.39
chr1	199543314	199543640	327	112	7	70.58	21.74
chr1	199588409	199588919	511	262	9	75.13	30.69
chr1	199992159	199992937	779	384	35	206.3	17.39
chr1	200050974	200051458	485	136	11	92.27	21.74
chr1	200065872	200066154	283	177	6	55.09	16.56
chr1	200100640	200101253	614	531	11	68.8	16.72
chr1	200111662	200112209	548	247	13	87.66	23.99
chr1	200135717	200136748	1032	526	23	130.02	16.83
chr1	200386611	200387870	1260	604	62	280.97	16.1
chr1	200394174	200394696	523	156	19	143.58	31.62
chr1	200403000	200403320	321	162	10	91.53	25.36
chr1	200428619	200429325	707	257	16	92.5	18.45
chr1	200445382	200445785	404	102	9	82.3	28.99
chr1	200982808	200983302	495	223	18	137.08	23.72
chr1	201908450	201909424	975	109	28	141.59	17.39
chr1	201963786	201965565	1780	1371	73	228.49	11.42
chr1	201972253	201972643	391	258	9	64.6	14.99
chr1	201979662	201980114	453	353	9	94.21	28.99
chr1	202020372	202020650	279	209	5	61.08	24.28
chr1	202736560	202736879	320	133	10	78.94	21.74
chr1	203822707	203823582	876	747	24	70.6	9.91
chr1	203825424	203826378	955	709	33	116.57	10.87
chr1	203870302	203870743	442	198	10	63.76	13.18
chr1	203906153	203906410	258	145	6	67.35	28.99
chr1	203927660	203928292	633	295	18	118.66	18.45
chr1	203956305	203956531	227	113	7	78.29	33.82
chr1	203993213	203993668	456	102	11	77.52	14.99
chr1	204082806	204083595	790	392	28	189.75	24.15
chr1	204146528	204146974	447	298	10	89.59	28.99
chr1	204376486	204376777	292	202	5	51.71	17.39
chr1	204446600	204446919	320	207	6	59.31	27.17
chr1	204573722	204574259	538	299	21	152.98	21.15
chr1	204615776	204616245	470	254	11	85.03	21.74
chr1	204641674	204642300	627	99	12	80.92	14.49
chr1	204782156	204782954	799	505	35	216.01	22.61
chr1	204819631	204820442	812	698	35	238.29	18.63
chr1	204865909	204866611	703	303	19	113.65	19.32
chr1	204882328	204882665	338	159	10	95.21	28.99
chr1	204896945	204897717	773	503	30	119.55	11.59
chr1	204898060	204898832	773	393	33	149.6	16.23
chr1	204961120	204961905	786	392	38	244.88	27.28
chr1	205046059	205046730	672	375	21	157.91	24.84
chr1	205098467	205099448	982	675	21	125.26	18.63
chr1	205173485	205174038	554	247	13	71.28	13.38
chr1	205190195	205190616	422	131	17	133.64	27.33
chr1	205205641	205206024	384	103	9	56.96	14.49
chr1	205212081	205212923	843	339	43	270.79	26.88
chr1	205278175	205278514	340	196	11	120.71	38.04
chr1	205300487	205301419	933	527	38	219.01	28.99
chr1	205314765	205314966	202	101	5	59.3	31.06
chr1	205389206	205389932	727	455	22	161.58	24.84
chr1	205431287	205431816	530	111	11	73.84	16.1
chr1	205440364	205441072	709	299	32	197.91	23.41
chr1	205515261	205515604	344	252	6	53.94	14.49
chr1	205633100	205633610	511	255	11	87.42	20.7
chr1	205646038	205647427	1390	876	82	369.18	20.83
chr1	205673372	205673739	368	258	7	50.09	12.88
chr1	205682968	205683508	541	201	13	94.34	20.07
chr1	205692921	205693832	912	527	30	192.89	24.15
chr1	205699506	205700041	536	251	28	228.41	29.75
chr1	205793472	205794385	914	554	36	200.98	15.05
chr1	205837612	205838048	437	222	7	51.11	19.76
chr1	205867300	205867788	489	91	12	91.52	17.39
chr1	205909561	205910746	1186	387	39	183.6	19.32
chr1	205926137	205927349	1213	525	54	284.5	17.11
chr1	205958584	205959322	739	238	29	181.63	28.99
chr1	206027006	206027352	347	104	8	78.1	43.48
chr1	206041785	206042077	293	111	5	59.27	31.62
chr1	206059154	206059781	628	439	19	89.12	12.42
chr1	206059901	206060418	518	140	23	138.99	21.74
chr1	206092205	206092462	258	160	5	56.45	24.84
chr1	206106057	206106355	299	211	5	56.61	21.74
chr1	206182308	206182851	544	237	10	61.94	12.42
chr1	206216445	206217827	1383	810	55	251.06	15.18
chr1	206238752	206239178	427	197	9	63.95	16.1
chr1	206239588	206240014	427	167	8	54.52	9.66
chr1	206246395	206246937	543	226	12	72.21	13.18
chr1	206309617	206310215	599	246	25	156.72	19.52
chr1	206342974	206343795	822	311	30	159.61	15.97
chr1	206363860	206364143	284	105	10	100.96	31.62
chr1	206374170	206374672	503	244	7	58.74	23.19
chr1	206383167	206383517	351	247	7	64.44	24.15
chr1	206404861	206405472	612	284	23	179.08	28.05
chr1	206435060	206435555	496	268	9	54.18	17.39
chr1	206435980	206436224	245	109	8	70.49	20.29
chr1	206619693	206620085	393	184	10	95.36	28.99
chr1	206701336	206702474	1139	371	53	261.01	15.57
chr1	206870337	206870811	475	261	8	57.94	15.81
chr1	206912782	206913871	1090	815	47	266.43	19.32
chr1	206988718	206989239	522	301	14	98.3	26.09
chr1	207053467	207053753	287	182	6	64.28	28.99
chr1	207084734	207085735	1002	784	39	240.04	19.76
chr1	207210348	207210812	465	376	13	63.55	12.88
chr1	207214377	207215192	816	170	24	104.37	9.15
chr1	207471975	207472283	309	204	7	76.83	31.06
chr1	207517013	207517625	613	356	11	63.4	18.12
chr1	207648315	207648717	403	183	9	78.14	26.09
chr1	207723145	207723549	405	168	7	60.8	36.23
chr1	207731638	207732018	381	269	6	54.38	27.17
chr1	208113777	208114590	814	355	28	174.43	21.74
chr1	208240357	208240863	507	248	8	52.66	18.12
chr1	208268527	208269021	495	165	11	72.12	14.49
chr1	208277137	208277535	399	165	7	73.49	28.99
chr1	208401211	208401838	628	281	19	129.12	26.35
chr1	208416988	208418255	1268	926	50	218.7	16.38
chr1	208461965	208462381	417	192	15	112.88	14.91
chr1	208531613	208532151	539	288	14	68.59	14.2
chr1	209013287	209013796	510	259	10	73.04	22.68
chr1	209451291	209451602	312	113	6	55.16	22.88
chr1	209788288	209788576	289	111	6	64.08	23.19
chr1	209875272	209875727	456	247	8	62.75	17.39
chr1	209939212	209939831	620	221	19	162.53	39.53
chr1	210002894	210003660	767	235	25	160.12	21.15
chr1	210281277	210281617	341	230	5	51.41	20.07
chr1	210537705	210538629	925	336	54	331.49	24.46
chr1	210631535	210631946	412	164	9	77.25	17.39
chr1	211370478	211370949	472	157	11	82.89	20.87
chr1	211575506	211576023	518	268	20	141.31	28.99
chr1	211611261	211611811	551	237	16	122.27	25.76
chr1	211697854	211698654	801	530	28	158.27	20.35
chr1	211749161	211749965	805	112	30	170.95	17.75
chr1	211789722	211790300	579	255	18	116.8	18.8
chr1	211806199	211806422	224	112	6	59.65	23.72
chr1	211848049	211848461	413	184	7	62.99	21.74
chr1	211854441	211854940	500	312	9	78.44	32.61
chr1	211930364	211931263	900	582	37	233.47	23.19
chr1	212655219	212655703	485	375	20	168.9	31.88
chr1	212725946	212726846	901	530	31	185.16	18.63
chr1	212790754	212791043	290	179	8	77.36	24.84
chr1	212933000	212933453	454	105	13	106.29	24.35
chr1	213031793	213032056	264	161	5	54.18	23.19
chr1	213474078	213474343	266	138	5	59.51	21.74
chr1	213704005	213704204	200	100	5	65.33	39.53
chr1	213838439	213839050	612	286	14	79.87	14.49
chr1	213879498	213879842	345	107	7	60.98	24.84
chr1	213899418	213899818	401	190	14	113.31	27.83
chr1	214314623	214315144	522	113	25	197	38.9
chr1	214644366	214644818	453	209	22	146.61	21.33
chr1	214952260	214952993	734	487	26	143.24	15.65
chr1	215027952	215028228	277	107	7	55.7	20.7
chr1	215196996	215197613	618	394	35	267.53	34.78
chr1	215287452	215287692	241	101	5	50.62	18.31
chr1	215301093	215301458	366	132	7	64.93	20.46
chr1	216161157	216161550	394	283	11	93.5	28.99
chr1	216347500	216348260	761	307	16	87.79	18.45
chr1	216351799	216352133	335	147	12	90.8	18.8
chr1	216472816	216473321	506	195	12	89.76	24.35
chr1	216497861	216498136	276	112	9	91.57	33.13
chr1	216520205	216520765	561	284	12	78.76	21.74
chr1	216529662	216530096	435	329	16	113.43	15.61
chr1	216535455	216535818	364	95	9	70.22	25.76
chr1	216602818	216603276	459	271	11	78.86	24.84
chr1	216672579	216673807	1229	587	102	526.19	19.41
chr1	216692680	216693510	831	179	26	153.41	17.39
chr1	216699460	216699751	292	64	5	57.2	21.74
chr1	216754792	216755416	625	395	20	134.74	22.36
chr1	217124333	217124779	447	152	11	91.61	31.62
chr1	217169226	217169500	275	169	6	52.15	18.12
chr1	217317885	217318516	632	263	18	128.4	23.99
chr1	217652750	217653060	311	106	9	90.77	27.46
chr1	217666150	217666773	624	264	13	88.67	20.87
chr1	218003455	218003964	510	321	11	70.75	14.49
chr1	218131899	218132547	649	380	24	149.88	21.74
chr1	218141424	218141748	325	74	7	66.93	24.15
chr1	218191568	218192498	931	533	49	273.84	15.57
chr1	218349573	218350293	721	138	16	95.27	16.83
chr1	218446320	218447282	963	665	39	214.71	24.15
chr1	218469883	218470742	860	437	31	188	28.31
chr1	218484998	218485344	347	140	6	62.93	26.76
chr1	218490650	218490956	307	103	7	72.65	32.61
chr1	218505604	218506136	533	360	15	82.18	15.46
chr1	218541367	218541635	269	181	7	63.74	18.12
chr1	218629442	218629858	417	170	9	54.91	12.42
chr1	218655716	218656554	839	393	75	426.81	18.69
chr1	218666043	218666505	463	352	15	122.79	28.99
chr1	218709126	218709574	449	246	9	73.8	30.43
chr1	218743263	218743829	567	317	16	103.02	17.39
chr1	218799144	218800046	903	481	42	214.9	21.74
chr1	218813598	218814108	511	253	15	84.71	17.39
chr1	218837392	218838237	846	468	28	167.35	29.69
chr1	218944286	218944676	391	138	7	59.24	18.31
chr1	219091350	219091860	511	308	11	77.3	23.41
chr1	219229263	219229615	353	239	12	97.26	19.64
chr1	219277060	219278018	959	758	46	249.83	19.02
chr1	219461769	219462218	450	110	10	63	13.18
chr1	219488605	219489075	471	224	8	63.42	18.31
chr1	219508980	219509754	775	421	36	204.06	21.74
chr1	219521018	219521357	340	150	13	120.48	36.79
chr1	219754005	219754353	349	191	6	50.59	17.39
chr1	220016046	220016406	361	112	7	54.19	25.58
chr1	220531489	220532372	884	462	41	200.84	18.12
chr1	220550075	220550411	337	227	9	94.55	38.04
chr1	220560861	220561279	419	254	10	61.2	16.45
chr1	220561332	220561821	490	177	12	70.32	13.73
chr1	220775776	220776501	726	276	16	94.82	19.64
chr1	220786160	220786404	245	148	5	51.54	19.32
chr1	220852559	220853498	940	530	30	173.35	27.46
chr1	220874597	220875289	693	389	18	129.68	30.1
chr1	220896044	220896335	292	189	5	53.4	24.84
chr1	220927198	220927472	275	113	7	67.35	20.7
chr1	220934155	220934526	372	196	7	59.19	17.39
chr1	220991618	220992197	580	420	24	195.71	25.25
chr1	221040112	221040527	416	113	12	117.29	48.31
chr1	221075958	221076287	330	102	8	52.54	11.75
chr1	221080801	221081517	717	580	23	140.04	17.39
chr1	221099203	221099657	455	112	12	82.58	19.02
chr1	221120122	221120781	660	368	28	177.51	27.17
chr1	221125923	221126804	882	552	43	251.13	22.11
chr1	221133058	221134021	964	177	33	172.76	20.87
chr1	221181888	221182220	333	127	6	51.9	13.04
chr1	221234245	221235506	1262	356	59	274.72	19.32
chr1	221272940	221273371	432	178	12	90.25	23.99
chr1	221292468	221293145	678	199	18	111.42	17.9
chr1	221311387	221311870	484	222	16	131.1	25.76
chr1	221341451	221341867	417	205	6	50.16	20.46
chr1	221345015	221345409	395	287	7	60.64	19.32
chr1	221351662	221351936	275	83	6	69.65	26.76
chr1	221363662	221364408	747	471	14	79.59	14.99
chr1	221428504	221429009	506	273	9	94.2	48.56
chr1	221757893	221758568	676	401	27	200.02	32.3
chr1	221810336	221810852	517	191	16	101.98	24.53
chr1	221816585	221817831	1247	919	56	255.3	15.28
chr1	221851497	221852314	818	321	20	93.43	11.59
chr1	221923788	221924407	620	289	15	101.95	21.74
chr1	222133478	222133790	313	108	7	58.88	14.49
chr1	222141995	222142223	229	102	6	68.81	27.17
chr1	222448601	222449085	485	316	17	85.39	14.26
chr1	222452659	222453218	560	113	16	59.81	8.57
chr1	222454476	222454938	463	110	14	80.55	17.01
chr1	222492792	222493415	624	299	17	116.73	23.19
chr1	222533486	222533934	449	232	9	64.99	20.87
chr1	222779959	222780245	287	94	6	73.96	32.37
chr1	223013218	223013594	377	238	11	95.63	28.99
chr1	223115999	223116858	860	310	46	281.1	21.74
chr1	223221666	223222111	446	214	7	53.45	17.39
chr1	223227626	223227990	365	160	9	71.6	20.07
chr1	223361298	223361864	567	255	22	158.83	23.5
chr1	223387624	223388124	501	326	15	90.08	18.63
chr1	223522339	223522833	495	194	11	52.99	11.34
chr1	223523758	223524414	657	387	17	83.99	13.23
chr1	223529495	223529854	360	251	7	58.68	24.84
chr1	223537451	223537831	381	87	8	65.76	19.76
chr1	223611370	223612297	928	585	34	219.89	26.76
chr1	223719271	223719713	443	283	8	67.44	40.13
chr1	223756657	223756972	316	244	7	62.85	16.56
chr1	223777639	223777915	277	123	6	53.14	11.34
chr1	223869520	223869987	468	239	16	128.52	26.99
chr1	223874566	223875307	742	411	17	98.1	15.81
chr1	224065383	224065873	491	256	14	112.8	24.35
chr1	224433875	224434172	298	187	5	51.21	17.39
chr1	224578564	224578848	285	104	10	102.91	33.13
chr1	224605836	224606228	393	242	11	79.88	21.74
chr1	224828212	224828472	261	111	11	128.05	48.31
chr1	224944968	224945850	883	146	30	177.58	17.84
chr1	224971068	224971691	624	400	21	113.08	20.46
chr1	225086366	225086646	281	95	5	51.07	21.74
chr1	225140348	225141219	872	582	26	136.45	19.32
chr1	225239123	225239853	731	454	25	173.63	23.02
chr1	225316491	225316993	503	201	13	80.61	24.15
chr1	225399458	225400225	768	348	20	125.24	21.74
chr1	225435805	225436365	561	161	23	121.03	12.42
chr1	225437656	225438324	669	560	19	76.25	13.8
chr1	225447641	225447950	310	137	6	55.35	18.31
chr1	225458917	225459199	283	181	5	52.47	23.19
chr1	225500359	225500719	361	254	6	55.9	21.74
chr1	225682315	225683222	908	634	56	332.24	25.72
chr1	225743963	225744332	370	154	8	74.08	28.99
chr1	225755029	225755343	315	158	6	50.79	15.81
chr1	225818888	225819337	450	324	17	145.17	37.27
chr1	225874585	225875545	961	391	34	167	15.53
chr1	225875660	225876090	431	108	13	65.56	9.32
chr1	225949929	225950769	841	354	41	237.61	24.64
chr1	225999733	226000083	351	186	7	62.69	18.31
chr1	226016977	226017545	569	426	25	185.32	26.76
chr1	226117779	226118518	740	471	22	130.24	17.84
chr1	226129874	226130328	455	266	10	88.8	28.99
chr1	226199652	226199992	341	229	9	91.56	30.69
chr1	226216263	226216994	732	408	24	124.43	18.76
chr1	226239977	226240564	588	408	24	130.71	16.1
chr1	226244245	226244826	582	318	18	89.27	14.49
chr1	226272515	226273097	583	274	16	97.57	18.8
chr1	226283316	226283873	558	290	19	127.33	22.88
chr1	226289032	226289455	424	180	12	93.03	24.84
chr1	226310084	226311012	929	291	39	235.09	21.3
chr1	226332843	226333233	391	200	10	71.63	16.83
chr1	226350884	226351341	458	255	17	136.49	28.05
chr1	226378235	226378643	409	210	11	98.17	28.99
chr1	226389464	226389784	321	101	7	65.58	22.88
chr1	226402604	226402983	380	243	13	111.99	25.76
chr1	226453869	226454229	361	92	11	93.86	20.07
chr1	226508293	226509251	959	578	48	256.54	20.46
chr1	226626259	226627124	866	294	53	335.65	21.74
chr1	226664342	226664661	320	161	10	95.57	19.76
chr1	226719883	226720838	956	484	42	234.28	19.83
chr1	226730213	226730817	605	448	13	92.6	18.12
chr1	226873460	226874585	1126	463	37	188.63	23.07
chr1	226913791	226913984	194	97	7	96.11	38.04
chr1	226931973	226932444	472	148	17	125.6	29.81
chr1	226979789	226980293	505	393	15	130.42	23.72
chr1	226997821	226998317	497	389	16	140.32	37.81
chr1	227027218	227027515	298	188	5	59.44	32.37
chr1	227045031	227045463	433	227	9	89.72	31.06
chr1	227067900	227068562	663	368	18	139.08	28.99
chr1	227108481	227108807	327	76	7	68.59	20.46
chr1	227120525	227121067	543	278	12	76.94	17.39
chr1	227134613	227135360	748	488	24	161.16	30.69
chr1	227266055	227266493	439	115	13	120.87	39.13
chr1	227331434	227331831	398	109	7	66.27	23.19
chr1	227359113	227359504	392	143	11	105.14	32.04
chr1	227400327	227401418	1092	644	50	267.09	21.04
chr1	227421997	227422955	959	598	24	131.75	16.91
chr1	227432618	227433141	524	247	10	77.93	26.09
chr1	227574656	227575195	540	254	18	132.83	29.89
chr1	227595016	227595743	728	305	29	189.94	24.53
chr1	227675175	227675925	751	135	28	172.77	21.74
chr1	227735278	227736209	932	642	36	190.4	15.81
chr1	227765529	227766224	696	386	15	76.38	9.15
chr1	227782718	227783090	373	279	8	56.73	14.99
chr1	227797691	227798326	636	270	22	92.26	15.92
chr1	227820027	227820654	628	277	23	157.2	18.31
chr1	227825393	227826093	701	380	25	121.39	13.04
chr1	227877958	227878830	873	385	22	120.41	16.45
chr1	227897574	227897914	341	78	7	61.97	17.39
chr1	227905671	227906593	923	512	36	202.33	25.58
chr1	227927560	227928058	499	200	13	98.82	23.41
chr1	227953416	227953832	417	330	12	77.02	15.61
chr1	227976956	227977903	948	569	38	160.9	18.55
chr1	228019996	228020668	673	397	15	73.9	14.85
chr1	228062025	228062895	871	596	28	144.58	17.75
chr1	228098400	228098935	536	106	19	86.54	11.51
chr1	228100127	228100812	686	305	26	116.43	14.91
chr1	228136713	228137962	1250	996	68	82.74	4.83
chr1	228138069	228139616	1548	253	78	87.91	5.8
chr1	228162781	228163281	501	214	16	87.26	17.79
chr1	228169747	228170273	527	204	10	55.24	10.23
chr1	228184127	228184623	497	294	15	123.19	38.26
chr1	228201007	228201558	552	271	12	69.93	17.9
chr1	228212508	228212873	366	240	15	111.98	25.58
chr1	228255648	228256259	612	389	14	76.44	13.59
chr1	228344405	228344775	371	228	13	113.35	28.99
chr1	228355418	228355984	567	286	18	97.95	14.2
chr1	228365501	228366057	557	264	14	92.59	22.44
chr1	228375851	228376084	234	107	5	60.71	26.76
chr1	228383853	228384275	423	201	6	59.56	28.99
chr1	228430163	228430719	557	451	10	79.87	19.32
chr1	228450702	228451306	605	374	23	155.42	19.32
chr1	228542984	228543223	240	96	6	71.45	31.06
chr1	228549626	228550099	474	234	18	164.9	39.86
chr1	228588877	228589111	235	100	6	63.23	22.88
chr1	228595710	228596273	564	310	16	125.91	20.87
chr1	228632120	228632761	642	300	33	246.39	30.33
chr1	228692210	228692742	533	221	23	180.7	29.81
chr1	228698421	228698815	395	257	7	71.19	33.44
chr1	228722664	228724357	1694	609	76	311.2	14.85
chr1	229158146	229158855	710	238	21	129.11	16.45
chr1	229169218	229170484	1267	563	67	288.5	14.18
chr1	229188458	229189296	839	105	20	100.52	10.87
chr1	229189409	229189854	446	112	11	62.64	16.97
chr1	229197166	229197525	360	202	9	50.19	9.45
chr1	229197808	229198243	436	346	11	58.53	9.45
chr1	229225043	229226272	1230	400	72	363.64	15.72
chr1	229237757	229238206	450	133	17	97.37	14.23
chr1	229241524	229242111	588	283	16	85.9	19.76
chr1	229283626	229284579	954	652	70	405.43	19.21
chr1	229396974	229397618	645	364	17	107.74	18.45
chr1	229450087	229450965	879	190	26	152.91	20.59
chr1	229459199	229459983	785	316	33	199.33	31.3
chr1	229485170	229485797	628	359	18	123.89	30.86
chr1	229508222	229508902	681	250	14	68.29	11.15
chr1	229520539	229520834	296	186	7	64.97	20.7
chr1	229578215	229578791	577	200	44	323.98	22.08
chr1	229615964	229616798	835	378	32	184.68	23.07
chr1	229721095	229722164	1070	426	42	234.05	23.87
chr1	229733193	229734101	909	382	69	428.74	23.91
chr1	229752459	229752776	318	222	5	51.31	18.63
chr1	229860234	229860762	529	213	20	141.72	29.75
chr1	229894333	229894696	364	102	7	73.87	26.76
chr1	231709305	231709762	458	224	9	64.22	20.87
chr1	231806303	231806641	339	230	6	57.68	21.74
chr1	231838953	231839372	420	307	8	57.77	13.91
chr1	231848880	231849260	381	212	9	52.36	10.6
chr1	231849650	231850255	606	248	14	70.62	14.49
chr1	231858163	231858813	651	296	28	179.06	19.93
chr1	231871156	231871605	450	87	9	77.94	19.32
chr1	231876727	231877673	947	489	40	223.44	22.13
chr1	231895089	231895959	871	515	30	165.27	21.74
chr1	231924913	231925221	309	101	9	76.75	16.1
chr1	231935995	231936837	843	232	42	238.5	24.84
chr1	231952696	231954345	1650	900	99	398.79	14.23
chr1	232005431	232005986	556	282	18	126.09	17.9
chr1	232022747	232023126	380	145	9	67.09	15.53
chr1	232033623	232034434	812	419	24	118.53	17.75
chr1	232057404	232058134	731	341	33	208.72	20.87
chr1	232066429	232066714	286	95	7	52.65	13.59
chr1	232078313	232078569	257	78	6	54.05	14.49
chr1	232088538	232089419	882	454	28	127.12	15.26
chr1	232100610	232101174	565	171	32	246.36	25.12
chr1	232113598	232114167	570	475	10	53.27	10.54
chr1	232122013	232123372	1360	495	31	98.45	10.32
chr1	232123483	232123954	472	109	13	60.96	12.42
chr1	232155615	232156136	522	309	20	140.67	24.53
chr1	232194309	232194798	490	193	12	98.04	27.67
chr1	232266821	232267217	397	247	12	109.1	31.62
chr1	232292159	232292970	812	101	19	96.79	11.15
chr1	232294089	232294578	490	109	14	83.87	12.73
chr1	232535609	232536066	458	154	16	134.89	25.76
chr1	232873357	232873881	525	261	12	85.86	26.76
chr1	232900668	232901467	800	364	38	245.21	27.83
chr1	232934395	232935121	727	500	25	183.71	22.44
chr1	232974421	232974982	562	182	27	157.62	21.04
chr1	232978607	232979455	849	405	26	96.17	11.18
chr1	233014698	233015343	646	177	14	98.89	25.36
chr1	233037290	233038041	752	177	26	158.71	22.77
chr1	233068275	233068725	451	160	8	55.29	17.39
chr1	233073061	233073495	435	254	8	52.62	15.53
chr1	233097064	233098151	1088	606	55	275.54	22.33
chr1	233140191	233140634	444	268	9	61.03	18.63
chr1	233178476	233178998	523	184	13	80.03	17.39
chr1	233239391	233240250	860	524	25	110.3	17.39
chr1	233269322	233269698	377	112	8	54.05	14.03
chr1	233279495	233280176	682	417	23	103.82	15.18
chr1	233298388	233298972	585	263	10	51.03	12.79
chr1	233381831	233382386	556	416	14	103.03	20.07
chr1	233449392	233450116	725	438	19	101.49	19.09
chr1	233488439	233488760	322	82	5	52.82	26.76
chr1	233518318	233519449	1132	388	53	289.89	14.26
chr1	233576506	233576805	300	97	7	61.6	18.9
chr1	233603107	233603744	638	431	28	179.01	21.3
chr1	233686989	233687356	368	225	9	69.78	16.1
chr1	233806972	233807563	592	358	16	91.54	15.22
chr1	233822109	233822555	447	224	8	69.29	20.46
chr1	233989489	233990100	612	101	12	67.85	10.87
chr1	234001041	234001641	601	260	17	106.61	16.91
chr1	234012232	234013009	778	292	24	149.11	23.5
chr1	234067497	234068064	568	250	10	60.14	15.53
chr1	234432646	234433117	472	280	7	62.99	18.63
chr1	234555690	234556090	401	299	12	90.65	16.83
chr1	235210443	235210888	446	213	10	77.01	21.74
chr1	235263120	235263483	364	86	7	52.83	17.39
chr1	235400933	235402466	1534	939	69	281.79	14.67
chr1	235459121	235460222	1102	562	110	598.44	21.38
chr1	235510202	235510613	412	132	12	51.67	9.09
chr1	235899126	235899635	510	282	14	81.59	14.85
chr1	236163307	236163856	550	261	56	342.28	27.17
chr1	236185715	236186800	1086	238	27	106.06	9.84
chr1	236791733	236794116	2384	1656	108	299.9	12.42
chr1	238073140	238073283	144	72	5	89.15	33.44
chr1	238254284	238254529	246	132	5	52.84	15.35
chr1	238264514	238265905	1392	484	46	205.03	18.31
chr1	238402310	238402692	383	108	7	72.2	20.07
chr1	238413502	238414234	733	418	17	112.82	22.54
chr1	238492696	238493259	564	257	19	159.84	31.3
chr1	238515775	238516430	656	235	15	105.52	27.83
chr1	238665767	238666878	1112	419	72	378.41	17.99
chr1	238684706	238685525	820	274	21	124.09	17.9
chr1	238743586	238744281	696	361	21	145.98	30.86
chr1	239077120	239077680	561	196	15	110.53	22.54
chr1	239108724	239109252	529	221	9	78.77	17.39
chr1	239184224	239184648	425	214	18	120.42	16.3
chr1	239392058	239392432	375	231	7	53.17	14.49
chr1	239643912	239644430	519	306	13	88.77	23.19
chr1	239817921	239818207	287	175	6	54.7	16.56
chr1	239862528	239863067	540	112	11	74.72	16.72
chr1	240150122	240150774	653	335	16	83.74	19.09
chr1	240150831	240151306	476	329	10	53.8	11.15
chr1	240262597	240263451	855	586	22	101.85	11.1
chr1	240330778	240331352	575	466	19	155.11	36.79
chr1	240497031	240497425	395	167	7	54.27	15.81
chr1	241207927	241208955	1029	423	36	195.58	23.55
chr1	241353978	241354568	591	242	25	176.24	31.81
chr1	241601608	241601893	286	110	6	66.37	24.84
chr1	241769560	241770277	718	498	25	178.54	23.72
chr1	241804140	241805224	1085	675	42	222.47	19.32
chr1	241848975	241849911	937	302	42	208.98	16.62
chr1	242134115	242135147	1033	424	39	212.73	17.05
chr1	242422842	242423166	325	248	5	50.78	18.63
chr1	242563911	242564349	439	110	14	119.56	24.35
chr1	242672462	242672956	495	258	10	103.26	43.48
chr1	242760010	242760307	298	154	5	58.85	23.72
chr1	243128493	243129349	857	239	43	258.91	28.49
chr1	243338806	243339901	1096	395	26	130.47	16.02
chr1	243575652	243575816	165	82	15	243.11	48.31
chr1	243636183	243636556	374	238	9	61.31	13.18
chr1	243639549	243639871	323	110	8	56.21	15.35
chr1	243666060	243666384	325	242	5	56.7	23.72
chr1	243805739	243806808	1070	628	42	215.99	24.41
[truncated: 15,865 more rows]

## Sheet: rSC siControl-ATAC-seq-2
# This file is generated by MACS version 1.4.2 20120305											FastQC results
# ARGUMENTS LIST:
# name = /home/lynn/Chip_seq/Lijun/MACS_out_rn5/ctrl-2/ctrl-2
# format = BAM
# ChIP-seq file = /home/lynn/Chip_seq/Lijun/mapping_rn5/ctrl-2.rmdup.bam
# control file = None
# effective genome size = 2.70e+09
# band width = 300
# model fold = 10,30
# pvalue cutoff = 1.00e-05
# Large dataset will be scaled towards smaller dataset.
# Range for calculating regional lambda is: 10000 bps
# tag size is determined as 84 bps
# total tags in treatment: 4251656
# tags after filtering in treatment: 4251656
# maximum duplicate tags at the same position in treatment = 1
# Redundant rate in treatment: 0.00
# d = 112
chr	start	end	length	summit	tags	#NAME?	fold_enrichment
chr1	171499	171947	449	111	15	93.94	18.26
chr1	659487	659994	508	224	12	53.68	10.3
chr1	4444459	4444888	430	256	8	63.1	17.01
chr1	8720222	8720575	354	103	10	83.63	20.6
chr1	11426992	11427598	607	103	18	121.77	16.23
chr1	11545483	11545755	273	90	6	52.36	14.88
chr1	13497169	13498433	1265	718	144	87.19	3.59
chr1	13518980	13520993	2014	933	100	74.64	4.19
chr1	13562701	13565526	2826	591	248	98	4.2
chr1	15800260	15800590	331	108	8	83.1	22.68
chr1	16922515	16922986	472	211	9	68.04	20.29
chr1	17343983	17344364	382	208	8	58.4	16.53
chr1	18736796	18737071	276	102	6	60.17	24.8
chr1	18969543	18969913	371	102	11	100.65	24.35
chr1	20027562	20027878	317	179	7	51.45	14.88
chr1	25441710	25442220	511	269	10	58.99	13.95
chr1	25831956	25832315	360	159	7	65.47	26.26
chr1	25986257	25986544	288	179	8	75.9	20.29
chr1	26387189	26387874	686	444	15	58.27	8.42
chr1	26435154	26436087	934	500	34	78.15	7.32
chr1	26472806	26472948	143	71	7	76.81	13.02
chr1	28021356	28021687	332	106	9	72.42	19.13
chr1	28026885	28027189	305	200	9	66.96	15.31
chr1	28057049	28057393	345	174	92	884.61	63.99
chr1	29661732	29662048	317	220	7	62.75	21.26
chr1	32290686	32290973	288	99	6	52.05	11.65
chr1	32415105	32415451	347	90	66	682.2	41.02
chr1	33002038	33002505	468	270	11	81.44	24.04
chr1	33315222	33315534	313	236	7	58.88	14.88
chr1	34269204	34269495	292	105	7	55.09	15.39
chr1	36616497	36616839	343	98	10	78.73	17.86
chr1	36679561	36680110	550	260	12	68.69	15.31
chr1	37716867	37717116	250	102	8	62.24	16.89
chr1	37717135	37717449	315	106	10	74.5	19.84
chr1	37758168	37758551	384	137	43	407.06	49.43
chr1	37796183	37796677	495	245	13	82.99	17.86
chr1	39124454	39124889	436	210	12	84.75	19.53
chr1	39319205	39319608	404	257	9	66.11	16.53
chr1	39346969	39347312	344	236	7	58.65	16.23
chr1	39806071	39806636	566	102	20	69.6	6.94
chr1	39814510	39814984	475	109	19	70.82	7.44
chr1	39816206	39816773	568	120	21	72.52	8.55
chr1	39816776	39817359	584	265	20	63.67	9.4
chr1	40145880	40146880	1001	107	29	99.91	8.93
chr1	40147767	40148351	585	109	20	95.8	14.64
chr1	40260204	40260771	568	271	16	76.43	10.11
chr1	40260818	40261294	477	189	12	60.35	9.3
chr1	40324568	40324853	286	158	8	68.71	19.84
chr1	40423770	40424370	601	516	15	72.54	9.5
chr1	40710289	40710542	254	144	7	66.98	23.29
chr1	40710667	40711019	353	123	7	56.41	15.53
chr1	40731501	40731744	244	134	7	69.74	24.35
chr1	43797380	43797855	476	214	11	75.51	15.39
chr1	44303911	44304164	254	142	7	75.01	24.8
chr1	45348256	45348608	353	191	8	63.92	21.43
chr1	45804582	45805049	468	245	16	144.48	34.94
chr1	47233432	47233801	370	183	8	54.7	11.52
chr1	48582087	48582354	268	109	6	56.63	17.01
chr1	48884367	48884602	236	111	6	50.2	14.88
chr1	49799327	49799648	322	102	7	53.12	12.76
chr1	51718546	51718844	299	188	8	79.91	23.5
chr1	51806375	51806661	287	178	6	53.39	12.18
chr1	51827014	51827584	571	275	14	99.22	29.76
chr1	54059543	54059870	328	139	7	53.68	13.23
chr1	54760898	54761295	398	307	14	118.64	28.7
chr1	54890690	54891392	703	248	33	108.12	7.63
chr1	54891724	54893009	1286	817	47	101.22	6.48
chr1	54897332	54897523	192	96	8	71.95	17.01
chr1	54903635	54904112	478	203	17	68.85	14.51
chr1	55183376	55183758	383	283	8	54.64	11.9
chr1	55294564	55295695	1132	694	33	103.07	8.22
chr1	55344146	55344960	815	310	37	89.4	9.24
chr1	55345542	55346515	974	668	44	104.01	11.16
chr1	55466999	55467349	351	94	8	50.43	14.48
chr1	55662565	55662950	386	145	11	68.09	14.88
chr1	55663216	55663700	485	243	13	74.36	14.88
chr1	56059821	56060298	478	298	12	66.65	17.01
chr1	56363161	56363512	352	247	7	68.69	22.68
chr1	56382733	56382945	213	106	9	72.91	19.6
chr1	56390714	56391100	387	262	19	125.62	25.51
chr1	56404166	56404427	262	133	18	124.2	16.89
chr1	56413701	56414017	317	77	8	74.1	25.51
chr1	56420014	56420757	744	128	36	284.39	24.8
chr1	56428853	56431484	2632	843	171	90.31	5.4
chr1	56431575	56434392	2818	1932	179	62.01	4.53
chr1	56438749	56441382	2634	496	132	97.3	5.48
chr1	56444467	56446303	1837	945	90	92.79	4.08
chr1	56461734	56462179	446	196	16	154.18	42.52
chr1	56476208	56476916	709	79	30	146.21	13.95
chr1	56477466	56477742	277	166	12	72.73	13.95
chr1	56498945	56499259	315	212	11	100.48	27.47
chr1	56518382	56518787	406	218	9	59.33	16.74
chr1	56677688	56678474	787	227	24	63.69	7.44
chr1	56688691	56688992	302	197	8	55.6	16.89
chr1	56843609	56844388	780	111	37	143.78	12.76
chr1	56844600	56844890	291	128	13	53.79	7.65
chr1	56845181	56845563	383	164	16	51.15	9.59
chr1	56867105	56868306	1202	1090	53	116.3	6.12
chr1	56875834	56876417	584	265	23	212.77	42.7
chr1	56881483	56882185	703	337	26	83.68	7.36
chr1	56882477	56883080	604	210	37	180.16	13.81
chr1	56883156	56883694	539	429	34	170.74	13.81
chr1	56912509	56916640	4132	1535	311	73.7	2.93
chr1	56939389	56943442	4054	2425	305	74.4	4.26
chr1	56953080	56953678	599	307	72	254.6	8.65
chr1	56960900	56961628	729	132	38	164.58	11.28
chr1	56968103	56968507	405	161	12	59.96	12.53
chr1	56973792	56974310	519	313	22	75.87	9.18
chr1	56976128	56976595	468	129	18	63.33	8.12
chr1	57191863	57192893	1031	791	58	85.09	6.35
chr1	57196172	57196955	784	236	49	104.99	6.74
chr1	57201506	57202768	1263	1112	74	94.72	5.09
chr1	57209166	57211551	2386	636	120	94.85	3.98
chr1	57234071	57236893	2823	880	150	105.61	3.91
chr1	57251384	57252184	801	256	35	167.92	18.86
chr1	57252809	57253379	571	289	28	150.16	12.58
chr1	58132880	58133290	411	185	10	84.41	20.29
chr1	58165651	58165953	303	225	6	51.87	16.23
chr1	58483936	58484254	319	228	6	50.44	16.23
chr1	58946214	58946601	388	93	8	60.56	14.29
chr1	60311094	60311657	564	408	12	67.47	12.76
chr1	61883582	61884099	518	196	19	123.49	20.76
chr1	62797890	62798199	310	70	6	58.49	21.01
chr1	63023702	63024245	544	241	12	80.3	12.76
chr1	63118815	63119321	507	368	12	83.87	15.94
chr1	63139342	63139787	446	129	15	108.63	25.51
chr1	63479004	63479188	185	92	6	59.4	16.23
chr1	63862642	63863048	407	156	9	70.46	22.32
chr1	64922634	64923164	531	233	15	101.37	21.65
chr1	66412810	66413533	724	219	16	92.95	13.95
chr1	66498549	66498889	341	165	7	53.64	17.17
chr1	71250321	71250670	350	109	8	70.49	25.51
chr1	71605069	71605595	527	177	14	74.52	9.92
chr1	72335015	72335204	190	95	6	61.4	17.28
chr1	72336546	72336925	380	93	8	53.77	20.16
chr1	72589826	72590541	716	455	26	149.97	13.02
chr1	72683877	72684173	297	202	7	55.66	12.76
chr1	72809050	72809612	563	312	13	92.15	24.04
chr1	72910676	72911178	503	210	14	73.53	13.02
chr1	74799282	74800210	929	458	26	119.67	14.29
chr1	74814170	74814542	373	101	10	60.77	12.76
chr1	74814544	74814876	333	132	12	84.62	19.13
chr1	75803050	75803460	411	303	11	82.42	21.55
chr1	75860906	75861427	522	311	19	132.56	21.15
chr1	75955970	75956267	298	189	7	53.38	14.88
chr1	75956333	75956727	395	181	8	53.57	14.88
chr1	76296846	76297127	282	199	6	51.45	14.88
chr1	79211200	79211474	275	168	6	54.59	20.29
chr1	79260565	79261208	644	354	17	105.78	21.01
chr1	79606186	79606690	505	270	12	70.15	12.07
chr1	79664870	79665158	289	189	6	51.95	15.53
chr1	79761999	79762334	336	191	7	52.92	16.53
chr1	80047500	80048281	782	172	22	105.83	10.93
chr1	81267332	81267662	331	186	7	55.81	14.29
chr1	81306203	81306503	301	170	9	82.56	26.04
chr1	81407704	81408047	344	191	8	55.05	10.82
chr1	81498382	81498687	306	209	7	54.27	22.32
chr1	81895655	81896503	849	484	26	162.14	17.36
chr1	83211624	83212236	613	263	19	105.44	13.59
chr1	83375053	83375485	433	192	8	56.71	17.86
chr1	83401306	83401633	328	234	8	54.67	12.76
chr1	83448570	83449109	540	325	13	81.47	16.23
chr1	83527265	83527621	357	163	8	68.1	20.29
chr1	83735187	83735611	425	100	13	89.73	17.36
chr1	84629934	84630213	280	94	7	57.52	19.13
chr1	85201592	85202023	432	218	10	66.02	16.74
chr1	85497857	85498212	356	106	10	70.44	20.41
chr1	87941156	87941582	427	227	20	96.32	16.14
chr1	87941859	87942789	931	486	49	231.46	15.94
chr1	87957172	87957654	483	313	17	114.51	22.32
chr1	87966842	87967376	535	298	19	120.99	16.61
chr1	87992885	87994217	1333	413	78	138.79	6.17
chr1	88008652	88008947	296	91	8	62.53	17.28
chr1	88104703	88105040	338	236	7	51.6	12.76
chr1	88176094	88176674	581	326	16	91.16	15.24
chr1	89112996	89113378	383	209	9	68.21	19.84
chr1	89772350	89772780	431	226	9	84.45	22.32
chr1	90197016	90197391	376	244	9	70.43	20.6
chr1	90665430	90665697	268	89	6	54.07	15.53
chr1	92427564	92427824	261	102	8	69.43	18.47
chr1	92723420	92723848	429	306	12	87.19	17.28
chr1	92790931	92791431	501	247	11	71.57	14.88
chr1	92892923	92893191	269	179	6	59.36	18.8
chr1	95584145	95584647	503	266	13	83.68	15.76
chr1	96128380	96128696	317	107	8	69.25	22.32
chr1	96899829	96900224	396	245	8	51.26	13.95
chr1	98862023	98862355	333	107	6	54.85	19.84
chr1	99291578	99291991	414	146	9	56.28	13.13
chr1	99691603	99692005	403	146	8	54.05	15.39
chr1	100131424	100137409	5986	5123	501	158.92	6.48
chr1	100147012	100147534	523	414	24	62.87	5.5
chr1	100168491	100170834	2344	1308	97	118.63	4.77
chr1	100569654	100569965	312	211	8	69.82	18.6
chr1	101285534	101285996	463	213	10	53.9	11.16
chr1	101356816	101357366	551	194	16	108.8	13.53
chr1	101479037	101479527	491	259	9	52.14	16.74
chr1	101546249	101546552	304	196	7	56.07	16.53
chr1	101875814	101876514	701	178	17	101.99	18.94
chr1	101910001	101910234	234	100	6	60.48	21.26
chr1	101952535	101952920	386	282	8	62.19	18.6
chr1	101990780	101991438	659	547	23	147.87	17.86
chr1	102044899	102045382	484	203	15	115.37	21.55
chr1	102077237	102077791	555	292	15	93.25	14.88
chr1	102184288	102184680	393	110	10	59.6	13.07
chr1	102506223	102506502	280	146	6	58.22	18.8
chr1	102766272	102766746	475	141	15	90.49	12.18
chr1	102882078	102882644	567	467	16	111.06	17.28
chr1	103965976	103966300	325	89	8	60.38	14.88
chr1	103970732	103971144	413	217	9	59.9	14.4
chr1	104193929	104194578	650	107	20	131.53	17.86
chr1	105646584	105647182	599	336	14	86.55	16.74
chr1	106231622	106232030	409	195	11	93.75	23.29
chr1	108415422	108415819	398	216	8	54.48	15.39
chr1	109171184	109171497	314	210	6	53.54	22.32
chr1	110960288	110960716	429	174	10	62.54	12.76
chr1	112836247	112836588	342	83	8	69.65	28.41
chr1	115459038	115459394	357	250	9	92.83	34.02
chr1	117906580	117907584	1005	475	48	156.1	9.32
chr1	117907632	117908948	1317	182	44	93.71	6.99
chr1	118141281	118141525	245	154	7	80.63	34.02
chr1	118297077	118298125	1049	558	91	315.91	9.07
chr1	118298647	118299645	999	312	80	257.81	13.37
chr1	119212171	119212525	355	79	8	60.98	13.23
chr1	119551821	119552228	408	188	8	61.73	19.41
chr1	122506924	122507384	461	279	12	81.92	22.32
chr1	122512659	122512980	322	241	7	59.34	15.53
chr1	122522524	122522875	352	214	13	112.28	24.63
chr1	122698301	122698573	273	180	9	103.96	39.69
chr1	122828977	122829308	332	251	6	50.63	12.76
chr1	123634870	123635191	322	150	7	53.12	15.94
chr1	124179194	124179496	303	102	6	50.64	15.53
chr1	124343906	124344120	215	107	6	67.82	31.51
chr1	124373012	124373275	264	105	6	51.06	13.74
chr1	124469730	124470133	404	281	10	67.56	16.23
chr1	125926943	125927434	492	106	17	108.16	18.69
chr1	125968054	125968788	735	259	32	186.33	19.26
chr1	128065700	128066119	420	203	8	52.62	12.32
chr1	130166795	130167151	357	107	9	74.05	25
chr1	130833008	130833288	281	97	8	72.14	17.86
chr1	133359942	133360231	290	185	7	55.3	18.47
chr1	135891345	135891846	502	219	12	94.47	23.29
chr1	135911865	135912204	340	94	8	71.55	21.26
chr1	135978344	135978972	629	348	21	134.94	22.89
chr1	137089986	137090366	381	205	7	58.43	13.39
chr1	139700471	139700883	413	191	9	65.25	19.84
chr1	142721362	142721709	348	180	9	67.83	17.86
chr1	143567433	143567736	304	198	6	50.55	15.53
chr1	143711961	143712308	348	239	7	64.72	24.8
chr1	144918525	144919624	1100	578	29	60.33	5.52
chr1	145758663	145759084	422	103	10	64.45	13.13
chr1	146959038	146959604	567	464	16	91.18	12.76
chr1	146965896	146966138	243	162	6	50.33	15.39
chr1	148312121	148312344	224	120	6	50.74	14.4
chr1	148661482	148661852	371	169	8	66.71	16.23
chr1	150906319	150906601	283	154	7	53.97	14.4
chr1	151579171	151579660	490	417	17	108.45	16.61
chr1	152751986	152752115	130	65	7	145.08	31.25
chr1	154731305	154731710	406	256	9	55.92	15.31
chr1	154933200	154933356	157	78	10	190.48	56.7
chr1	154948959	154949825	867	757	54	214.26	11.81
chr1	154952004	154952560	557	219	32	125.21	8.93
chr1	155022787	155023119	333	106	6	56.46	21.01
chr1	155784362	155784622	261	166	6	57.38	21.26
chr1	157826268	157826584	317	210	7	69.61	21.01
chr1	162507982	162508383	402	214	10	81.55	22.32
chr1	163647520	163647997	478	300	10	72.24	17.86
chr1	163738346	163738687	342	96	9	63.62	13.13
chr1	163944563	163944915	353	158	8	51.17	14.88
chr1	166160162	166160394	233	131	6	56.81	18.6
chr1	167520046	167520362	317	108	7	54.75	16.53
chr1	167985706	167986049	344	98	8	62.1	16.53
chr1	168513847	168514224	378	275	11	77.5	20.41
chr1	169976785	169977033	249	140	8	58.02	20.16
chr1	170304054	170304412	359	250	12	93.14	21.65
chr1	171270170	171270709	540	249	13	96.61	21.43
chr1	171583130	171583353	224	90	6	56.77	17.86
chr1	171876498	171876749	252	108	7	68.68	24.35
chr1	171925226	171925556	331	108	6	53.5	14.1
chr1	173181955	173182362	408	110	10	74.18	19.13
chr1	173561404	173561587	184	92	6	71.08	23.29
chr1	176518073	176518655	583	161	17	83.78	13.74
chr1	177245577	177246477	901	597	41	234.78	20.36
chr1	177584362	177584810	449	244	9	50.07	12.07
chr1	177659488	177659932	445	151	10	66.11	17.28
chr1	178518033	178518323	291	98	6	60.29	21.01
chr1	178818782	178819103	322	211	8	65.48	23.5
chr1	180531938	180532282	345	110	8	69.33	24.35
chr1	181183404	181183732	329	174	7	58.65	15.53
chr1	181316130	181316514	385	237	7	52.35	14.88
chr1	181572938	181573250	313	106	8	78.23	28.2
chr1	181767117	181767646	530	269	14	91.84	18.94
chr1	184027150	184027426	277	169	7	53.14	23.29
chr1	185319469	185319811	343	203	8	67.94	15.53
chr1	185874421	185874570	150	75	7	121.01	34.72
chr1	186663489	186663760	272	164	8	59.26	14.48
chr1	187132590	187132818	229	94	6	67.18	26.26
chr1	187444241	187444473	233	105	28	138.95	12.03
chr1	187444980	187445879	900	423	79	273.95	14.96
chr1	187446167	187446471	305	134	18	50.53	6.68
chr1	187446566	187447059	494	280	26	58.51	10.56
chr1	187453578	187454087	510	93	19	100.58	12.11
chr1	187454504	187455104	601	311	17	62.95	11.48
chr1	187508562	187509652	1091	692	138	813.83	22.48
chr1	187517310	187517771	462	351	15	93.18	16.89
chr1	187518350	187518743	394	305	11	72.98	19.31
chr1	187519024	187519219	196	98	11	111.88	26.54
chr1	187524182	187524608	427	182	24	249.27	46.43
chr1	187532160	187532763	604	211	29	154.12	20.41
chr1	187532781	187533012	232	96	40	415.79	49.74
chr1	187540955	187541726	772	270	54	258.1	14.74
chr1	187543309	187543648	340	85	23	117.61	17.36
chr1	187555307	187555866	560	270	35	310.55	38.61
chr1	187574221	187574524	304	108	6	61.23	17.01
chr1	187599104	187599885	782	395	617	3100	19.62
chr1	187647932	187648484	553	455	21	51.16	5.45
chr1	187648808	187649390	583	353	92	652.3	38.85
chr1	187661435	187663524	2090	1398	630	1237.55	8.24
chr1	187663662	187664765	1104	662	356	778.99	6.79
chr1	187670063	187670637	575	456	22	197.69	37.2
chr1	187677305	187678359	1055	255	287	1555.6	34.26
chr1	187679623	187680215	593	81	44	61.86	4.86
chr1	187691808	187692150	343	149	31	326.42	67.57
chr1	187697351	187697693	343	110	24	172.63	21.65
chr1	187697789	187698178	390	244	14	62.29	10.82
chr1	187701621	187701955	335	141	11	54.26	8.12
chr1	187714992	187715444	453	375	13	128.4	36.76
chr1	187729271	187729490	220	110	6	70.04	34.02
chr1	187742263	187743355	1093	282	63	292.44	31.06
chr1	187749605	187749973	369	243	13	57.45	9.47
chr1	187765453	187769189	3737	3305	1237	1836.11	7.55
chr1	187773920	187774431	512	232	20	183.38	63.24
chr1	187780136	187780301	166	83	11	190.48	62.37
chr1	187807547	187807681	135	67	6	112.24	34.02
chr1	187816417	187817153	737	585	107	588.01	31.42
chr1	187820439	187820815	377	266	41	54.03	5.12
chr1	187822230	187822786	557	163	225	1404.57	24.33
chr1	187825454	187825761	308	143	72	330.96	13.61
chr1	187840431	187840584	154	77	15	293.89	70.49
chr1	187847122	187847812	691	125	175	1029.35	17.73
chr1	187848863	187849596	734	626	71	134.89	7.48
chr1	187853344	187854003	660	130	58	107.13	7.42
chr1	187858214	187858881	668	471	432	2090.31	10.88
chr1	187861605	187862301	697	379	240	597.28	10.01
chr1	187862848	187863597	750	602	185	312.42	8.45
chr1	187867668	187868168	501	302	77	209.77	11.11
chr1	187869845	187870037	193	96	20	79.36	6.95
chr1	187872480	187872746	267	109	24	76.84	8.56
chr1	187876915	187877893	979	398	54	55.92	6.35
chr1	187877969	187878930	962	539	127	479.13	23.28
chr1	187880470	187880669	200	100	27	144.59	10.91
chr1	187891996	187892453	458	115	26	69.68	7.65
chr1	187892502	187893765	1264	425	73	170.77	15.05
chr1	187893820	187895091	1272	211	63	118.36	6.94
chr1	187905225	187905602	378	125	25	276.39	60.71
chr1	187911056	187911551	496	233	37	98.22	10.5
chr1	187913096	187914082	987	269	159	725.56	27.5
chr1	187935281	187935994	714	101	39	51.22	4.19
chr1	187936045	187937316	1272	1121	170	668.79	21.05
chr1	187951242	187951623	382	273	13	142.74	56.7
chr1	187965143	187965716	574	438	53	465.68	62.33
chr1	187972960	187973470	511	139	47	438.5	47.49
chr1	187978929	187980079	1151	170	153	872.38	27.43
chr1	187992750	187993341	592	296	23	123.62	23.09
chr1	187994547	187994683	137	68	6	59.33	9.24
chr1	187994863	187995329	467	161	29	205.78	27.71
chr1	188001257	188001561	305	78	21	137.56	20.6
chr1	188002146	188002668	523	87	31	172.88	20.09
chr1	188004209	188004574	366	87	17	81.32	15.57
chr1	188033682	188033969	288	180	21	94.54	10.28
chr1	188037193	188038235	1043	395	70	78.39	6.63
chr1	188040885	188042881	1997	1682	129	97.6	7.57
chr1	188042999	188043786	788	182	51	60.03	5.72
chr1	188121866	188122046	181	90	6	83.62	34.02
chr1	188132782	188134496	1715	1179	85	84.21	10.04
chr1	188134980	188135767	788	343	71	190.97	10.4
chr1	188137173	188138040	868	356	53	81.22	5.6
chr1	188142421	188142925	505	399	18	114.11	18.26
chr1	188151982	188152636	655	530	117	550.48	28.98
chr1	188154083	188154702	620	442	58	154.17	9.1
chr1	188155588	188156059	472	110	90	456.56	21.23
chr1	188163837	188164138	302	105	19	60.59	9.13
chr1	188165583	188166632	1050	119	127	614.07	21.81
chr1	188171737	188172101	365	109	10	104.75	51.03
chr1	188177337	188178168	832	186	60	421.55	43.15
chr1	188182904	188183764	861	392	90	625.37	27.78
chr1	188188974	188189483	510	78	17	172.78	42.02
chr1	188195133	188195546	414	249	22	140.62	25.92
chr1	188196814	188197169	356	180	17	99.89	14.66
chr1	188229223	188229875	653	302	39	327.51	52.66
chr1	188256106	188256853	748	127	181	1337.2	29.1
chr1	188264402	188264994	593	343	92	711.21	52.76
chr1	188292559	188293050	492	223	25	197.83	44.64
chr1	188293246	188293667	422	110	14	93.91	11.16
chr1	188301783	188302201	419	166	45	347.7	40.78
chr1	188302239	188302677	439	126	19	88.32	15.43
chr1	188314804	188315378	575	160	17	64.79	10.06
chr1	188316421	188316963	543	431	27	134.4	20.09
chr1	188323800	188324109	310	143	36	297.81	32.78
chr1	188325533	188325735	203	101	10	62.44	10.89
chr1	188383689	188384186	498	103	14	55.4	7.88
chr1	188581426	188581741	316	212	6	60.13	17.01
chr1	188926546	188927251	706	320	31	77.93	7.71
chr1	188927508	188928226	719	445	41	133.85	15.42
chr1	188935747	188935951	205	102	9	112.24	51.03
chr1	188942803	188943078	276	166	49	388.99	30.47
chr1	188944786	188945437	652	405	51	238.41	24.8
chr1	188952791	188953019	229	106	12	156.98	62.37
chr1	188959819	188960196	378	272	20	93.73	14.73
chr1	188960386	188960936	551	333	57	384.32	26.69
chr1	188966894	188967347	454	149	10	94.88	22.68
chr1	188974753	188975152	400	145	11	113.41	34.02
chr1	188983678	188985607	1930	1540	128	292.47	11.93
chr1	189011166	189011387	222	111	21	186.35	30.74
chr1	189029472	189030044	573	296	12	107.38	28.35
chr1	189035249	189035576	328	222	10	109.63	28.35
chr1	189742312	189742625	314	189	12	75.87	15.16
chr1	189743669	189743983	315	87	10	60.55	12.5
chr1	190096402	190096733	332	75	6	50.63	21.26
chr1	192536677	192536891	215	107	6	66.17	29.76
chr1	194199367	194199626	260	149	6	53.72	14.88
chr1	194262499	194262736	238	128	6	57.42	15.53
chr1	194459350	194459804	455	224	10	71.05	19.84
chr1	195130765	195131024	260	77	6	52.58	17.86
chr1	196484056	196484515	460	251	9	67.31	23.29
chr1	196600236	196600631	396	178	9	55.79	12.4
chr1	197295300	197295586	287	81	6	50.96	14.88
chr1	199120088	199120405	318	102	6	54.63	14.1
chr1	200394183	200394549	367	87	8	58.53	12.76
chr1	201907294	201907602	309	159	29	198.76	21.12
chr1	201908317	201909359	1043	266	40	131.66	11.52
chr1	201963835	201965578	1744	1321	193	632.15	11.3
chr1	201965658	201965920	263	119	29	108.06	8.71
chr1	201972300	201972616	317	109	8	57.9	16.23
chr1	201979773	201980197	425	284	15	144.75	42.52
chr1	202020398	202020682	285	184	9	88.34	24.35
chr1	202775471	202775806	336	242	8	56.94	11.16
chr1	202861005	202861336	332	98	10	83.19	19.13
chr1	202861469	202861792	324	120	7	51.83	12.32
chr1	204819838	204820286	449	267	10	80.52	16.23
chr1	204866217	204866551	335	232	9	64.42	15.76
chr1	204898431	204898816	386	217	11	85.4	21.55
chr1	204961372	204961656	285	104	6	51.16	14.88
chr1	205431273	205431572	300	199	7	57.69	17.17
chr1	205515191	205515476	286	106	6	51.06	18.6
chr1	205646757	205647356	600	309	23	156.66	17.86
chr1	205926137	205926571	435	260	8	62.69	17.01
chr1	205926619	205926851	233	166	7	71.25	16.23
chr1	206343030	206343548	519	285	11	65.59	18.94
chr1	206701422	206701939	518	252	13	74.8	16.03
chr1	206913270	206913713	444	228	12	96.51	21.43
chr1	207085015	207085186	172	86	6	72.54	24.35
chr1	208113916	208114241	326	118	6	52.49	13.39
chr1	208401111	208401412	302	201	6	53.27	17.01
chr1	208417719	208418053	335	260	7	53.02	13.23
chr1	211415905	211416268	364	267	10	89.8	36.53
chr1	211749103	211749387	285	178	6	52.34	15.53
chr1	211930726	211931018	293	184	6	61.83	22.32
chr1	212726331	212726596	266	136	6	53.08	14.88
chr1	216481394	216481648	255	153	6	50.97	16.53
chr1	216672928	216673575	648	255	16	98.14	10.82
chr1	216741889	216742122	234	123	6	60.48	21.26
chr1	216754934	216755246	313	174	8	69.71	18.6
chr1	218469964	218470329	366	108	10	78.91	15.94
chr1	218655819	218656320	502	279	13	85.4	16.23
chr1	219277692	219278083	392	132	9	63.18	17.86
chr1	220531685	220532193	509	327	16	86.3	14.2
chr1	221351487	221351847	361	269	7	55.9	22.32
chr1	221758080	221758497	418	210	9	80.91	29.76
chr1	222780038	222780361	324	142	6	50.01	16.23
chr1	223116014	223116660	647	222	17	96.05	16.03
chr1	226017084	226017528	445	215	9	68.61	19.41
chr1	226508617	226508995	379	212	8	65.95	24.35
chr1	227400818	227401178	361	136	8	55.55	14.4
chr1	227797931	227798122	192	96	6	63.54	18.47
chr1	227976999	227977355	357	252	8	54.83	11.16
chr1	228100318	228100614	297	190	7	56.81	13.23
chr1	228137032	228137568	537	248	15	59.76	12.32
chr1	228722941	228723637	697	298	25	161.92	17.86
chr1	229225110	229225913	804	245	19	101.43	19.31
chr1	229283839	229284276	438	192	12	84.51	13.95
chr1	229578248	229578719	472	226	10	69.48	23.15
chr1	229721311	229721722	412	210	10	61.91	16.89
chr1	229733319	229733859	541	108	16	110.02	18.94
chr1	231935942	231936433	492	277	9	70.17	17.86
chr1	231952938	231953232	295	175	7	57.02	16.53
chr1	232100631	232101074	444	106	11	78.77	15.39
chr1	232266840	232267197	358	193	7	57.38	20.29
chr1	232535662	232535964	303	195	7	58.62	17.86
chr1	232601818	232602078	261	153	6	56.06	16.23
chr1	232900767	232901197	431	172	8	51.73	15.39
chr1	233097136	233097512	377	194	10	77.61	12.76
chr1	233239774	233240159	386	231	8	54.36	14.88
chr1	235401665	235402029	365	110	10	70.62	15.76
chr1	235459375	235460042	668	404	21	125.59	15.24
chr1	236163137	236163717	581	328	13	54.34	8.59
chr1	238492758	238493020	263	107	6	52.26	17.86
chr1	240150150	240150642	493	215	11	91.48	22.32
chr1	241354042	241354560	519	255	13	96.64	20.6
chr1	241849086	241849458	373	174	8	64.93	15.53
chr1	242563903	242564234	332	72	7	53.42	18.8
chr1	244645141	244645437	297	190	6	51.19	19.41
chr1	246553296	246553967	672	533	21	125.09	15.24
chr1	246617913	246618266	354	86	7	66.01	21.01
chr1	246685695	246685990	296	185	6	52.53	16.23
chr1	247661262	247661548	287	182	6	56.07	17.86
chr1	247768613	247768913	301	219	6	56.18	18.8
chr1	249950819	249951107	289	189	7	51.36	13.53
chr1	252763741	252764062	322	214	6	57.42	15.76
chr1	254384909	254385236	328	229	6	52.32	22.32
chr1	254467073	254467639	567	255	12	70.08	16.23
chr1	254645953	254646278	326	108	6	57.07	26.26
chr1	254938683	254938977	295	201	7	55.87	15.94
chr1	256588715	256589189	475	281	10	59.51	13.13
chr1	256813518	256813855	338	125	7	51.6	15.94
chr1	258918681	258918965	285	102	6	59.26	19.84
chr1	260071411	260071700	290	178	11	97.54	29.76
chr1	260404113	260404708	596	111	19	110.94	16.23
chr1	261660326	261660488	163	81	6	76.28	19.13
chr1	262068564	262068861	298	102	9	79.73	24.04
chr1	264225446	264225981	536	294	13	94.86	20.6
chr1	266913257	266913581	325	109	7	59.04	15.53
chr1	268503898	268504287	390	149	14	112.66	27.47
chr1	268681493	268682138	646	110	15	76.3	8.71
chr1	268789749	268790189	441	171	11	73.06	13.53
chr1	268823807	268824272	466	210	12	90.03	19.84
chr1	269205929	269206255	327	234	7	56.2	14.29
chr1	269438950	269439422	473	245	8	59.72	21.26
chr1	269970237	269970617	381	278	9	61.78	13.95
chr1	270876812	270877149	338	107	7	52.74	16.53
chr1	270893083	270893478	396	109	8	54.65	15.39
chr1	271453167	271453872	706	524	19	130.07	21.55
chr1	272239073	272239448	376	265	10	76.2	15.39
chr1	272464792	272465093	302	74	6	54.64	17.86
chr1	272540292	272540654	363	199	10	82.52	20.6
chr1	273574527	273575008	482	243	10	55.43	16.89
chr1	273788708	273789031	324	95	7	62.05	17.01
chr1	274030779	274031106	328	143	6	55.28	19.84
chr1	274275376	274275715	340	196	7	50.33	12.32
chr1	274937807	274938514	708	271	20	122.29	17.36
chr1	275031070	275031444	375	221	8	57.77	12.76
chr1	275050790	275051261	472	320	16	113.32	22.32
chr1	275214057	275214353	297	90	6	61.9	22.68
chr1	275445570	275445974	405	214	9	54.94	12.4
chr1	279306233	279306545	313	223	7	51.85	14.88
chr1	281171447	281171679	233	122	6	52.48	15.94
chr1	281269177	281269525	349	180	10	72.54	15.76
chr1	281321261	281321753	493	307	17	122.5	17.86
chr1	281463127	281463466	340	88	9	72.92	16.53
chr1	281520485	281520795	311	157	6	53.81	13.39
chr1	281719364	281719700	337	226	11	88.7	20.16
chr1	282076761	282077050	290	129	8	57.97	14.88
chr1	282107665	282107986	322	71	6	55.8	19.84
chr1	283926343	283926690	348	260	7	55.52	14.88
chr1	289589495	289589858	364	258	9	66.07	17.86
chr10	2344238	2344530	293	205	6	58.47	19.84
chr10	2821016	2821249	234	128	6	53.37	16.53
chr10	2821998	2822307	310	123	7	54.31	15.94
chr10	3407934	3408239	306	147	6	50.36	15.53
chr10	3528340	3528556	217	108	6	59.14	23.29
chr10	4165694	4166155	462	247	10	73.71	17.86
chr10	5668155	5668398	244	109	9	91.14	26.04
chr10	7087807	7088000	194	97	6	66.17	29.76
chr10	8478294	8478624	331	94	6	52.07	22.32
chr10	9299692	9300150	459	210	13	103.48	17.17
chr10	9492576	9492895	320	215	7	59.53	15.53
chr10	10539767	10540114	348	102	8	70.7	21.26
chr10	10540117	10540376	260	111	6	57.49	21.26
chr10	10691568	10691858	291	195	7	59.91	21.43
chr10	10977581	10977971	391	196	8	55.09	15.39
chr10	11154259	11154771	513	104	15	63.07	9.62
chr10	11412604	11413085	482	201	9	67.22	20.29
chr10	12713571	12713999	429	198	8	66.76	28.2
chr10	13042964	13043251	288	110	6	53.29	12.18
chr10	13358008	13358351	344	99	8	62.1	13.23
chr10	13643581	13643940	360	263	7	53.17	17.86
chr10	13710094	13710414	321	123	7	60.86	20.29
chr10	14031771	14032439	669	415	22	143.87	19.31
chr10	14063930	14064341	412	168	11	77.66	22.32
chr10	14188987	14189554	568	304	12	71.5	13.95
chr10	14308118	14308429	312	204	6	58.31	21.01
chr10	15096360	15096797	438	101	13	96.29	20.16
chr10	15705621	15705875	255	144	97	1109.08	67.57
chr10	15941368	15941767	400	290	9	74.61	20.29
chr10	16643624	16643916	293	180	7	66.88	17.86
chr10	20464371	20464818	448	336	14	105.41	23.04
chr10	21595593	21595831	239	128	6	56.09	18.6
chr10	24877066	24877371	306	105	6	55.71	14.1
chr10	25760375	25760832	458	197	9	73.01	22.32
chr10	29129412	29129850	439	252	12	95.07	17.17
chr10	29781427	29781699	273	187	6	51.22	14.29
chr10	31233333	31233703	371	108	9	64.04	14.4
chr10	32279460	32279657	198	99	6	69.58	33.48
chr10	34422687	34423002	316	99	7	53.71	15.94
chr10	34802691	34802839	149	74	8	158.2	45.36
chr10	35595471	35595786	316	94	8	79.87	29.76
chr10	36896568	36896717	150	75	8	142.52	45.36
chr10	37323862	37324384	523	331	16	118.67	20.83
chr10	38423973	38424303	331	93	6	58.81	17.01
chr10	38564816	38565084	269	170	6	53.96	19.41
chr10	39895551	39895907	357	173	8	63.52	14.29
chr10	40643988	40644311	324	107	14	124.96	28.8
chr10	42944689	42945016	328	248	8	55.67	13.13
chr10	43509753	43510145	393	184	7	65.11	22.68
chr10	43553331	43553674	344	95	8	71.12	21.26
chr10	43697481	43697803	323	233	7	60.66	16.23
chr10	43783471	43783967	497	256	10	57.64	15.76
chr10	44367714	44368036	323	116	6	57.33	21.01
chr10	44584032	44584427	396	186	28	270.79	54.56
chr10	45554546	45554952	407	221	10	71.31	14.88
chr10	46475910	46476487	578	191	16	114.23	18.47
chr10	46678969	46679266	298	128	6	55.01	17.86
chr10	46679558	46679902	345	193	7	52.34	23.5
chr10	47228037	47228522	486	105	14	95.15	15.76
chr10	48169029	48169382	354	208	8	66.8	19.41
chr10	51236109	51236481	373	206	11	92.28	24.04
chr10	52054104	52054428	325	115	7	65.18	23.5
chr10	53890948	53891321	374	105	9	73.82	18.6
chr10	55186728	55187103	376	221	9	75.31	15.53
chr10	55424475	55424948	474	222	10	67.75	12.76
chr10	55709052	55709429	378	203	9	75.1	19.41
chr10	55982803	55983458	656	185	16	121.32	27.17
chr10	56022428	56022760	333	111	9	76.84	28.57
chr10	56198572	56198999	428	172	9	63.86	16.53
chr10	56797493	56797924	432	193	9	71.55	16.23
chr10	57351456	57351773	318	90	6	57.77	26.26
chr10	57398489	57398858	370	186	13	105.7	23.04
chr10	58156225	58156437	213	106	6	56.77	21.43
chr10	59504043	59504393	351	81	9	57.34	13.74
chr10	61161502	61161789	288	180	6	55.97	13.39
chr10	61298864	61299381	518	240	10	50.4	11.45
chr10	61408116	61408659	544	254	18	94.01	16.53
chr10	65679274	65679713	440	281	9	67.38	18.6
chr10	65822805	65823079	275	185	6	55.9	21.26
chr10	67514944	67515462	519	262	10	78.35	22.32
chr10	68155182	68155466	285	181	6	54.89	17.01
chr10	69872273	69872608	336	65	7	56.63	14.88
chr10	72855036	72855391	356	169	10	99.82	29.76
chr10	73927193	73927505	313	110	10	87.41	23.15
chr10	75216391	75216680	290	189	6	55.78	17.86
chr10	77616192	77616563	372	84	8	63.5	18.6
chr10	79377832	79378106	275	128	8	65.15	14.4
chr10	81417802	81418341	540	328	12	78.91	15.39
chr10	81522724	81523066	343	122	13	113.75	24.63
chr10	82012215	82012522	308	106	6	55.53	23.5
chr10	82325125	82325350	226	105	7	72.25	24.35
chr10	82963841	82964181	341	99	7	57.51	19.41
chr10	83263930	83264183	254	110	7	56.38	16.74
chr10	83354602	83354784	183	91	7	90.65	32.89
chr10	83703378	83703951	574	238	18	135.66	30.79
chr10	84706482	84706926	445	167	13	107.42	21.43
chr10	84914836	84915435	600	393	13	75.86	13.53
chr10	86395334	86395656	323	99	6	52.75	22.32
chr10	86485656	86486109	454	105	13	83.21	14.1
chr10	87407409	87407627	219	109	6	51.65	17.86
chr10	87533404	87533831	428	215	9	77.78	23.5
chr10	88020323	88020762	440	304	12	85.9	14.4
chr10	88638750	88639161	412	181	11	85.7	19.84
chr10	88829340	88829571	232	100	6	62.13	22.32
chr10	89708836	89709074	239	149	6	56.09	14.88
chr10	90028875	90029253	379	270	9	59.65	13.13
chr10	90989123	90989521	399	110	13	109.23	23.15
chr10	91783380	91783769	390	232	9	75.62	20.29
chr10	92364460	92364900	441	173	11	90.12	23.29
chr10	92482533	92482954	422	142	8	56.24	13.74
chr10	94196955	94197369	415	174	8	61.13	19.41
chr10	96000547	96000830	284	181	8	70.33	20.6
chr10	96387697	96388007	311	202	11	94.15	23.81
chr10	97435035	97435381	347	159	7	64.81	19.84
chr10	97614685	97615242	558	454	14	79.33	11.45
chr10	101459745	101460137	393	182	10	95.36	29.76
chr10	102059816	102060086	271	99	6	64.07	22.32
chr10	102865646	102865923	278	189	6	58.43	18.8
chr10	103456952	103457252	301	210	6	59.33	21.01
chr10	103647293	103647589	297	217	7	73.73	22.32
chr10	103709198	103709581	384	102	10	64.86	16.89
chr10	104019744	104020027	284	137	7	51.25	18.6
chr10	104306235	104306531	297	117	8	78.27	26.79
chr10	105054014	105054321	308	106	7	63.68	21.26
chr10	105245283	105245540	258	159	6	57.71	17.01
chr10	105445960	105446491	532	291	11	67.31	11.52
chr10	105454403	105455052	650	390	15	82.02	14.48
chr10	105888758	105889087	330	223	8	58.69	17.28
chr10	106452406	106452732	327	90	6	53.84	18.8
chr10	106916376	106916662	287	185	6	57.52	18.8
chr10	106959246	106959602	357	224	13	124.71	34.94
chr10	108795951	108796463	513	236	10	56.34	13.13
chr10	109232481	109232836	356	134	7	57.56	20.29
chr10	109341004	109341373	370	269	8	52.54	10.82
chr10	109341471	109341761	291	98	7	51.15	13.53
chr10	109597716	109597953	238	106	7	52.21	13.74
chr10	110228822	110229204	383	110	9	78.22	21.26
chr10	110443401	110443795	395	293	11	93.38	22.32
chr10	110697983	110698260	278	109	6	54.29	20.29
chr11	573	898	326	108	6	59.24	28.35
chr11	548544	548831	288	118	6	54.6	17.01
chr11	1876327	1876744	418	206	16	141.2	29.76
chr11	3732324	3732658	335	225	6	51.73	17.86
chr11	12581974	12582107	134	67	6	80.62	12.18
chr11	13276893	13277177	285	90	6	53.59	16.23
chr11	17052169	17052604	436	134	10	71.32	15.94
chr11	17816704	17817219	516	322	15	113.53	19.13
chr11	19136992	19137347	356	222	7	51.12	13.23
chr11	19490633	19490884	252	107	8	82.54	29.76
chr11	20544035	20544427	393	226	7	50.44	17.86
chr11	20581321	20581569	249	146	6	61.57	23.5
chr11	21980752	21981023	272	94	7	72.75	29.76
chr11	23415994	23416323	330	258	6	52.15	22.32
chr11	28185443	28185766	324	108	6	57.24	21.01
chr11	29328891	29329298	408	167	9	72.05	23.29
chr11	30304222	30304549	328	108	8	53.69	12.4
chr11	30446995	30447407	413	224	7	55.87	22.32
chr11	33900787	33901057	271	109	8	79.85	25.51
chr11	34792326	34792721	396	149	8	75.9	27.9
chr11	35360887	35361279	393	107	9	81.22	23.5
chr11	35497937	35498592	656	553	15	76.85	13.39
chr11	36224572	36224957	386	217	8	52.14	13.95
chr11	37516343	37516696	354	136	8	68.4	20.29
chr11	37866543	37866804	262	104	6	58.65	17.86
chr11	39466763	39467037	275	133	7	68.94	22.32
chr11	39606673	39607015	343	250	8	51.21	16.89
chr11	41305719	41306003	285	194	6	50.02	14.29
chr11	41860841	41861194	354	104	8	56.23	17.28
chr11	42216429	42216927	499	228	10	70.39	14.29
chr11	44798748	44798978	231	107	8	64.11	14.1
chr11	45427990	45428258	269	101	7	61.17	17.17
chr11	46049120	46049405	286	94	7	64.57	24.35
chr11	46358514	46358838	325	221	8	59.22	14.4
chr11	47182118	47182527	410	195	7	53.1	20.29
chr11	47483988	47484320	333	247	7	50.97	12.32
chr11	47978496	47978889	394	199	8	57.36	17.86
chr11	48594271	48594568	298	132	6	61.8	22.68
chr11	48655087	48655328	242	137	6	56.94	15.53
chr11	50327713	50328048	336	97	7	56.63	18.6
chr11	51284108	51284448	341	180	7	50.24	12.32
chr11	53964057	53964616	560	364	15	96.22	15.76
chr11	54383105	54383422	318	225	6	51.82	17.01
chr11	54867925	54868200	276	165	8	71.36	20.6
chr11	57565939	57566362	424	216	9	68.84	18.6
chr11	60882467	60882796	330	110	8	63.58	16.53
chr11	61913656	61913990	335	95	6	51.73	17.86
chr11	62230296	62231405	1110	449	39	196.16	15.16
chr11	62354621	62355021	401	103	9	51.37	8.93
chr11	65606510	65606895	386	276	15	119.67	21.01
chr11	66872348	66873071	724	207	22	127.77	15.24
chr11	67686663	67687064	402	247	8	54.13	15.39
chr11	68212449	68212858	410	206	9	61.44	14.88
chr11	69170623	69171165	543	250	14	104.43	24.04
chr11	71288192	71288443	252	127	6	58.37	17.01
chr11	74046174	74046648	475	242	10	64.74	20.83
chr11	74587328	74587631	304	155	6	53.08	17.01
chr11	75013345	75013678	334	226	6	54.77	24.8
chr11	75686956	75687342	387	238	8	54.28	11.9
chr11	80783987	80784399	413	124	10	72.14	15.39
chr11	81872079	81872463	385	172	7	61.46	19.84
chr11	82670077	82670681	605	89	15	93.3	13.53
chr11	82734298	82734578	281	181	6	51.55	18.6
chr11	84294909	84295190	282	173	7	57.3	12.76
chr11	84845550	84846171	622	199	15	80.95	15.76
chr11	84948424	84948724	301	199	6	61.52	22.68
chr11	85282148	85282562	415	185	9	62.28	12.32
chr11	86304742	86304913	172	86	10	154.43	40.58
chr11	87110164	87110525	362	189	10	79.39	19.13
chr11	87327197	87327432	236	75	6	52.12	12.76
chr11	89152870	89153233	364	252	12	92.42	16.23
chr11	89891222	89891476	255	148	7	59.38	18.47
chr11	90914573	90914882	310	78	7	57.89	14.29
chr11	91174763	91175094	332	86	8	63.36	16.53
chr11	92565116	92565572	457	237	9	67.57	19.41
chr12	55347	56086	740	485	30	83.96	6.81
chr12	134734	135006	273	102	8	58.2	14.1
chr12	212811	213123	313	141	8	69.71	22.32
chr12	334718	334894	177	88	14	158.37	26.6
chr12	381370	381658	289	183	6	62.68	22.68
chr12	414234	414649	416	193	20	184.97	46.18
chr12	453108	453564	457	347	56	485.28	45.88
chr12	466915	467554	640	453	34	214.1	22.7
chr12	634404	634889	486	274	11	81.51	17.86
chr12	643782	644234	453	232	11	76.24	14.88
chr12	1234459	1234777	319	246	6	59.4	22.32
chr12	1329663	1329957	295	132	8	67.59	13.23
chr12	1483462	1483753	292	211	11	68.52	16.23
chr12	1488236	1490945	2710	1954	354	858.18	10.38
chr12	3865632	3866088	457	123	46	399.89	32.74
chr12	4332597	4333110	514	230	11	77.03	24.04
chr12	4614545	4614797	253	109	6	56.94	20.29
chr12	4707931	4708272	342	221	9	80.91	24.35
chr12	4779227	4779802	576	441	29	213.71	20.29
chr12	5238883	5239127	245	140	6	65.23	21.01
chr12	5476029	5477098	1070	862	38	67.7	7.02
chr12	5484680	5485603	924	726	88	306.51	19.6
chr12	5488946	5489172	227	110	25	93.3	8.54
chr12	5494572	5497948	3377	836	446	294.82	9.38
chr12	5500229	5502034	1806	1204	175	86.15	8.13
chr12	5516266	5517051	786	572	33	85.23	6.23
chr12	5525274	5525693	420	312	9	51.55	11.75
chr12	5761037	5761448	412	303	22	196.28	28.89
chr12	5768882	5769173	292	91	17	148.91	32.67
chr12	5769787	5770199	413	107	19	145.1	32.67
chr12	5792044	5792400	357	249	27	229.07	29.11
chr12	6844212	6844743	532	261	15	109.37	24.63
chr12	7662460	7662966	507	356	66	474.29	24.8
chr12	7663631	7664166	536	432	21	65.98	9.01
chr12	7944804	7945392	589	293	33	248.94	48.52
chr12	8101915	8102196	282	100	7	57.3	19.13
chr12	8442297	8442637	341	249	7	53.64	13.74
chr12	8442682	8443072	391	167	8	58.91	20.6
chr12	9052850	9053275	426	328	12	98.67	21.43
chr12	9953299	9953629	331	104	6	53.5	23.5
chr12	12107605	12107918	314	104	8	74.44	25.51
chr12	12313089	12313438	350	253	10	93.64	21.26
chr12	12575857	12576210	354	107	8	80.61	28.35
chr12	12699194	12699467	274	171	6	52.25	18.6
chr12	13346713	13346961	249	145	6	56.14	15.53
chr12	13346990	13347253	264	101	6	54.49	11.65
chr12	14426113	14426426	314	190	6	54.98	18.8
chr12	15831759	15832072	314	101	6	58.13	26.26
chr12	18079493	18079758	266	102	7	64.1	22.32
chr12	19238771	19239258	488	185	10	83.3	32.89
chr12	19674671	19675097	427	189	8	58.63	22.32
chr12	20128111	20128430	320	105	6	53.01	17.86
chr12	20696679	20696943	265	109	6	58.33	17.86
chr12	20740231	20740485	255	93	7	50.06	13.74
chr12	21153540	21153947	408	111	10	77.4	24.04
chr12	21371477	21371911	435	234	10	81.91	28.41
chr12	21630563	21630842	280	92	11	104.4	23.15
chr12	24155800	24156194	395	108	9	61.61	14.4
chr12	24182342	24182758	417	110	10	68.87	17.28
chr12	24774725	24775005	281	180	6	63.49	22.68
chr12	25759419	25760163	745	425	20	118.19	17.36
chr12	26044099	26044425	327	231	13	132.34	28.41
chr12	26534066	26534593	528	232	13	87.84	17.86
chr12	26576380	26577162	783	499	18	93.11	16.45
chr12	27420264	27420577	314	206	6	52.18	12.76
chr12	27727665	27728065	401	193	8	71.15	24.8
chr12	31856038	31856470	433	211	9	66.41	21.43
chr12	31970893	31971245	353	127	8	62.52	13.74
chr12	32213909	32214237	329	107	6	53.67	18.8
chr12	32663623	32663933	311	185	6	58.4	15.76
chr12	33250416	33250784	369	103	8	53.69	11.16
chr12	36193278	36193552	275	138	6	55.9	17.01
chr12	39084601	39084928	328	100	6	55.28	19.84
chr12	39269279	39269584	306	106	6	58.86	21.01
chr12	40146576	40146858	283	150	6	57.92	18.8
chr12	40850121	40850455	335	108	6	58.46	17.01
chr12	41023747	41024190	444	202	10	77.2	14.88
chr12	41559973	41560251	279	168	7	68.47	22.32
chr12	42114477	42114797	321	237	7	50.05	14.4
chr12	42285583	42285852	270	201	6	60.8	19.84
chr12	43343102	43343414	313	137	8	54.36	14.48
chr12	47193157	47193383	227	117	6	55.29	17.17
chr12	48117273	48117564	292	200	6	54.21	21.26
chr12	48496383	48496871	489	255	11	83.15	29.76
chr12	48653607	48653931	325	96	6	52.58	17.86
chr12	48817586	48817915	330	211	6	55.11	14.88
chr12	48867184	48867512	329	106	7	56	14.29
chr12	49711412	49711759	348	154	11	95.63	27.47
chr12	50037202	50037505	304	108	6	54.45	17.86
chr12	50445195	50445492	298	188	7	55.55	15.94
chr12	50905858	50906152	295	223	7	73.96	33.48
chr12	52089997	52090316	320	96	6	55.97	19.84
chr12	53616254	53616660	407	295	8	61.82	23.29
chr12	53686489	53686802	314	196	10	73.45	14.48
chr12	54406688	54407328	641	211	13	83.04	13.23
chr13	1942131	1942507	377	235	8	51.89	10.82
chr13	13693864	13694218	355	262	8	60.98	19.84
chr13	14360592	14360856	265	154	7	55.04	13.95
chr13	19193648	19193951	304	123	7	72.97	27.9
chr13	20055951	20056170	220	110	6	54.6	19.84
chr13	22502021	22502326	306	152	8	57.08	15.31
chr13	24022834	24023215	382	270	8	70.95	23.5
chr13	25756179	25756435	257	187	7	79.04	28.35
chr13	26670177	26670532	356	96	7	56.15	15.53
chr13	26781470	26781800	331	235	6	55.02	19.84
chr13	29428509	29428867	359	219	7	52.03	13.74
chr13	29715671	29715995	325	214	7	50.68	14.88
chr13	30820075	30820390	316	75	7	52.61	12.32
chr13	31126749	31127082	334	70	7	50.88	12.32
chr13	31327126	31327732	607	188	16	98.56	15.31
chr13	31423797	31423955	159	79	6	90.65	28.2
chr13	34874388	34874655	268	104	7	66.68	24.35
chr13	38457893	38458180	288	210	15	167.5	56.82
chr13	38469951	38470094	144	72	8	142.42	34.01
chr13	38487608	38487763	156	78	9	153.99	47.27
chr13	38561876	38562143	268	188	19	208.97	55.42
chr13	38573753	38574067	315	238	6	53.45	22.32
chr13	38608577	38609128	552	457	25	54.41	7.03
chr13	38609498	38610192	695	374	59	211.9	19.62
chr13	38613916	38614268	353	86	24	64.8	8.46
chr13	38614524	38615392	869	555	37	73.33	7.96
chr13	38615633	38616324	692	430	32	50.7	6.25
chr13	38619794	38620883	1090	798	77	97.51	7.86
chr13	38622027	38624519	2493	578	209	396.63	16.55
chr13	38630922	38631256	335	208	34	385.17	76.16
chr13	38638391	38641453	3063	2228	1166	2459.71	10.14
chr13	38651690	38652279	590	479	61	513.15	55.62
chr13	38659989	38660494	506	234	22	218.04	44.64
chr13	38666884	38667602	719	297	29	61.22	8.35
chr13	38667604	38668566	963	227	110	609.47	19.91
chr13	38673841	38674375	535	409	32	295.36	40.58
chr13	38680429	38680614	186	93	6	77.37	28.2
chr13	38709378	38710806	1429	445	112	540.41	25.62
chr13	38718622	38719335	714	219	31	166.06	20.16
chr13	38723159	38723947	789	706	41	88.14	5.99
chr13	38724376	38725128	753	274	42	108.19	10.16
chr13	38731267	38731817	551	442	41	83.61	7.05
chr13	38732006	38732485	480	167	76	338.83	16.36
chr13	38732805	38733111	307	186	31	107.11	10.37
chr13	38733410	38733827	418	185	25	51.35	5.11
chr13	38756549	38756922	374	76	19	81.21	12.76
chr13	38758611	38758886	276	147	28	187.6	22.11
chr13	38760078	38760464	387	237	27	140.35	20.22
chr13	38768833	38769721	889	276	35	225.49	23.38
chr13	38793617	38793844	228	90	8	97.04	39.69
chr13	38806739	38806922	184	92	17	215.3	39.94
chr13	38807035	38807527	493	89	19	137.07	25.85
chr13	38813764	38814192	429	302	9	85.29	39.69
chr13	38832207	38832910	704	512	67	265.5	14.72
chr13	38833063	38834108	1046	541	49	85.71	5.89
chr13	38845437	38845695	259	94	14	181.25	73.71
chr13	38859371	38859721	351	107	45	478.15	57.54
chr13	38865512	38866710	1199	791	195	631.27	17.17
chr13	38867779	38869533	1755	665	131	105.66	5.59
chr13	38882988	38883527	540	108	14	53.56	6.87
chr13	38885383	38885856	474	342	40	305.41	41.94
chr13	38890669	38890837	169	84	8	111.78	32.47
chr13	38903561	38904398	838	289	41	145.32	12.18
chr13	38955608	38956119	512	349	49	382.9	38.27
chr13	38961513	38961985	473	388	26	216.29	43.5
chr13	39568117	39568519	403	251	7	60	19.84
chr13	43563964	43564186	223	111	6	51.65	17.86
chr13	44841055	44841271	217	108	6	60.4	24.35
chr13	46850917	46851213	297	108	7	56.81	19.84
chr13	53362967	53363266	300	111	9	66.5	14.88
chr13	55001249	55001473	225	120	6	51.53	14.88
chr13	57248330	57248962	633	292	17	106.97	21.01
chr13	59601293	59601620	328	227	7	56.1	14.29
chr13	60641304	60641579	276	110	6	50.91	17.86
chr13	60911959	60912545	587	229	13	82.11	14.88
chr13	62155981	62156282	302	88	6	57.61	19.84
chr13	63714078	63714289	212	106	11	92.61	22.84
chr13	67782148	67782410	263	163	6	60.01	18.8
chr13	68240406	68240835	430	109	11	81.94	22.32
chr13	72576691	72576945	255	118	9	91.08	27.17
chr13	75145773	75146102	330	176	9	82.36	24.35
chr13	75292272	75292563	292	198	7	56.19	15.94
chr13	76591996	76592237	242	159	6	56.94	19.41
chr13	77785352	77785707	356	219	9	66.94	14.88
chr13	79421630	79422003	374	104	12	79.97	15.24
chr13	82731406	82731674	269	132	6	53.96	11.65
chr13	82866119	82866554	436	168	13	102.21	25.51
chr13	84694733	84695057	325	226	9	69.24	20.16
chr13	86953002	86953340	339	101	10	83.87	23.15
chr13	87491409	87491765	357	83	7	57.47	16.23
chr13	89462402	89462625	224	78	6	56.77	17.86
chr13	92934096	92934393	298	160	6	56.46	14.1
chr13	92983226	92983380	155	77	15	261.06	49.6
chr13	93123642	93124051	410	303	9	64.12	22.32
chr13	93609786	93609995	210	105	6	53.58	19.13
chr13	94073555	94074841	1287	875	40	109.44	8.03
chr13	95280880	95281283	404	209	7	56.57	22.32
chr13	95722005	95722596	592	105	20	85.6	9.06
chr13	95724774	95725517	744	155	19	59.19	7.34
chr13	95755293	95755648	356	129	9	92.28	33.48
chr13	98142501	98142844	344	209	10	80.08	21.55
chr13	98211138	98211692	555	380	13	83.36	14.4
chr13	99340901	99341227	327	187	8	52.85	9.65
chr13	100744532	100744847	316	205	6	60.13	22.68
chr13	104135244	104135613	370	228	9	71.06	17.17
chr13	108932474	108932857	384	179	16	125.4	24.13
chr13	110004752	110005086	335	129	6	53.17	14.1
chr13	113453036	113453429	394	239	10	80.64	21.43
chr13	114224352	114224911	560	261	12	67.81	17.86
chr13	114381635	114382011	377	99	10	77.61	15.94
chr13	114643935	114644756	822	218	31	205.78	20.6
chr13	114821273	114821670	398	160	10	75.26	12.76
chr13	115071521	115071810	290	95	7	57.56	16.53
chr14	1463622	1464694	1073	290	25	74.47	6.76
chr14	1471834	1472160	327	183	8	51.05	11.45
chr14	1551080	1551411	332	220	6	58.72	22.68
chr14	2043708	2043939	232	110	6	55.78	17.86
chr14	2157048	2157267	220	110	8	68.16	20.41
chr14	2898012	2898272	261	104	6	57.38	17.01
chr14	3421270	3421530	261	197	7	64.72	14.88
chr14	3778609	3779131	523	299	16	123.34	19.13
chr14	4944802	4945150	349	110	10	93.77	25.51
chr14	4945186	4945504	319	88	9	85.63	29.76
chr14	4964826	4965213	388	162	10	65.58	17.36
chr14	5224293	5224567	275	135	6	55.9	12.76
chr14	6392541	6392818	278	172	7	76.44	34.02
chr14	7045646	7046049	404	104	8	52.79	20.83
chr14	10696354	10696776	423	169	9	62.9	12.76
chr14	10788978	10789412	435	134	10	86.12	17.86
chr14	10801402	10801697	296	213	6	53.83	17.01
chr14	11199858	11200140	283	111	8	69.09	19.84
chr14	11983355	11983627	273	180	6	58.94	23.5
chr14	16379023	16379390	368	265	8	59.71	16.53
chr14	17354631	17354966	336	245	7	59.4	20.29
chr14	19199482	19199832	351	157	7	52.74	13.74
chr14	20813946	20814473	528	286	11	83.64	36.53
chr14	20863111	20863668	558	280	14	98.44	22.32
chr14	21065394	21065803	410	165	9	73.63	20.29
chr14	22782627	22782874	248	137	6	56.25	19.41
chr14	23515114	23515490	377	274	8	55.18	11.9
chr14	27718252	27718496	245	93	6	55.39	14.88
chr14	28262398	28262641	244	133	54	627.63	68.68
chr14	30154945	30155257	313	111	8	74.56	21.26
chr14	32685896	32686224	329	107	6	53.67	18.8
chr14	32998834	32999118	285	202	6	54.89	17.01
chr14	37103702	37104044	343	103	8	67.94	23.29
chr14	37688246	37688811	566	215	12	86.11	14.88
chr14	38076434	38076698	265	162	6	61.33	24.8
chr14	38528932	38529300	369	170	8	59.62	16.53
chr14	38812812	38813167	356	274	8	51.84	10.2
chr14	39548861	39549157	297	169	6	56.55	18.8
chr14	44905614	44905922	309	201	7	59.29	22.32
chr14	45446033	45446366	334	231	6	50.46	12.76
chr14	45669728	45670030	303	89	6	53.17	17.01
chr14	45786952	45787223	272	163	9	88.43	27.17
chr14	46507336	46508146	811	177	138	968.17	31.66
chr14	46693825	46694673	849	156	106	462.55	10.73
chr14	46697939	46702450	4512	3135	528	245.9	4.58
chr14	46721002	46722343	1342	99	60	75.93	4.79
chr14	46742019	46744233	2215	1064	173	487.3	12.56
chr14	46757021	46758827	1807	475	149	554.06	14.88
chr14	46765337	46766214	878	660	76	182.34	6.16
chr14	46767249	46767805	557	226	82	283.12	7.51
chr14	46791952	46793115	1164	268	55	68.5	4.87
chr14	46799747	46801857	2111	361	64	83.69	5.91
chr14	46820804	46825508	4705	2012	637	59.97	4.56
chr14	46830824	46835242	4419	3685	558	309.44	4.71
chr14	46845722	46846908	1187	709	44	100.79	8.85
chr14	46847530	46848150	621	370	24	76.2	7.73
chr14	46854022	46860137	6116	3134	723	167.77	3.26
chr14	46862197	46863143	947	631	109	115.72	4.36
chr14	48129656	48129935	280	91	29	314.18	55.8
chr14	48159042	48159350	309	86	18	88.4	14.74
chr14	48160696	48161992	1297	311	70	292.31	11.97
chr14	48175169	48175370	202	101	19	280.17	77.11
chr14	48188730	48189411	682	138	27	199.04	38.27
chr14	48189456	48189602	147	73	8	114.84	20.41
chr14	48195445	48196019	575	111	62	516.61	47.27
chr14	48274482	48274721	240	106	17	225.45	79.37
chr14	48305543	48305875	333	101	37	296.75	40.18
chr14	48307718	48307873	156	78	9	69.81	9.57
chr14	48594710	48594865	156	78	11	168.18	35.08
chr14	49729375	49729768	394	290	9	52.97	13.74
chr14	52346311	52346520	210	105	6	63.13	26.79
chr14	55180375	55180798	424	198	9	78.16	23.5
chr14	55220374	55220673	300	178	8	59.84	13.53
chr14	56336238	56336479	242	132	6	52.43	16.53
chr14	56509115	56509361	247	106	6	67.21	28.35
chr14	59704607	59705029	423	248	10	56.57	13.07
chr14	60190526	60190862	337	226	7	52.83	13.23
chr14	62556577	62556895	319	203	6	56.06	14.88
chr14	62629444	62629647	204	102	6	60.4	24.35
chr14	64087066	64087405	340	108	7	51.42	15.94
chr14	64459705	64460252	548	272	12	89.94	27.17
chr14	65402121	65402269	149	74	7	127.2	39.69
chr14	65855837	65855989	153	76	9	169.65	47.27
chr14	68569725	68569967	243	136	6	60.8	17.86
chr14	70164040	70164441	402	199	9	74.41	20.29
chr14	73751356	73751698	343	108	9	94.48	28.35
chr14	75829583	75829812	230	108	6	60.98	21.26
chr14	78981778	78982220	443	228	9	74.34	22.32
chr14	79084457	79084833	377	151	9	71.88	21.43
chr14	80306673	80307002	330	219	6	52.15	13.39
chr14	80339736	80340172	437	290	10	83.76	17.01
chr14	80518970	80519203	234	104	6	68.77	28.35
chr14	82326552	82326874	323	110	8	64.34	19.84
chr14	82504376	82504983	608	187	12	63.84	7.65
chr14	82777829	82778115	287	182	8	81.43	23.5
chr14	83039813	83040143	331	246	6	50.71	21.26
chr14	83045997	83046402	406	214	9	77.84	26.79
chr14	84572889	84573204	316	184	7	72.22	22.68
chr14	85766392	85766609	218	109	6	67.82	31.51
chr14	86028302	86028736	435	250	9	77.13	18.8
chr14	86423625	86424059	435	207	9	69.51	19.41
chr14	86484650	86485541	892	225	34	225.31	25.18
chr14	87294780	87295037	258	159	6	65.95	22.68
chr14	87375980	87376381	402	166	9	70.95	22.32
chr14	94071895	94072377	483	380	12	66.15	12.76
chr14	94100760	94101097	338	145	7	59.21	16.23
chr14	94105924	94106821	898	684	30	116.48	11.32
chr14	94115260	94115465	206	103	8	73.75	23.81
chr14	94267217	94267500	284	103	10	98.95	31.06
chr14	94348466	94349761	1296	1126	52	82.93	5.44
chr14	94349801	94350427	627	517	29	65.72	7.81
chr14	94386056	94386512	457	313	28	229.92	34.5
chr14	94407509	94407764	256	111	9	60.68	14.58
chr14	94417291	94418602	1312	92	71	167.54	8.07
chr14	94420056	94420896	841	652	34	55.75	7.88
chr14	94437822	94438575	754	150	24	53.32	6.99
chr14	94438612	94439185	574	155	22	59.83	5.95
chr14	94443625	94444165	541	253	20	63.37	7.8
chr14	94572516	94572734	219	109	31	316.57	45.37
chr14	94759024	94759437	414	127	58	508.7	62.5
chr14	94940198	94940549	352	109	53	536.31	73.7
chr14	95479154	95479568	415	299	16	108.52	20.29
chr14	95482830	95483353	524	264	14	56.71	9.92
chr14	95485992	95486413	422	259	14	100.09	24.8
chr14	96690377	96690745	369	284	9	66.86	15.39
chr14	100216617	100216905	289	111	9	76.57	21.55
chr14	100320074	100320334	261	125	6	63.41	21.01
chr14	101744329	101744598	270	102	8	63.58	16.23
chr14	101744613	101745005	393	184	10	66.23	15.31
chr14	104109639	104109968	330	245	7	64.69	28.2
chr14	104207879	104208381	503	209	12	92.17	22.32
chr14	104258414	104258697	284	182	6	54.99	17.01
chr14	104346094	104346434	341	110	7	61.97	17.86
chr14	104517597	104517878	282	202	7	58.45	13.23
chr14	104599347	104599541	195	97	6	54.6	19.84
chr14	105109933	105110239	307	102	8	77.06	31.25
chr14	106074526	106074910	385	178	8	68.81	22.32
chr14	106464114	106464441	328	234	6	55.28	19.84
chr14	107141564	107141843	280	109	6	63.59	22.68
chr14	107189255	107189634	380	108	10	67.66	20.41
chr14	108082390	108082906	517	219	14	96.94	11.52
chr14	108135350	108135812	463	173	10	70.3	16.53
chr14	109186128	109186440	313	91	6	58.22	15.76
chr14	109996338	109996584	247	168	6	54.02	14.29
chr14	112035533	112035805	273	168	8	71.76	24.04
chr14	113319612	113319952	341	105	10	82.01	25.51
chr14	113726045	113726345	301	93	6	52.06	12.18
chr14	114151795	114152093	299	109	6	59.52	21.01
chr15	2968720	2969039	320	98	6	53.01	17.86
chr15	3522261	3522671	411	202	12	100.54	28.57
chr15	8452518	8452848	331	130	8	72.52	17.01
chr15	8691425	8691682	258	138	7	65.09	18.6
chr15	9028300	9028686	387	109	9	58.85	13.13
chr15	9131626	9132041	416	136	10	90.39	28.2
chr15	9212123	9212418	296	192	6	58.18	24.8
chr15	9237732	9238064	333	95	7	50.97	15.39
chr15	9504653	9505271	619	403	25	87.75	10.93
chr15	9547556	9548582	1027	663	35	54.64	6.07
chr15	9691664	9692081	418	99	10	59.12	9.16
chr15	9910611	9911719	1109	215	43	78.08	4.79
chr15	9921363	9921764	402	256	11	72.05	14.48
chr15	10016655	10016888	234	101	6	57.9	15.53
chr15	12792275	12792826	552	301	13	74.23	14.48
chr15	14800329	14800659	331	224	7	57.1	18.6
chr15	23171904	23172185	282	150	8	55.27	13.39
chr15	23512564	23512861	298	87	6	53.64	17.01
chr15	23620237	23620554	318	74	6	57.77	21.01
chr15	23927082	23927371	290	145	6	53.1	16.23
chr15	26152080	26153055	976	484	39	72.38	4.67
chr15	26154148	26155721	1574	1163	58	78.05	5.58
chr15	26338042	26338641	600	254	27	171.65	28.01
chr15	26789671	26789902	232	138	6	69.02	28.35
chr15	26959176	26959722	547	255	13	89.67	19.13
chr15	27562334	27562740	407	239	8	56.18	16.53
chr15	31571435	31571952	518	91	12	71.63	10.2
chr15	31688295	31688815	521	331	13	90.42	15.39
chr15	31708760	31709085	326	97	6	53.93	18.8
chr15	32127708	32128042	335	82	6	53.17	14.1
chr15	32226413	32226906	494	383	13	93.34	18.47
chr15	32327545	32328090	546	398	17	126.21	20.83
chr15	32482645	32482932	288	141	9	79.58	23.15
chr15	32506112	32506420	309	77	7	53.31	12.32
chr15	34667856	34668148	293	205	6	55.49	22.32
chr15	34687932	34688316	385	110	11	61.25	16.4
chr15	34889260	34889599	340	266	8	54.42	13.13
chr15	35230756	35230965	210	105	6	55.66	20.6
chr15	35798109	35798541	433	110	11	57.88	11.4
chr15	36698956	36699403	448	251	11	81.72	23.15
chr15	36705305	36705622	318	108	6	51.82	17.01
chr15	37051116	37051468	353	105	7	57.82	16.23
chr15	37217773	37218093	321	104	8	75.42	22.32
chr15	37442303	37442631	329	237	7	61.56	17.01
chr15	37564356	37564790	435	216	11	95.17	29.76
chr15	38124606	38124982	377	144	9	71.88	17.86
chr15	39610287	39610567	281	138	6	50.42	14.29
chr15	40911817	40912138	322	111	6	52.84	13.39
chr15	41005699	41006188	490	175	12	72.98	17.36
chr15	44357903	44358178	276	80	6	54.49	16.23
chr15	45294892	45295376	485	221	12	98.57	20.29
chr15	45574300	45574821	522	259	13	84.96	16.74
chr15	46614960	46615264	305	76	6	54.36	17.86
chr15	47185394	47185967	574	160	17	99.16	14.88
chr15	47185972	47186307	336	98	9	57.09	15.24
chr15	49694290	49694663	374	156	11	78	17.86
chr15	49774121	49774459	339	93	7	53.83	17.17
chr15	52073885	52074464	580	183	16	114	21.55
chr15	53046620	53046924	305	198	8	54.34	14.1
chr15	53516758	53516932	175	87	14	180.31	35.71
chr15	56863481	56863820	340	233	8	52.45	14.88
chr15	58634332	58634647	316	105	6	53.36	17.86
chr15	59183755	59184129	375	171	8	57.77	15.94
chr15	59263095	59263405	311	221	6	56.78	19.84
chr15	60404507	60404907	401	108	75	701.13	72.61
chr15	62249071	62249371	301	191	6	59.33	26.26
chr15	62537859	62538113	255	75	6	65.82	22.32
chr15	65132439	65132715	277	100	6	53.14	15.53
chr15	65536329	65536586	258	170	6	56.39	16.23
chr15	66715033	66715333	301	234	6	59.33	21.01
chr15	73404033	73404390	358	215	8	56.98	14.88
chr15	74334935	74335604	670	483	15	74.16	10.89
chr15	76871606	76871842	237	145	6	64.54	19.84
chr15	77876474	77876777	304	173	6	61.23	22.68
chr15	80337005	80337357	353	198	8	75.8	24.8
chr15	91378027	91378286	260	109	6	60.33	18.8
chr15	91548407	91548617	211	105	9	102.24	40.18
chr15	93132282	93132769	488	208	9	66.73	24.35
chr15	93667815	93668147	333	109	8	54.14	12.76
chr15	96117206	96117438	233	98	6	53.49	16.53
chr15	97155083	97155395	313	202	9	92.74	34.72
chr15	98798364	98798627	264	109	8	54.26	14.2
chr15	105599950	105600266	317	82	6	60.04	22.68
chr15	106782802	106783019	218	109	6	52.6	18.47
chr15	107609810	107610258	449	206	13	98.62	21.55
chr15	107826747	107827150	404	187	9	63.32	15.39
chr15	108789801	108790103	303	102	6	55.99	23.5
chr15	109252421	109252859	439	199	12	66.37	13.59
chr15	110536388	110536702	315	72	6	50.79	16.23
chr15	113815447	113815766	320	245	7	50.14	11.52
chr15	114096705	114096901	197	98	17	224.02	52.34
chr16	446481	446918	438	207	13	61.24	11.9
chr16	460987	461364	378	247	10	61.22	15.24
chr16	2201632	2201946	315	146	9	79.07	17.86
chr16	3732169	3732434	266	156	6	54.28	19.41
chr16	7265053	7265449	397	178	8	64.29	20.29
chr16	7371067	7371582	516	319	12	82.97	12.76
chr16	8124336	8124686	351	249	10	87.55	26.04
chr16	8945754	8945972	219	109	6	70.04	34.02
chr16	8980359	8980627	269	159	6	50.54	17.17
chr16	10131471	10131764	294	107	6	50.36	22.68
chr16	11662647	11662976	330	130	6	55.11	19.84
chr16	15009360	15010354	995	668	30	74.31	5.52
chr16	15520446	15520805	360	111	8	79.99	22.68
chr16	16921566	16921778	213	106	6	50.74	17.28
chr16	19164092	19164411	320	188	6	50.36	16.23
chr16	19235325	19235667	343	80	11	98.24	21.43
chr16	19627444	19627875	432	269	12	85.22	19.53
chr16	19638095	19638621	527	267	10	61.8	12.32
chr16	19652696	19652909	214	107	6	66.17	29.76
chr16	19833708	19834135	428	183	9	70.15	23.29
chr16	19900510	19900840	331	86	8	62.18	12.76
chr16	20209282	20209969	688	111	18	98.63	13.39
chr16	20289499	20289840	342	183	10	78.86	20.83
chr16	20296378	20296553	176	88	6	59.4	16.23
chr16	20343776	20344036	261	141	6	51.38	13.74
chr16	20497193	20497480	288	102	7	61.54	18.6
chr16	20789280	20789698	419	258	9	66.16	20.6
chr16	20811591	20812186	596	421	17	109.14	20.41
chr16	21047143	21047454	312	239	6	56.69	19.84
chr16	21093505	21094105	601	114	17	119.38	17.86
chr16	21276907	21277235	329	154	8	67.91	14.88
chr16	21294325	21294582	258	146	6	51.7	13.74
chr16	21352528	21352848	321	210	13	106.87	25.51
chr16	21398750	21399118	369	261	10	77.02	18.47
chr16	21589260	21590193	934	347	35	67.26	5.66
chr16	21634505	21635258	754	352	26	59.73	7.44
chr16	21682799	21685564	2766	1023	123	68.64	4.94
chr16	21707073	21709343	2271	1714	76	59.11	3.82
chr16	21721593	21722919	1327	675	61	134.43	9.52
chr16	21730681	21731950	1270	509	66	136.93	8.12
chr16	21732391	21733851	1461	483	66	95.94	5.14
chr16	21755348	21756032	685	284	18	54.45	8.01
chr16	21756241	21756945	705	604	21	74.23	8.45
chr16	21766736	21767602	867	355	36	89.6	6.18
chr16	21771465	21772138	674	356	26	85.62	9.02
chr16	21780883	21781616	734	432	29	72.34	6.33
chr16	21836838	21837485	648	258	20	51.41	7.8
chr16	21889594	21890285	692	305	21	158.53	23.15
chr16	21909994	21910468	475	306	14	77.9	19
chr16	21911103	21911574	472	179	15	85.6	13.02
chr16	21917004	21917738	735	391	33	50.22	4.51
chr16	21919751	21921699	1949	1088	82	60.21	4.11
chr16	21926448	21927298	851	281	45	71.82	4.48
chr16	21963321	21964260	940	305	33	72.58	6.59
chr16	21970438	21970899	462	225	10	61.9	16.23
chr16	21978100	21981507	3408	1892	163	124.11	3.79
chr16	22005959	22006340	382	158	25	54.55	6.38
chr16	22007039	22007875	837	179	38	52.37	3.86
chr16	22060653	22060890	238	129	7	75.37	28.2
chr16	22074590	22074935	346	154	12	108.76	40.18
chr16	23974853	23975124	272	94	6	52.46	14.88
chr16	26738009	26738295	287	192	6	52.15	15.53
chr16	29966857	29967291	435	187	9	50.25	14.1
chr16	32274694	32275198	505	220	12	77.34	16.74
chr16	32610729	32611059	331	99	7	59.87	16.23
chr16	32702570	32702886	317	210	6	51.91	12.76
chr16	34058512	34058736	225	98	6	54.47	16.53
chr16	35889115	35889716	602	243	23	187.12	27.71
chr16	35925025	35925326	302	86	6	50.73	15.53
chr16	37552128	37552446	319	107	7	54.55	16.53
chr16	37552903	37553138	236	102	8	75.7	23.15
chr16	38963897	38964194	298	216	7	73.62	27.9
chr16	38974772	38975111	340	122	8	57.64	11.52
chr16	43017453	43017905	453	149	19	148.11	32.24
chr16	50217628	50218098	471	216	9	57.42	15.39
chr16	52661087	52661381	295	108	8	63.82	20.83
chr16	53712065	53712322	258	147	7	69.43	21.26
chr16	53851200	53851534	335	232	7	60.98	25.51
chr16	54128631	54129068	438	144	11	50.57	8.12
chr16	54397848	54398202	355	210	8	77.69	21.01
chr16	59471881	59472306	426	185	9	70.34	15.53
chr16	59949935	59950293	359	247	8	56.89	11.9
chr16	62148281	62148697	417	182	10	81.81	19.41
chr16	65890342	65890887	546	105	17	121.61	19.53
chr16	65933762	65934218	457	235	20	57.51	6.71
chr16	65936549	65937038	490	265	20	52.46	8
chr16	65949524	65949996	473	316	18	168.38	42.7
chr16	65963806	65964100	295	102	10	63.29	16.07
chr16	65964634	65965205	572	298	13	57.03	14.29
chr16	65984843	65985717	875	423	41	91.57	6.26
chr16	66002094	66002928	835	518	23	102.92	10.3
chr16	67675769	67675938	170	85	6	52.54	13.07
chr16	67921616	67921792	177	88	8	113.91	34.01
chr16	68868337	68868619	283	109	6	51.35	14.88
chr16	71458640	71459152	513	281	15	105.45	16.74
chr16	73249122	73249438	317	222	7	51.45	17.86
chr16	74494339	74494799	461	214	13	90.04	16.23
chr16	75340653	75340922	270	165	6	64.18	27.9
chr16	75460283	75460862	580	245	15	103.93	18.47
chr16	77013697	77014023	327	232	6	51.05	17.01
chr16	79413668	79414081	414	171	10	75.12	16.53
chr16	82482210	82482544	335	100	6	50.38	17.01
chr16	83555697	83556026	330	97	8	70.94	20.29
chr16	83665179	83665490	312	204	6	58.31	21.01
chr16	83969638	83970035	398	215	9	73.04	15.53
chr16	85488657	85489005	349	176	9	65.19	13.95
chr17	832487	833045	559	401	17	113.62	15.31
chr17	1437515	1437889	375	193	8	57.77	15.94
chr17	5637153	5637627	475	262	11	56.71	14.2
chr17	7688658	7688998	341	199	8	63.75	13.74
chr17	11740286	11740616	331	176	11	101.98	22.32
chr17	12082842	12083121	280	102	9	90.98	21.26
chr17	12540946	12541245	300	190	6	50.91	11.65
chr17	12583206	12583728	523	298	11	52.53	12.18
chr17	13868284	13868619	336	247	7	70.21	22.68
chr17	13880791	13881177	387	190	9	51.77	10.89
chr17	13886659	13887114	456	236	17	51.95	8.85
chr17	13891157	13892018	862	488	29	56.81	5.54
chr17	15667525	15667860	336	102	7	56.63	18.6
chr17	16995869	16996091	223	111	6	61.73	25.51
chr17	17022827	17023163	337	110	7	57.89	19.41
chr17	18465175	18465514	340	105	9	71.48	15.94
chr17	18780983	18781280	298	109	6	53.64	17.01
chr17	26131846	26132302	457	218	12	72.47	11.45
chr17	26603789	26604140	352	98	8	64.02	17.86
chr17	26687436	26687815	380	272	10	84.03	18.6
chr17	33235205	33235550	346	196	7	57.05	15.53
chr17	34845695	34846102	408	98	8	68.57	18.8
chr17	37641382	37641738	357	111	8	58.27	15.39
chr17	38521676	38521836	161	80	18	317.48	55.42
chr17	39206810	39207246	437	214	8	52.46	12.76
chr17	45665417	45665917	501	276	9	50.25	10.82
chr17	46111437	46111590	154	77	8	117.31	27.47
chr17	46146961	46147109	149	74	6	102.24	26.79
chr17	47199274	47199591	318	216	6	59.49	22.32
chr17	47520942	47521228	287	102	6	54.7	21.26
chr17	47596483	47596785	303	111	8	51.12	14.88
chr17	47667407	47667670	264	86	6	57.06	21.26
chr17	48046384	48047048	665	303	19	146.57	25
chr17	48304947	48305282	336	108	7	51.79	12.76
chr17	49906555	49906873	319	100	6	59.86	22.68
chr17	50801841	50802494	654	408	17	111.13	20.16
chr17	51141221	51141409	189	94	6	68.36	21.43
chr17	51492144	51492900	757	438	19	61.74	9.06
chr17	51649494	51649972	479	370	15	118.28	22.32
chr17	51706340	51706645	306	96	7	57.24	19.84
chr17	51764519	51764988	470	229	13	98.03	22.32
chr17	51875917	51876240	324	213	6	50.01	12.18
chr17	53096497	53096807	311	201	6	60.13	22.32
chr17	55825397	55825775	379	204	7	57.04	17.01
chr17	58632025	58632358	334	86	6	56.38	15.76
chr17	58718549	58718979	431	183	11	77.04	17.28
chr17	58983308	58983786	479	247	8	58.75	28.35
chr17	58992165	58992384	220	110	6	61.73	25.51
chr17	59003087	59003430	344	180	13	117.65	29.76
chr17	59065438	59065646	209	104	7	51.79	14.88
chr17	59076369	59076922	554	454	25	111.83	10.63
chr17	59082228	59082700	473	170	35	186.07	22.96
chr17	59084419	59085275	857	231	42	155.61	8.5
chr17	59152669	59153079	411	105	9	64.02	19.13
chr17	59167889	59168304	416	167	16	102.62	24.18
chr17	59169307	59169458	152	76	7	76.81	13.02
chr17	59229202	59229825	624	425	25	175.79	22.89
chr17	59242431	59243180	750	459	25	73.96	11.28
chr17	59245772	59247162	1391	455	48	114.94	9.09
chr17	59263870	59264081	212	106	7	81.07	36.76
chr17	59285341	59285718	378	278	9	89.82	33.48
chr17	59306511	59306992	482	228	13	118.46	32.89
chr17	59656932	59657411	480	205	9	80.73	34.02
chr17	59666813	59667252	440	274	10	70.93	15.94
chr17	59788941	59789475	535	111	17	130.1	24.63
chr17	59802216	59802534	319	102	6	56.06	19.84
chr17	60830775	60831089	315	107	8	84.34	39.06
chr17	61632472	61632855	384	168	10	73.82	14.88
chr17	63263353	63263676	324	231	6	52.67	17.86
chr17	65708804	65709196	393	296	9	56.08	14.88
chr17	68041288	68041708	421	238	12	97.24	27.47
chr17	68191447	68191771	325	155	7	63.52	17.86
chr17	69634013	69634455	443	168	11	85.91	17.86
chr17	70194008	70194398	391	107	12	97.23	28.7
chr17	70917442	70917975	534	253	11	58.49	17.28
chr17	71947918	71948321	404	150	8	52.79	17.86
chr17	72288725	72289022	298	211	7	63.25	16.23
chr17	73947250	73947559	310	168	6	51.24	12.18
chr17	78171209	78171515	307	199	7	54.61	15.94
chr17	80406658	80407053	396	171	8	71.61	24.8
chr17	81580553	81580757	205	102	6	52.6	18.47
chr17	82197823	82198153	331	223	7	55.81	17.86
chr17	83807740	83808066	327	217	6	59.15	22.68
chr17	84963271	84963601	331	219	6	55.02	24.8
chr17	86574630	86574892	263	133	6	63.19	21.01
chr17	89540771	89541063	293	101	6	62.29	28.35
chr17	89982247	89982575	329	208	6	55.19	19.84
chr17	90438090	90438371	282	126	6	58.02	18.8
chr17	91067653	91069614	1962	1235	105	71.36	4.06
chr17	91074847	91075865	1019	244	65	51.5	3.99
chr17	91079360	91080143	784	439	35	51.14	4.02
chr17	91081344	91081986	643	384	26	56.27	5.47
chr17	91090719	91091378	660	526	20	60.55	6.09
chr17	91096097	91096983	887	567	30	80.5	7
chr17	91112926	91113538	613	377	27	69.83	7.07
chr17	91123264	91124735	1472	1224	97	65.4	3.51
chr17	91128047	91129954	1908	1792	75	58.22	4.46
chr17	91135696	91135908	213	106	6	51.65	17.86
chr17	91227032	91227224	193	96	6	63.13	26.79
chr17	91798190	91798518	329	91	6	53.67	18.8
chr17	91903383	91903590	208	104	6	51.65	17.86
chr17	92320471	92320993	523	304	11	69.59	17.86
chr17	92415989	92416313	325	107	7	71.3	34.02
chr18	370652	370895	244	84	6	57.97	16.23
chr18	458156	458691	536	256	12	75.95	14.4
chr18	1019813	1020141	329	223	7	57.3	14.88
chr18	1259101	1259456	356	93	7	53.52	14.29
chr18	1433148	1433430	283	192	7	68.01	17.86
chr18	3813760	3814022	263	186	6	58.55	22.32
chr18	6168437	6168803	367	268	7	50.18	13.23
chr18	7108970	7109232	263	101	7	57.32	17.86
chr18	12075846	12076512	667	345	22	163.15	26.79
chr18	13109050	13109382	333	85	6	56.46	15.76
chr18	17151035	17151326	292	187	8	64.18	17.86
chr18	17226472	17226824	353	110	7	50.25	12.76
chr18	24137519	24138075	557	346	15	88.14	13.74
chr18	25132204	25132638	435	211	8	55.18	17.17
chr18	25712347	25712750	404	223	7	61.75	26.26
chr18	27368687	27369253	567	263	12	68.62	13.13
chr18	28273251	28273563	313	166	7	68.16	24.8
chr18	28817638	28817929	292	108	6	51.67	15.53
chr18	29092299	29092793	495	388	13	67.45	11.4
chr18	29092857	29093417	561	201	16	76.56	17.1
chr18	31036700	31036985	286	182	8	79.66	26.79
chr18	31887230	31887637	408	188	10	69.8	14.4
chr18	33638290	33638640	351	244	7	58	16.23
chr18	35761034	35761565	532	251	11	79.17	22.32
chr18	36261080	36261412	333	104	6	51.9	17.86
chr18	36491504	36491836	333	237	7	62.74	22.32
chr18	38069696	38070208	513	333	41	56.82	7.4
chr18	38070294	38070606	313	98	58	226	13.7
chr18	38070787	38071691	905	371	88	151.81	12.23
chr18	38071902	38073379	1478	1047	115	126.36	6.81
chr18	38154399	38155040	642	373	61	469.54	40.82
chr18	38160626	38160768	143	71	6	81.63	16.23
chr18	40378000	40378404	405	220	8	59.05	14.29
chr18	41547029	41547495	467	310	15	64.99	10.35
chr18	43688690	43689093	404	292	9	78.04	22.32
chr18	46254004	46254382	379	290	28	217.49	40.86
chr18	49030756	49031115	360	262	7	53.17	14.29
chr18	50180162	50180405	244	92	6	67.1	27.9
chr18	51245222	51245587	366	142	8	61.24	17.17
chr18	53889005	53889335	331	230	6	55.02	19.84
chr18	53935206	53935452	247	108	6	64.99	26.26
chr18	55276445	55276813	369	259	10	85.33	22.32
chr18	55350309	55350559	251	149	8	84.49	31.25
chr18	55736688	55737006	319	96	7	64.12	17.86
chr18	56259769	56260120	352	88	7	55.16	14.88
chr18	60304843	60305124	282	125	7	57.3	15.94
chr18	64990105	64990396	292	159	10	97.7	31.06
chr18	68816502	68816819	318	97	6	59.95	22.68
chr18	68927808	68928137	330	111	6	50.79	21.26
chr18	69334944	69335436	493	285	11	80.83	21.43
chr18	69389872	69390291	420	198	11	92.47	23.29
chr18	71828298	71828719	422	168	10	75.93	20.6
chr18	72145216	72145495	280	192	6	51.65	14.88
chr18	77947330	77947640	311	94	6	56.78	19.84
chr18	78870683	78871268	586	379	13	78.75	16.74
chr18	79028788	79029120	333	83	6	51.9	17.86
chr18	80231505	80231687	183	91	9	111.89	27.71
chr18	80496909	80497472	564	454	12	73.42	11.52
chr18	80583657	80584247	591	481	14	82.2	12.76
chr18	86612583	86613031	449	256	12	78.73	20.41
chr18	86781083	86781417	335	222	75	715.7	61.81
chr18	87112989	87113301	313	221	11	87.81	23.63
chr19	157016	157637	622	351	16	53.05	8.68
chr19	192694	193194	501	109	19	86.29	9.78
chr19	225743	226305	563	199	18	55.03	6.65
chr19	323327	324300	974	577	32	69.23	6.16
chr19	371023	371434	412	97	17	70.79	7.94
chr19	376014	376485	472	131	16	56.65	8.03
chr19	3803896	3804301	406	255	7	50.7	14.88
chr19	4408566	4408922	357	93	8	69.78	21.26
chr19	5467355	5467660	306	203	6	52.9	17.01
chr19	5810540	5811671	1132	871	48	71.93	4.44
chr19	5824823	5827275	2453	2068	212	469.21	10.78
chr19	9653099	9653481	383	135	10	75.4	15.39
chr19	10102758	10103046	289	177	6	57.33	14.1
chr19	10339381	10340118	738	446	19	123.96	17.86
chr19	11425565	11425886	322	103	6	50.18	20.29
chr19	24003610	24003894	285	155	10	102.91	34.01
chr19	24055282	24055707	426	238	11	76.1	22.32
chr19	25389074	25389255	182	91	6	74.07	25.51
chr19	25504823	25505571	749	408	24	138.34	16.61
chr19	25770298	25770605	308	122	7	58.1	17.86
chr19	26152832	26153034	203	101	16	91.78	11.9
chr19	26153178	26153707	530	263	25	83.63	10.42
chr19	26154181	26154735	555	452	22	61.07	7.32
chr19	26154920	26155510	591	252	34	128.23	13.68
chr19	26861041	26861316	276	105	6	55.8	17.01
chr19	27252194	27252495	302	104	6	53.27	21.26
chr19	27313880	27314184	305	72	6	58.95	26.26
chr19	27948627	27948949	323	227	7	62.15	17.01
chr19	28353820	28354253	434	144	17	145.25	30.79
chr19	28577999	28578291	293	149	6	55.49	13.39
chr19	30357045	30357502	458	203	13	92.08	19.53
chr19	30938336	30938639	304	150	6	61.23	22.68
chr19	34926155	34926456	302	93	7	69.32	24.8
chr19	36055504	36056025	522	278	12	78.91	17.86
chr19	36158537	36158932	396	170	7	51.47	18.6
chr19	36238856	36239209	354	184	9	87.68	29.76
chr19	36321995	36322316	322	233	7	60.76	16.23
chr19	36937294	36937608	315	221	7	58.68	14.88
chr19	37311385	37311563	179	89	6	53.31	13.39
chr19	37322786	37323301	516	224	11	71.77	18.47
chr19	37363878	37364417	540	296	15	123.21	34.94
chr19	37371779	37372086	308	226	6	60.86	22.68
chr19	37418553	37418721	169	84	6	50.34	12.18
chr19	37498838	37499426	589	291	23	87.94	12.18
chr19	37873339	37873711	373	273	8	51.24	18.38
chr19	38202670	38202988	319	208	9	50.12	8.59
chr19	38288606	38288894	289	102	9	56.05	10.93
chr19	38349928	38350340	413	199	8	53.2	18.47
chr19	38770631	38770907	277	169	10	52.05	7.65
chr19	38783008	38783367	360	260	18	121.29	22.32
chr19	38829569	38830188	620	391	17	69.55	11.71
chr19	38837817	38838111	295	209	8	54.59	13.74
chr19	39063964	39064560	597	209	19	57.09	6.65
chr19	39578561	39578745	185	92	8	60	12.53
chr19	39755166	39755318	153	76	6	74.99	18.47
chr19	40192816	40194064	1249	657	33	73.48	7.85
chr19	40275466	40275695	230	111	7	78.29	29.76
chr19	41575772	41576352	581	350	13	77.57	13.53
chr19	41698795	41699397	603	269	13	90.54	17.86
chr19	45637200	45637627	428	210	10	67.76	14.4
chr19	46583012	46583321	310	103	6	56.87	19.84
chr19	47026007	47026265	259	162	6	65.38	22.32
chr19	47102059	47102315	257	109	10	84.64	17.86
chr19	48661647	48662316	670	194	21	129.56	13.74
chr19	48697432	48697726	295	202	7	50.73	13.53
chr19	49191297	49191565	269	107	6	50.54	17.17
chr19	52261717	52262058	342	210	9	86.88	23.5
chr19	52793491	52793765	275	140	6	55.9	17.01
chr19	52891771	52892058	288	186	6	55.97	17.86
chr19	54310523	54310837	315	199	6	50.79	12.18
chr19	54762779	54763166	388	150	8	55.36	15.39
chr19	56762707	56763476	770	463	21	131.94	18.94
chr19	57577089	57577268	180	90	6	77.37	28.2
chr19	57582040	57582301	262	108	6	55.95	20.29
chr19	60309716	60310053	338	104	7	56.44	18.6
chr19	61439226	61439516	291	185	6	50.58	18.6
chr19	62161434	62161962	529	236	14	101.59	19.13
chr19	63314077	63314503	427	225	12	107.71	25.51
chr19	63510452	63510892	441	290	9	57.39	14.4
chr19	65193028	65193423	396	286	9	83.11	34.72
chr19	65978344	65978675	332	231	7	56.55	21.01
chr19	66568074	66568460	387	102	10	78.06	16.53
chr19	66622576	66622854	279	177	6	55.49	21.26
chr19	66982832	66983133	302	106	6	51.97	16.23
chr19	67047804	67048988	1185	320	162	852.66	17.25
chr19	67764475	67764784	310	86	8	64.51	12.76
chr19	72324733	72325155	423	198	10	79.32	18.6
chr19	72758633	72759039	407	173	10	56.2	10.38
chr2	91091	91411	321	89	7	71.7	28.35
chr2	111784	112972	1189	247	42	86.59	5.71
chr2	161559	162487	929	759	23	63.68	6.16
chr2	389179	389751	573	314	13	65.71	12.76
chr2	496329	496686	358	91	10	70.2	20.41
chr2	536372	536741	370	208	14	65.91	9.52
chr2	577510	577845	336	263	14	90.8	20.22
chr2	1098337	1098675	339	252	14	79.5	18.14
chr2	1099366	1099672	307	225	15	90.56	17.07
chr2	1327357	1327613	257	171	6	50.76	13.23
chr2	1993672	1994065	394	147	10	72.71	20.83
chr2	2449556	2450068	513	237	10	67.54	17.17
chr2	3904277	3904565	289	188	6	51.95	15.53
chr2	4176183	4176405	223	111	12	130.81	41.21
chr2	4770445	4770791	347	101	7	54.33	14.29
chr2	6814461	6814732	272	91	8	55.67	13.07
chr2	7730784	7731117	334	81	7	55.53	14.29
chr2	8620288	8620637	350	209	9	65.08	13.95
chr2	9405864	9406257	394	172	10	82.44	26.04
chr2	11749720	11750101	382	208	10	74.05	14.88
chr2	12456731	12457045	315	227	8	68	17.86
chr2	13379911	13380120	210	105	9	106.63	44.64
chr2	13631459	13631830	372	206	8	60.66	13.74
chr2	13877909	13878256	348	155	7	59.76	21.26
chr2	14065044	14065395	352	100	8	72.06	17.86
chr2	14555105	14555554	450	259	11	75.02	20.16
chr2	19699076	19699360	285	100	8	77.99	25.51
chr2	20207451	20207756	306	208	6	58.86	21.01
chr2	20579560	20579895	336	252	7	62.45	17.86
chr2	41398620	41399011	392	291	8	51.79	14.88
chr2	42998806	42999277	472	258	11	65.95	12.4
chr2	43194863	43195177	315	203	7	60.04	19.41
chr2	47928084	47928461	378	290	10	64.4	11.75
chr2	49948672	49949021	350	175	8	80.44	27.9
chr2	50004498	50004801	304	102	6	50.55	15.53
chr2	53383367	53383674	308	201	6	57.06	24.8
chr2	54762992	54763178	187	93	6	81.07	31.51
chr2	57226778	57227124	347	258	8	63.06	28.2
chr2	57986624	57986962	339	111	7	69.92	22.68
chr2	62348709	62349210	502	202	11	69.97	17.28
chr2	63223021	63223352	332	107	6	51.98	17.86
chr2	67073330	67073789	460	165	9	52.31	15.76
chr2	67541085	67541409	325	74	6	59.33	22.68
chr2	67669047	67669632	586	438	41	294.27	29.27
chr2	67670218	67670530	313	230	14	89.68	16.93
chr2	67708804	67709042	239	132	6	68.16	28.35
chr2	67725812	67726719	908	256	56	122.27	7
chr2	67727200	67727611	412	198	26	50.9	5.44
chr2	67729671	67730347	677	134	52	76.44	6.51
chr2	67736886	67738138	1253	558	66	60.71	4.82
chr2	67742139	67742406	268	108	26	155.12	16.1
chr2	67742528	67742726	199	99	16	112.79	14.14
chr2	68729087	68729385	299	227	6	59.52	21.01
chr2	69709611	69709924	314	93	6	50.88	20.29
chr2	70696318	70696643	326	214	6	51.13	21.26
chr2	70722299	70722612	314	213	7	56.51	24.8
chr2	70790664	70791536	873	579	24	133.07	13.74
chr2	71352280	71352591	312	172	6	60.49	17.01
chr2	71542209	71542582	374	144	11	100.26	24.35
chr2	72859873	72860301	429	229	14	104.27	21.65
chr2	75021567	75021867	301	195	7	64.42	17.01
chr2	75737955	75738280	326	93	7	56.29	17.86
chr2	77074596	77074760	165	82	7	80.42	18.38
chr2	77550101	77550732	632	208	13	74.74	13.95
chr2	77621709	77621984	276	111	7	64.29	23.29
chr2	80518933	80519250	318	218	7	59.95	28.35
chr2	82119782	82120060	279	194	6	59.86	19.84
chr2	82980420	82980606	187	93	23	295.52	44.64
chr2	90127990	90128209	220	110	6	52.6	18.47
chr2	92776329	92776517	189	94	6	59.4	16.23
chr2	97588634	97589055	422	180	9	52.37	16.89
chr2	100089814	100090152	339	245	9	63.96	21.01
chr2	100413170	100413624	455	339	11	77.62	12.32
chr2	100729452	100729699	248	88	6	66.63	22.32
chr2	101204259	101204521	263	175	6	63.19	21.01
chr2	104229199	104229542	344	158	7	51.06	15.94
chr2	104351316	104351715	400	108	8	59.49	14.29
chr2	105448388	105448726	339	107	7	50.42	12.32
chr2	108114647	108114999	353	261	7	53.79	14.29
chr2	108136382	108136824	443	110	13	81.77	13.39
chr2	110202734	110203051	318	233	6	57.77	21.01
chr2	111124645	111124949	305	146	8	58.21	13.13
chr2	111427229	111427523	295	99	6	51.38	11.65
chr2	111514983	111515202	220	110	6	54.6	19.84
chr2	111992958	111993107	150	75	7	127.2	39.69
chr2	112004958	112005107	150	75	9	149.32	33.48
chr2	113671993	113672302	310	106	6	60.22	22.32
chr2	114788499	114789098	600	362	14	94.19	19.13
chr2	114860450	114860814	365	122	10	93.95	22.32
chr2	115322454	115322743	290	188	6	54.41	17.01
chr2	115609483	115609808	326	103	6	52.49	13.39
chr2	116510615	116511022	408	217	8	72.6	21.01
chr2	119395351	119395652	302	151	7	51.94	14.4
chr2	120074793	120075105	313	208	7	58.88	22.32
chr2	123342746	123342986	241	92	6	52.55	13.23
chr2	123701594	123701884	291	83	6	50.58	14.88
chr2	123728449	123728730	282	129	8	75.05	23.29
chr2	123916755	123917147	393	103	10	84.43	23.29
chr2	124127162	124127355	194	97	6	54.6	19.84
chr2	124852634	124852947	314	108	6	53.54	17.86
chr2	125578842	125579140	299	217	6	53.55	17.01
chr2	128610695	128610995	301	95	8	54.79	14.1
chr2	129278097	129278448	352	256	8	52.23	15.31
chr2	130024221	130024576	356	264	42	398.13	62.05
chr2	132552030	132552452	423	104	13	108.07	20.6
chr2	134225743	134226163	421	298	10	53.89	10.15
chr2	134643354	134643682	329	102	6	55.19	19.84
chr2	136821133	136821443	311	200	7	66.61	28.2
chr2	138584200	138584701	502	273	10	71.89	22.32
chr2	138790807	138791283	477	233	9	56.94	18.47
chr2	141371129	141371628	500	262	10	62.58	11.9
chr2	142317676	142317981	306	222	6	51.6	16.23
chr2	142480695	142481035	341	111	9	84.9	22.32
chr2	142897297	142897724	428	186	10	84.68	25.51
chr2	144829771	144830098	328	133	8	53.69	12.4
chr2	147445019	147445422	404	250	8	50.58	13.95
chr2	147445597	147445869	273	82	7	53.14	10.82
chr2	147603763	147604133	371	101	8	53.5	13.95
chr2	147714267	147714503	237	126	6	53.02	16.53
chr2	159242674	159242899	226	132	6	57.68	18.6
chr2	162531796	162532073	278	173	7	58.91	16.53
chr2	165326155	165326326	172	86	8	111.78	32.47
chr2	166816795	166817195	401	235	8	63.93	20.29
chr2	167261525	167261856	332	99	7	56.55	21.01
chr2	168309759	168310183	425	236	8	54.97	22.32
chr2	170519412	170519741	330	82	7	51.26	15.39
chr2	171803756	171804058	303	207	7	51.84	14.4
chr2	172458348	172458644	297	66	6	59.71	26.26
chr2	172574624	172574989	366	142	7	52.66	17.86
chr2	173856118	173856422	305	100	7	54.82	12.76
chr2	173892293	173892615	323	109	8	73.41	21.26
chr2	173926465	173926921	457	271	11	70.04	15.76
chr2	174295315	174295562	248	146	8	70.05	20.83
chr2	175314034	175314368	335	246	6	50.38	17.01
chr2	175426397	175426688	292	106	8	55.85	11.75
chr2	175563509	175564198	690	155	19	79.88	12.32
chr2	175823114	175823994	881	642	24	82.43	9.19
chr2	176143917	176144410	494	173	16	61.63	9.16
chr2	176178957	176179789	833	557	28	204.59	23.81
chr2	176186266	176187786	1521	588	58	189.29	12.9
chr2	176230909	176231656	748	437	21	66.08	6.87
chr2	176246782	176247114	333	243	8	59.52	11.9
chr2	176251611	176251933	323	97	9	70.78	17.86
chr2	176294868	176295275	408	306	11	58.67	10.93
chr2	176316252	176316574	323	230	8	57.25	16.23
chr2	176374944	176375282	339	110	12	88.82	16.45
chr2	176512365	176512685	321	108	9	73.77	22.32
chr2	177126109	177126348	240	154	6	58.44	20.29
chr2	177151102	177151430	329	204	6	50.88	17.01
chr2	178199316	178199573	258	81	8	66.3	16.74
chr2	178200993	178201231	239	128	8	60.37	20.83
chr2	178207549	178208596	1048	845	62	124.4	6.93
chr2	178210480	178212335	1856	443	106	186.07	5.95
chr2	178212392	178213039	648	364	32	52.16	6.38
chr2	178386212	178387120	909	308	26	51.24	6.44
chr2	178394502	178395282	781	324	24	72.08	8.21
chr2	178449629	178450018	390	285	16	92.31	20.83
chr2	179592921	179593089	169	84	7	79.25	17.86
chr2	180039809	180041054	1246	985	56	115.28	6.91
chr2	180045583	180049180	3598	2334	227	261.52	7.23
chr2	180237403	180239737	2335	2112	119	118.39	6.05
chr2	180243828	180244474	647	529	54	239	12.49
chr2	180287175	180287760	586	474	25	177.11	21.78
chr2	180371127	180371907	781	251	20	100.47	14.53
chr2	180925784	180926897	1114	690	48	72.57	4.88
chr2	180926953	180929627	2675	298	81	53.18	3.92
chr2	181132679	181133071	393	284	11	79.88	16.74
chr2	181606842	181607142	301	198	6	50.82	19.41
chr2	184399250	184399496	247	138	6	50.85	15.94
chr2	184492722	184493185	464	272	8	70.71	34.02
chr2	184976512	184976731	220	110	6	70.04	34.02
chr2	185101172	185101475	304	99	7	54.92	15.94
chr2	192571956	192572237	282	184	6	50.32	17.86
chr2	193212208	193212558	351	198	9	57.34	13.74
chr2	193347771	193348889	1119	529	31	153.36	16.23
chr2	193749080	193749660	581	415	15	87.16	14.1
chr2	197545891	197546218	328	158	7	53.68	16.53
chr2	197670720	197671174	455	150	10	69.49	12.76
chr2	197724911	197725641	731	269	23	140.59	18.32
chr2	200742987	200743420	434	229	11	75.23	16.74
chr2	202990876	202991279	404	293	11	92.29	18.6
chr2	203993201	203993438	238	126	7	75.37	28.2
chr2	206662093	206662450	358	177	7	63.8	24.8
chr2	206818132	206818333	202	101	6	61.73	25.51
chr2	206914779	206915306	528	279	12	63.02	13.07
chr2	207826186	207826495	310	234	6	53.9	22.32
chr2	207942092	207942419	328	168	7	52.54	15.94
chr2	207955909	207956170	262	159	6	55.95	16.23
chr2	208197786	208198324	539	257	11	82.66	20.29
chr2	209048671	209049004	334	91	6	51.82	17.86
chr2	209296533	209296875	343	170	8	78.95	31.51
chr2	209783582	209783925	344	247	10	73.17	21.01
chr2	211292055	211293176	1122	776	40	200.11	13.23
chr2	215675477	215675765	289	130	9	80.97	20.6
chr2	215827082	215827387	306	106	6	52.9	21.26
chr2	215887970	215888210	241	108	6	67.46	27.9
chr2	216576588	216577666	1079	321	90	234.77	18.78
chr2	216580692	216581261	570	295	35	71.61	8.81
chr2	216691456	216691730	275	83	11	65.8	11.52
chr2	216822197	216822734	538	160	23	86.53	8.2
chr2	216822804	216823549	746	243	40	170.45	13.53
chr2	216836003	216837704	1702	896	94	309.98	12.14
chr2	217239197	217239509	313	111	7	54.01	19.13
chr2	217239666	217239912	247	149	7	60.4	18.47
chr2	217427247	217427543	297	99	7	63.35	16.23
chr2	217482055	217482500	446	254	12	102.96	28.41
chr2	217874266	217874587	322	185	6	55.8	19.84
chr2	219309832	219310182	351	227	8	56.53	11.52
chr2	219970604	219970920	317	226	9	85.89	21.26
chr2	222748637	222748988	352	254	9	68.72	15.39
chr2	224918809	224919077	269	86	6	56.52	17.01
chr2	225765569	225765881	313	81	6	52.27	21.26
chr2	226123416	226123900	485	163	12	91.94	21.43
chr2	226419375	226419655	281	101	6	59.66	24.8
chr2	226964599	226964760	162	81	6	94.82	31.51
chr2	228569561	228569849	289	177	6	53.2	12.18
chr2	228899770	228900332	563	271	14	88.35	18.94
chr2	229557585	229558015	431	266	13	90.5	15.31
chr2	229558131	229558640	510	189	12	72.4	12.76
chr2	229940975	229941300	326	217	6	53.93	23.5
chr2	230470375	230470749	375	224	7	51.9	10.71
chr2	232264981	232265388	408	221	11	91.81	26.04
chr2	237375862	237376127	266	190	6	62.86	21.01
chr2	239342771	239343118	348	84	7	55.52	18.6
chr2	240663623	240664036	414	210	9	65.15	16.53
chr2	241193070	241193385	316	72	7	67.85	29.76
chr2	242894208	242894533	326	138	6	52.49	17.86
chr2	242937812	242938024	213	106	9	100.2	38.27
chr2	243588997	243589356	360	133	7	53.17	14.29
chr2	243862325	243862860	536	313	11	73.32	16.53
chr2	244820327	244820516	190	95	8	71.95	17.01
chr2	246521179	246521536	358	176	8	59.4	19.13
chr2	247953191	247953474	284	130	8	50.97	9.92
chr2	251227650	251227980	331	221	8	76.18	23.5
chr2	253291005	253291456	452	103	11	66.67	12.07
chr2	253292000	253292586	587	489	15	88.16	12.07
chr2	253519699	253519954	256	154	6	66.17	28.35
chr2	253768801	253769023	223	111	8	97.1	44.64
chr2	254405474	254405844	371	213	7	52.23	14.29
chr2	255149952	255150586	635	397	12	61.76	12.76
chr2	255157709	255157853	145	72	7	126.46	39.06
chr2	256291857	256292179	323	219	6	59.5	22.68
chr2	257065901	257066235	335	195	7	53.02	13.23
chr2	259145158	259145633	476	331	14	112.3	20.6
chr2	259145686	259146020	335	105	7	54.2	17.17
chr2	261653052	261653492	441	306	14	110.33	27.71
chr2	262262675	262262910	236	107	6	57.65	19.41
chr2	263387728	263388014	287	93	7	52.54	13.95
chr2	265572647	265572836	190	95	6	65.85	19.84
chr2	267054486	267054766	281	70	6	53.98	20.29
chr2	267370779	267371112	334	75	6	51.82	13.39
chr2	268102170	268102479	310	201	6	60.67	17.01
chr2	275602829	275603162	334	180	6	54.77	14.88
chr2	276282995	276283534	540	231	12	66.88	14.48
chr2	278812669	278813047	379	132	13	108.1	24.63
chr2	278913922	278914408	487	257	10	76.97	24.35
chr2	279891430	279891739	310	210	6	53.9	17.86
chr2	280074403	280075109	707	404	22	127.74	17.01
chr2	281241310	281241834	525	235	12	65.7	11.45
chr2	282457590	282458129	540	262	12	75.58	14.4
chr2	283373829	283374064	236	98	6	58.92	20.29
chr20	157549	157818	270	163	7	69.54	26.79
chr20	231298	231562	265	95	6	58.33	22.32
chr20	4131379	4131734	356	190	10	80.12	19.13
chr20	4379049	4379352	304	139	6	57.43	19.84
chr20	4707010	4707461	452	152	13	63.14	9.57
chr20	5070377	5070772	396	232	8	50.21	10.82
chr20	5096457	5096769	313	228	9	51.55	8.75
chr20	5679368	5679778	411	225	8	54.58	15.94
chr20	6775263	6775700	438	133	11	54.67	12.5
chr20	7228594	7229067	474	196	12	82.12	14.4
chr20	7437448	7437767	320	97	6	57.59	21.01
chr20	7475653	7476011	359	191	8	58.07	15.39
chr20	8534602	8534881	280	163	7	70.03	23.5
chr20	10095187	10095562	376	170	7	51.81	17.86
chr20	12855180	12855467	288	89	6	50.87	18.6
chr20	15027514	15027824	311	190	8	73.1	24.35
chr20	15861748	15862106	359	205	9	66.61	14.88
chr20	15885135	15885386	252	144	6	57.06	20.29
chr20	16826038	16826448	411	139	10	70.89	17.86
chr20	19471801	19472115	315	223	6	54.89	18.8
chr20	20767048	20767312	265	171	6	64.72	27.9
chr20	21655547	21655868	322	115	6	59.59	22.68
chr20	22440690	22441017	328	219	7	63.23	22.32
chr20	29147997	29148325	329	93	6	55.19	19.84
chr20	29291490	29294498	3009	1509	249	547.31	6.68
chr20	29302333	29305300	2968	1700	257	581.56	7.9
chr20	29379765	29380261	497	171	15	100.07	14.88
chr20	31317486	31317795	310	233	7	59.19	14.88
chr20	31328834	31329157	324	94	6	50.01	16.23
chr20	33995831	33996147	317	108	6	54.72	23.5
chr20	34053639	34053966	328	218	8	62.5	15.94
chr20	35139041	35139341	301	189	7	56.38	13.23
chr20	35299469	35299814	346	81	7	58.46	16.23
chr20	35558031	35558309	279	187	7	65.37	20.29
chr20	36651532	36651849	318	75	8	64.9	19.84
chr20	37203537	37203889	353	71	8	62.52	13.74
chr20	37302558	37302934	377	191	8	57.59	15.94
chr20	39445407	39445611	205	102	6	70.04	34.02
chr20	40824434	40824685	252	108	6	58.37	21.26
chr20	40937143	40937461	319	220	6	57.68	15.76
chr20	42559399	42561082	1684	220	56	55.67	3.63
chr20	42594838	42596092	1255	878	38	62.01	5.67
chr20	42597181	42597981	801	211	29	52.06	4.86
chr20	42601907	42602345	439	215	21	56.68	7.64
chr20	42608377	42608631	255	120	29	124.52	10.29
chr20	42610832	42611486	655	209	60	182.72	12.03
chr20	42630856	42631390	535	289	23	221.43	58.23
chr20	42645435	42645872	438	326	21	150.06	22.8
chr20	42646020	42646498	479	241	11	53.48	13.3
chr20	42938564	42938868	305	108	7	58.41	17.86
chr20	45437747	45438082	336	248	7	70.21	28.35
chr20	47893120	47893384	265	153	9	76.09	22.32
chr20	47942196	47942522	327	247	7	52.63	12.76
chr20	48110807	48111304	498	258	12	73.57	17.86
chr20	50934391	50934818	428	238	8	59.9	26.26
chr20	52480296	52480611	316	108	7	66.09	23.5
chr20	52977669	52977990	322	90	6	55.8	14.88
chr20	54386224	54386549	326	203	7	50.58	14.88
chr20	55176802	55177332	531	331	12	59.4	10.15
chr20	56293523	56293857	335	228	6	54.68	24.8
chr20	56856306	56856625	320	226	6	53.01	17.86
chr20	57778343	57778923	581	488	17	98.33	12.76
chr3	43086	43624	539	404	208	1771.41	27.44
chr3	938250	938541	292	226	6	50.48	18.6
chr3	8796184	8796478	295	117	8	70.37	17.86
chr3	8956107	8956580	474	325	12	82.12	14.4
chr3	14042449	14042754	306	109	6	54.27	17.86
chr3	14155514	14155778	265	82	6	59.79	23.5
chr3	14310845	14311175	331	206	6	50.71	17.01
chr3	15180662	15181226	565	473	12	78.4	12.76
chr3	15628977	15629250	274	174	6	57.38	17.86
chr3	16504542	16504865	324	106	9	79.58	26.04
chr3	16665926	16666300	375	189	7	54.51	19.41
chr3	16740774	16741098	325	108	10	90.98	22.32
chr3	19157499	19157979	481	276	12	94.48	22.32
chr3	19288417	19288751	335	110	6	58.01	22.32
chr3	19713672	19713950	279	144	7	58.79	16.53
chr3	21411270	21411533	264	163	6	52.15	17.86
chr3	25517197	25517527	331	228	8	67.69	18.6
chr3	25845186	25845496	311	187	7	61.87	16.23
chr3	26031363	26032374	1012	96	24	154.16	13.23
chr3	26759910	26760698	789	96	16	60.82	12.18
chr3	28442591	28442970	380	100	11	115.17	33.48
chr3	28493049	28493337	289	181	7	65.74	25.51
chr3	28575184	28575466	283	83	6	50.22	14.29
chr3	28695839	28696269	431	266	13	121.92	35.71
chr3	36156803	36157119	317	108	6	56.24	19.84
chr3	37342557	37342870	314	254	7	52.18	17.01
chr3	38271762	38272096	335	106	6	58.46	28.35
chr3	38799151	38799453	303	157	6	50.64	11.65
chr3	39637611	39637883	273	118	7	54.11	13.95
chr3	40754521	40754797	277	109	6	51.95	18.6
chr3	41596020	41596387	368	152	7	61.18	23.5
chr3	42899518	42900001	484	268	9	62.07	17.86
chr3	49437095	49437396	302	202	6	56.08	18.8
chr3	50326965	50327412	448	245	10	65.82	14.4
chr3	50581355	50581601	247	152	7	60.4	15.39
chr3	57104965	57105200	236	136	6	61.64	22.32
chr3	58990169	58990537	369	272	7	66.63	27.9
chr3	61708170	61708477	308	228	6	50.18	15.53
chr3	63084218	63084515	298	108	6	53.64	17.01
chr3	64142217	64142608	392	255	9	61.91	14.4
chr3	66589012	66589391	380	283	8	64.26	19.41
chr3	70080596	70081087	492	385	13	81.8	14.88
chr3	70081198	70081541	344	104	13	102.98	25.51
chr3	71427286	71427561	276	85	8	56.91	13.74
chr3	73077163	73077404	242	135	6	52.43	13.23
chr3	73323464	73323801	338	226	10	108.25	45.36
chr3	77676061	77676361	301	93	6	61.52	28.35
chr3	78558475	78558827	353	172	8	62.52	17.17
chr3	78600951	78601277	327	128	7	53.77	13.23
chr3	78747321	78747659	339	106	8	69.97	24.35
chr3	80502151	80502549	399	304	12	104.24	26.04
chr3	86277309	86277590	282	197	6	58.02	18.8
chr3	86477317	86477630	314	229	6	58.13	21.01
chr3	87990244	87990679	436	329	10	69.82	15.39
chr3	88048035	88048469	435	236	12	84.86	16.74
chr3	88228802	88229127	326	205	6	59.24	22.68
chr3	93348822	93349132	311	110	8	71.48	19.41
chr3	96802110	96802293	184	92	6	53.31	13.39
chr3	97332921	97333178	258	131	6	55.14	15.53
chr3	100053907	100054211	305	109	10	95.73	31.06
chr3	101155740	101156117	378	280	9	82.8	28.2
chr3	102057897	102058201	305	105	7	58.41	21.43
chr3	102263664	102263961	298	192	7	53.38	14.88
chr3	108390227	108390454	228	121	6	61.23	21.26
chr3	110346455	110346979	525	239	11	69.41	14.88
chr3	110988959	110989194	236	138	6	56.45	18.6
chr3	111368134	111368388	255	146	6	54.27	18.6
chr3	115199054	115199726	673	344	18	111.96	15.76
chr3	118973561	118973848	288	202	7	69.11	28.2
chr3	119193874	119194269	396	249	8	58.46	13.74
chr3	119916369	119916696	328	105	8	71.16	20.29
chr3	119955511	119955859	349	127	7	56.78	15.53
chr3	120516508	120516765	258	150	7	63.77	21.43
chr3	121407437	121407732	296	106	6	55.2	17.86
chr3	121980871	121981257	387	220	8	51	13.53
chr3	124417568	124417824	257	110	7	66.6	23.29
chr3	124952266	124952649	384	149	7	53.76	15.53
chr3	125699326	125699652	327	235	6	55.36	19.84
chr3	125871275	125871719	445	258	9	66.94	18.6
chr3	128290370	128290945	576	308	15	89.31	19.31
chr3	128354753	128354997	245	90	6	60.57	17.86
chr3	129303268	129303517	250	145	6	63	24.8
chr3	129347998	129348236	239	156	6	57.3	19.41
chr3	129857762	129858177	416	305	8	64.28	25.51
[truncated: 1,167 more rows]

## Sheet: rSC siCtcf-ATAC-seq-2
# This file is generated by MACS version 1.4.2 20120305											FastQC results
# ARGUMENTS LIST:
# name = /home/lynn/Chip_seq/Lijun/MACS_out_rn5/sictcf-2/sictcf-2
# format = BAM
# ChIP-seq file = /home/lynn/Chip_seq/Lijun/mapping_rn5/sictcf-2.rmdup.bam
# control file = None
# effective genome size = 2.70e+09
# band width = 300
# model fold = 10,30
# pvalue cutoff = 1.00e-05
# Large dataset will be scaled towards smaller dataset.
# Range for calculating regional lambda is: 10000 bps
# tag size is determined as 84 bps
# total tags in treatment: 5964375
# tags after filtering in treatment: 5964375
# maximum duplicate tags at the same position in treatment = 1
# Redundant rate in treatment: 0.00
# d = 93
chr	start	end	length	summit	tags	#NAME?	fold_enrichment
chr1	171427	171682	256	172	8	55.32	17.11
chr1	659526	659871	346	254	14	68.83	9.9
chr1	3381485	3381756	272	115	6	52.46	17.92
chr1	6891041	6891357	317	156	8	55.85	15.36
chr1	6933759	6934123	365	163	10	85.81	17.92
chr1	8790550	8790761	212	135	10	75.73	18.61
chr1	10402948	10403296	349	161	8	62.93	20.68
chr1	10749322	10749601	280	60	8	58.24	14.53
chr1	11679396	11679736	341	89	10	65.54	18.36
chr1	13497173	13498373	1201	762	114	99.99	4.35
chr1	13518972	13520832	1861	1577	156	134.8	4.72
chr1	13562699	13564386	1688	1458	117	97.84	5.63
chr1	13564661	13565524	864	708	54	63.46	4.3
chr1	19881479	19881684	206	79	6	53.07	17.34
chr1	20215059	20215351	293	84	7	51.89	16.8
chr1	25051122	25051265	144	72	7	105.85	34.07
chr1	26373204	26373611	408	207	16	58.32	10.75
chr1	26385946	26386596	651	230	29	100.5	8.04
chr1	26387189	26387784	596	476	20	53.15	5.92
chr1	26454904	26455333	430	115	17	105.67	16.87
chr1	26457793	26458052	260	170	9	58.55	12.65
chr1	26472685	26472928	244	164	9	50.66	9.63
chr1	26485719	26486081	363	283	12	56.82	9.49
chr1	26489537	26489828	292	156	10	63.72	12.9
chr1	28057081	28057335	255	132	92	989.25	68.51
chr1	28091246	28091442	197	132	6	52.57	16.29
chr1	28310791	28311208	418	123	15	64.33	9.65
chr1	31695513	31695911	399	160	10	56.07	12.22
chr1	32414949	32415433	485	404	77	656.16	45.76
chr1	32878990	32879176	187	116	6	50.84	14.53
chr1	34961413	34961689	277	104	6	51.95	13.44
chr1	36240923	36241124	202	51	6	58.59	16.54
chr1	36616503	36616839	337	84	9	52.64	14.03
chr1	37717002	37717454	453	263	18	122.14	19.55
chr1	37758053	37758422	370	208	45	390.38	38.3
chr1	38504616	38504899	284	167	8	53.34	12.8
chr1	39441569	39441699	131	65	6	58.69	11.73
chr1	39460788	39461296	509	87	15	69	9.11
chr1	39507734	39508002	269	178	6	55.1	19.47
chr1	39667394	39667601	208	70	6	62.41	24.34
chr1	39748467	39748755	289	193	8	52.74	12.8
chr1	39806042	39806883	842	562	50	129.52	6.18
chr1	39806923	39807465	543	87	31	81.68	8.65
chr1	39814507	39815120	614	183	42	136.52	10.3
chr1	39815140	39816742	1603	1351	81	167.81	10.18
chr1	39816794	39817340	547	152	30	78.42	7.64
chr1	40145925	40146868	944	338	47	186.44	9.87
chr1	40147783	40148345	563	473	24	101.83	10.12
chr1	40163236	40164471	1236	1039	52	78.9	4.86
chr1	40164833	40165490	658	301	30	58.27	6.76
chr1	40260329	40261171	843	360	23	95.5	10.58
chr1	40309102	40309582	481	156	15	92.57	12.8
chr1	40349995	40350304	310	121	10	58.8	12.17
chr1	40353369	40353612	244	108	9	62.54	15.36
chr1	40375082	40375514	433	320	17	60.59	7.45
chr1	40417761	40418043	283	193	8	50.34	14.03
chr1	40423809	40424144	336	157	10	50.49	8.96
chr1	40424173	40424383	211	85	10	71.22	14.83
chr1	40545302	40545579	278	198	8	77.05	24.34
chr1	40611977	40612612	636	85	20	57.91	5.66
chr1	40625553	40625962	410	164	10	58.87	10.75
chr1	40637406	40637990	585	357	25	89.2	7.38
chr1	40710159	40710617	459	309	15	128.33	25.81
chr1	40719831	40720040	210	120	6	53.45	17.92
chr1	40731523	40731783	261	80	8	68.21	25.09
chr1	40819152	40819619	468	328	12	62.26	11.44
chr1	41453252	41453559	308	91	10	56.86	14.34
chr1	46362893	46363197	305	87	7	59.71	22.4
chr1	47012579	47012844	266	184	6	55.41	19.47
chr1	48703716	48704090	375	134	10	84.62	26.88
chr1	51718577	51718920	344	127	10	75.79	13.44
chr1	52009196	52009445	250	89	7	56.88	16.8
chr1	54609224	54609644	421	180	12	75.28	18.82
chr1	54760830	54761294	465	262	16	99.55	19.12
chr1	54890479	54891658	1180	366	70	204.29	8.43
chr1	54891863	54892995	1133	561	59	153.41	6.45
chr1	54897351	54897605	255	88	11	73.94	15.36
chr1	54903664	54904108	445	211	23	106.15	13.73
chr1	54933696	54933922	227	151	6	59.91	19.47
chr1	55294572	55295012	441	118	15	63.52	10.04
chr1	55295106	55295635	530	403	16	63.01	7.57
chr1	55344358	55345219	862	240	41	91.85	8.12
chr1	55345499	55346409	911	676	51	136.92	8.79
chr1	55354205	55354618	414	163	17	97.12	14.34
chr1	55394328	55394829	502	91	18	60.84	7.84
chr1	55459458	55459683	226	134	6	52.35	18.54
chr1	55477816	55478108	293	194	10	54.68	12.14
chr1	55484511	55484827	317	203	9	83.83	29.21
chr1	55518900	55519099	200	113	8	64.02	17.11
chr1	55522828	55523158	331	118	12	76.15	19.35
chr1	55654533	55654802	270	131	6	54.99	19.47
chr1	55662410	55662851	442	322	12	55.87	9.43
chr1	55663075	55663724	650	115	20	92.94	11.32
chr1	55668967	55669207	241	153	6	58.2	19.47
chr1	55697363	55697689	327	237	16	129.35	36.72
chr1	55711350	55711739	390	191	9	68.98	20.68
chr1	56043211	56043370	160	80	6	54.18	19.55
chr1	56363214	56363443	230	144	6	59.53	24.34
chr1	56390870	56391085	216	115	12	87.67	15.86
chr1	56403761	56404036	276	117	13	61.89	9.15
chr1	56413638	56413825	188	102	9	79.94	20.98
chr1	56420013	56420720	708	465	53	407.49	34.56
chr1	56428173	56431502	3330	253	260	285.9	6.01
chr1	56432704	56434360	1657	897	147	83.64	5.25
chr1	56438727	56439671	945	560	63	56.08	6.91
chr1	56439827	56440909	1083	382	77	58.29	4.29
chr1	56444085	56446290	2206	1075	131	84.62	3.75
chr1	56461537	56461779	243	71	7	67.03	26.88
chr1	56461804	56462099	296	91	13	133.07	40.32
chr1	56476205	56476762	558	84	24	125.7	16.29
chr1	56477491	56477728	238	155	17	129.21	22.81
chr1	56480021	56480646	626	497	21	87.46	10.75
chr1	56498847	56499061	215	78	7	57.93	14.93
chr1	56518557	56518707	151	75	6	60	16.54
chr1	56843587	56844253	667	139	47	159.64	13.85
chr1	56844495	56844941	447	228	25	65.38	8.5
chr1	56862349	56863711	1363	1044	117	52.28	4.22
chr1	56867189	56868294	1106	626	96	231.72	7.11
chr1	56875894	56876307	414	175	16	155.85	43.81
chr1	56881535	56881930	396	77	19	67.47	7.11
chr1	56882507	56883715	1209	776	101	494.18	16
chr1	56893683	56895348	1666	1104	87	58.51	3.17
chr1	56911184	56916797	5614	313	536	172.98	4.12
chr1	56932682	56934454	1773	686	134	99.09	4.13
chr1	56934511	56935006	496	156	46	82.06	6.61
chr1	56953108	56953818	711	106	102	295.76	8.27
chr1	56960893	56961605	713	106	50	205.35	10.59
chr1	56968035	56968595	561	382	27	146.45	17.14
chr1	56992061	56992331	271	159	8	74.95	26.88
chr1	57175334	57175575	242	117	10	108.05	38.94
chr1	57183149	57183373	225	77	11	66.27	10.04
chr1	57192129	57192900	772	400	57	79.96	5.34
chr1	57195743	57196995	1253	1065	105	229.53	8.89
chr1	57201435	57202724	1290	1134	84	96.43	5.27
chr1	57202872	57203487	616	285	43	68.8	7.04
chr1	57203521	57205539	2019	1458	114	66.86	5.06
chr1	57209159	57212692	3534	2113	200	101.49	4.63
chr1	57222893	57226591	3699	779	246	144.04	5.53
chr1	57234047	57236884	2838	595	187	95.78	3.72
chr1	57251422	57251931	510	214	28	150.83	14.97
chr1	57252831	57253364	534	416	34	199.12	14.97
chr1	58062489	58062833	345	226	12	60.61	13.03
chr1	58063159	58063634	476	243	21	126.38	16.98
chr1	58792307	58792440	134	67	6	83.13	23.04
chr1	60364297	60364612	316	133	10	86.98	23.89
chr1	61883552	61883940	389	237	18	142.71	22.06
chr1	63023146	63023419	274	87	7	53.03	16.29
chr1	63023659	63023900	242	87	7	56.94	13.03
chr1	63091878	63092095	218	139	6	54.34	15.36
chr1	63118850	63119127	278	169	8	54.91	15.74
chr1	63139351	63139776	426	149	16	111.48	15.74
chr1	63686777	63687052	276	75	7	50.97	15.36
chr1	64605408	64605601	194	77	6	64.41	24.34
chr1	66375189	66375452	264	76	7	61.77	16.54
chr1	66413054	66413327	274	106	7	52.09	12.65
chr1	70747302	70747487	186	95	6	60.94	20.68
chr1	71846464	71846753	290	138	7	58.76	20.68
chr1	72065361	72065710	350	170	8	55.52	16.8
chr1	72336544	72336875	332	130	10	84.79	31.86
chr1	72590096	72590665	570	256	18	99.05	15.68
chr1	72793167	72793470	304	129	8	63.95	18.54
chr1	74529847	74530161	315	163	7	61.33	19.47
chr1	74799380	74799732	353	137	11	60.78	13.94
chr1	74814190	74814680	491	322	15	95.86	13.79
chr1	75677176	75677528	353	179	9	65.99	17.34
chr1	75777995	75778284	290	201	7	61.32	17.92
chr1	75803200	75803414	215	61	6	51.88	13.87
chr1	75861061	75861400	340	145	9	57.58	10.75
chr1	76027262	76027642	381	303	11	93.15	21.51
chr1	76723501	76723856	356	89	11	74.07	13.44
chr1	77066527	77066781	255	76	7	50.87	14.15
chr1	77105689	77105979	291	191	11	112.4	38.94
chr1	79260548	79260778	231	127	8	53.77	10.54
chr1	79260797	79261103	307	181	12	69.69	14.76
chr1	80047715	80048137	423	235	13	93.12	28.46
chr1	81158732	81159124	393	195	10	57.64	12.5
chr1	82673344	82673620	277	151	9	87.69	23.38
chr1	82794778	82794999	222	118	6	54.85	11.95
chr1	83401223	83401615	393	304	15	120.43	22.81
chr1	84808882	84809137	256	155	8	80.08	24.34
chr1	85468809	85469039	231	78	6	53.74	15.93
chr1	87222247	87222448	202	87	6	56.49	19.2
chr1	87645173	87645382	210	72	6	54.41	14.83
chr1	87941156	87941585	430	230	17	70.96	13.75
chr1	87942159	87942778	620	124	35	174.96	14.83
chr1	87957163	87957646	484	333	32	203.36	25.04
chr1	87966846	87967224	379	91	21	123.59	17.44
chr1	87967607	87967810	204	91	9	56.28	12.47
chr1	87978297	87978505	209	131	12	83.81	15.81
chr1	87991087	87991442	356	104	32	69.35	5.77
chr1	87992862	87993712	851	401	87	229.02	9.09
chr1	88008586	88008821	236	159	11	87.91	23.89
chr1	89113091	89113315	225	138	6	60.16	19.47
chr1	92723523	92723835	313	205	9	73.37	22.25
chr1	92791097	92791363	267	183	6	50.75	12.41
chr1	93550498	93550699	202	71	6	50.24	15.36
chr1	94134471	94134800	330	170	8	62.28	19.2
chr1	95589140	95589431	292	138	9	72.22	13.44
chr1	95947850	95948074	225	122	7	62.31	17.92
chr1	95980197	95980426	230	140	7	66.22	20.68
chr1	96128483	96128829	347	157	9	61.93	18.43
chr1	98702717	98703106	390	150	11	68.72	15.74
chr1	99030051	99030308	258	91	8	75.25	25.81
chr1	100119260	100119970	711	372	31	61.64	6.56
chr1	100132223	100137539	5317	4323	606	236.6	6.01
chr1	100147005	100147514	510	367	31	78.14	7.28
chr1	100168527	100170547	2021	518	106	107.12	4.58
chr1	100171093	100171820	728	559	43	59.67	4.45
chr1	101356635	101356963	329	186	9	61.84	20.34
chr1	101357020	101357321	302	142	8	54.68	14.15
chr1	101930754	101931025	272	167	7	54.22	16.8
chr1	101991057	101991324	268	81	8	63.84	16.29
chr1	102044892	102045163	272	77	7	63.38	17.92
chr1	102075826	102076077	252	79	7	54.72	12.65
chr1	102267349	102267569	221	82	6	56.04	16.54
chr1	104522403	104522614	212	145	6	61.86	24.34
chr1	104927091	104927281	191	103	6	50.25	14.53
chr1	105131486	105131755	270	142	6	54.99	19.47
chr1	105165238	105165599	362	160	9	57.15	14.15
chr1	105261798	105262075	278	207	8	55.77	10.75
chr1	105324583	105324853	271	78	6	54.89	19.47
chr1	105646543	105646946	404	201	14	111.59	31.22
chr1	108576167	108576428	262	70	6	51.27	20.68
chr1	109256203	109256544	342	136	9	50.51	11.2
chr1	110092221	110092494	274	85	9	65.92	21.51
chr1	112836279	112836387	109	54	6	106.1	21.51
chr1	113117849	113118278	430	349	13	84.74	19.3
chr1	114250373	114250666	294	91	7	63.55	19.47
chr1	115599403	115599616	214	134	6	52.93	14.34
chr1	116507976	116508305	330	126	8	61.04	18.54
chr1	117788488	117788764	277	199	8	64.89	20.81
chr1	117905929	117906294	366	252	22	73.25	9.59
chr1	117906662	117908838	2177	1128	122	311.36	9.59
chr1	118297100	118298130	1031	100	98	308.99	9.12
chr1	118298693	118299576	884	264	96	351.59	17.52
chr1	119479521	119479789	269	178	7	58.8	15.36
chr1	120160966	120161207	242	166	6	56.94	18.7
chr1	120773689	120773932	244	181	6	57.85	19.47
chr1	122506365	122506609	245	61	12	96.87	16.73
chr1	122506778	122507024	247	186	8	53.55	13.44
chr1	122507118	122507252	135	67	8	96.28	17.92
chr1	122512657	122512934	278	57	8	55.77	13.44
chr1	122522513	122522887	375	140	19	165.66	30.72
chr1	122698292	122698527	236	128	12	136.82	38.94
chr1	122703617	122703816	200	126	6	63.53	24.34
chr1	122829288	122829558	271	198	6	52.56	17.92
chr1	122858104	122858290	187	88	6	51.6	14.93
chr1	123285818	123286072	255	64	6	50.97	15.93
chr1	124343837	124344238	402	193	13	89.81	22.64
chr1	125760757	125761054	298	217	7	56.7	15.93
chr1	125968207	125968810	604	190	18	92.06	10.75
chr1	127854300	127854514	215	125	6	61.46	24.34
chr1	128065602	128065958	357	65	10	84.99	17.2
chr1	129381476	129381670	195	90	6	54.61	17.34
chr1	131515007	131515356	350	164	10	52.34	9.78
chr1	134618416	134618589	174	87	6	51.75	17.92
chr1	134654924	134655215	292	228	8	69.32	20.68
chr1	135978511	135978832	322	122	9	68.35	13.44
chr1	143711788	143712178	391	198	9	70.43	21.51
chr1	145002197	145002428	232	163	6	55.78	17.2
chr1	146959023	146959245	223	90	9	83.06	26.88
chr1	148984038	148984308	271	53	7	58.56	19.2
chr1	150947817	150948015	199	109	8	60.38	15.36
chr1	151579217	151579874	658	342	20	92.01	11.32
chr1	152751986	152752094	109	54	11	226.83	42.24
chr1	153220607	153220829	223	81	6	60.41	19.47
chr1	153414628	153414867	240	90	6	58.32	24.34
chr1	154749973	154750267	295	76	9	86.76	29.21
chr1	154933195	154933466	272	73	10	102.73	43.81
chr1	154948702	154949797	1096	1004	89	290.76	10.41
chr1	154952017	154952535	519	248	55	240.41	9.93
chr1	155022875	155023135	261	180	6	55.95	19.47
chr1	155128800	155129053	254	118	6	56.72	14.6
chr1	157238276	157238501	226	105	6	50.49	10.41
chr1	157251101	157251296	196	78	6	60.57	21.51
chr1	162021475	162021762	288	198	7	57.78	15.93
chr1	162735759	162736025	267	65	6	54.17	18.7
chr1	162862794	162863204	411	197	8	53.37	22.25
chr1	162933308	162933594	287	183	7	54.56	14.34
chr1	164664075	164664241	167	83	7	55.45	16.73
chr1	165877814	165878047	234	78	6	54.43	20.68
chr1	167908513	167908826	314	146	9	62.61	14.15
chr1	168514018	168514378	361	244	9	51.73	9.78
chr1	170510450	170510730	281	192	7	54.2	13.87
chr1	171270328	171270569	242	152	7	64.57	24.81
chr1	171582827	171583060	234	142	6	52.36	19.2
chr1	172501765	172502023	259	174	8	67.3	20.81
chr1	173497493	173497786	294	183	8	67.71	19.91
chr1	173536513	173536818	306	131	9	57.97	12.22
chr1	174971700	174971942	243	156	6	56.83	18.7
chr1	175856564	175856989	426	196	10	80.87	32.73
chr1	176286073	176286341	269	132	6	55.1	14.6
chr1	177245602	177246304	703	465	28	153.36	19.2
chr1	178945570	178945872	303	90	8	57.43	12.29
chr1	180522945	180523129	185	87	7	71.92	23.89
chr1	180531956	180532186	231	118	7	59.4	16.8
chr1	181825668	181825938	271	172	7	50.66	14.93
chr1	182894851	182895200	350	150	8	64.22	21.51
chr1	185319397	185319821	425	257	11	72.05	12.29
chr1	185750439	185750696	258	145	6	56.27	19.47
chr1	185874403	185874575	173	86	6	62.06	25.81
chr1	186069869	186070188	320	135	9	83.45	29.21
chr1	186555482	186556742	1261	1173	41	59.94	5.26
chr1	186578693	186578952	260	141	8	51.08	10.97
chr1	187359040	187359280	241	79	6	57.06	18.7
chr1	187430565	187430850	286	127	9	52.1	11.73
chr1	187444191	187444592	402	157	37	107.75	11.95
chr1	187444967	187445854	888	648	112	415.23	17.41
chr1	187446783	187447028	246	62	28	108.86	11.02
chr1	187453602	187453969	368	84	17	92.75	13.44
chr1	187454608	187454991	384	216	14	56.1	12.36
chr1	187458097	187458668	572	216	19	64.93	11.12
chr1	187458942	187459193	252	82	10	56.46	14.03
chr1	187478437	187478616	180	90	11	134.8	53.54
chr1	187484388	187484639	252	195	8	70.7	25.95
chr1	187503152	187503407	256	75	8	62.38	14.93
chr1	187508514	187509662	1149	761	177	1006.99	25.51
chr1	187517311	187517852	542	382	18	108.94	14.66
chr1	187518588	187518723	136	68	7	77.52	17.11
chr1	187519043	187519314	272	77	14	114.32	26.88
chr1	187524262	187524650	389	93	36	383.19	50.78
chr1	187532117	187532734	618	245	45	232.99	24.81
chr1	187532750	187533069	320	129	58	507.54	54.8
chr1	187540971	187541709	739	248	64	280.59	16.71
chr1	187541914	187542352	439	208	22	61.65	11.24
chr1	187543274	187543629	356	118	27	112.78	15.67
chr1	187543902	187544396	495	319	23	60.7	8.72
chr1	187555357	187555843	487	211	29	265.49	60.09
chr1	187574217	187574423	207	59	9	101.38	34.07
chr1	187599122	187599865	744	367	680	3100	19.18
chr1	187648034	187648477	444	195	27	83.8	6.56
chr1	187648877	187649354	478	283	106	795.11	42.36
chr1	187655497	187655749	253	194	7	60.76	23.04
chr1	187661419	187663513	2095	1334	798	1581.23	7.74
chr1	187663595	187664791	1197	718	438	825.03	6.87
chr1	187670098	187670624	527	404	33	298.14	44.8
chr1	187677287	187678334	1048	303	336	1759.74	31.89
chr1	187679643	187680215	573	188	72	157.16	5.53
chr1	187691845	187692173	329	110	41	438.53	84.65
chr1	187697374	187698135	762	90	59	346.75	23.89
chr1	187714886	187715272	387	181	14	110.96	39.82
chr1	187715294	187715408	115	57	10	198.42	39.82
chr1	187729229	187729476	248	191	11	120.36	48.68
chr1	187742245	187743366	1122	303	86	375.61	32.51
chr1	187765767	187769172	3406	1253	1482	2417.34	7.3
chr1	187774058	187774277	220	79	31	370.28	87.18
chr1	187780075	187780281	207	149	15	189.45	63.28
chr1	187807568	187807695	128	64	8	134.8	38.94
chr1	187816445	187817156	712	535	125	688.92	29.14
chr1	187820459	187820959	501	210	55	50.01	5.09
chr1	187822251	187822769	519	153	255	1627.73	22.98
chr1	187825480	187825864	385	132	85	325.14	14.93
chr1	187840439	187840564	126	63	16	332.35	77.88
chr1	187847140	187847792	653	93	226	1319.41	18.39
chr1	187848860	187849605	746	630	104	201.76	10.28
chr1	187852996	187853988	993	480	101	137.53	7.68
chr1	187858234	187858861	628	295	466	2231.72	10.21
chr1	187861785	187862281	497	187	268	954.35	9.08
chr1	187862749	187863586	838	620	222	299.32	8.58
chr1	187864829	187865324	496	209	82	95.42	6.96
chr1	187867575	187868137	563	397	97	231.1	9.81
chr1	187869404	187870037	634	543	54	91.31	9.63
chr1	187872510	187872636	127	63	26	185.68	8.71
chr1	187874135	187874656	522	256	51	67.73	8.74
chr1	187876941	187877899	959	415	94	136.78	5.04
chr1	187877973	187879067	1095	533	183	587.03	23.33
chr1	187880489	187880658	170	85	38	208.41	12.53
chr1	187886839	187886980	142	71	8	120.14	38.94
chr1	187892021	187893745	1725	907	162	372.89	12.2
chr1	187893845	187895088	1244	586	105	210.18	7.17
chr1	187905245	187905581	337	89	32	358.84	55.39
chr1	187911086	187911545	460	203	39	98.01	11.54
chr1	187913115	187913648	534	237	140	799.66	27.06
chr1	187913755	187914119	365	91	39	106.64	9.11
chr1	187917304	187917587	284	148	27	63.04	8.27
chr1	187918752	187919104	353	204	25	96.94	13.18
chr1	187926385	187926768	384	207	13	122.84	48.68
chr1	187931749	187931982	234	86	21	92.75	11.67
chr1	187935281	187937280	2000	1893	280	854.98	20.98
chr1	187937865	187938419	555	487	41	58.92	7.87
chr1	187951314	187951621	308	220	15	162.74	48.68
chr1	187965323	187965698	376	284	53	552.05	72.34
chr1	187972930	187973476	547	144	55	493.47	43.01
chr1	187978909	187980053	1145	192	190	1081.89	27.73
chr1	187992805	187993326	522	286	26	164.95	20.75
chr1	187994849	187995304	456	216	24	159.03	20.75
chr1	188001265	188001543	279	67	18	93.53	16.23
chr1	188002096	188002640	545	128	35	165.85	23.33
chr1	188004214	188004564	351	87	20	88.46	14.4
chr1	188033702	188034038	337	162	29	115.95	13.29
chr1	188040875	188042747	1873	1308	193	174.28	6.84
chr1	188043008	188043236	229	144	35	96.14	7.28
chr1	188043385	188043749	365	277	40	77.99	5.58
chr1	188050921	188051140	220	115	7	60.8	24.34
chr1	188069107	188069508	402	205	11	96.54	43.81
chr1	188133763	188134394	632	210	57	101	9.09
chr1	188134894	188135775	882	416	93	196.56	10.6
chr1	188137238	188137990	753	243	72	131.25	7.66
chr1	188142436	188142908	473	389	26	129.4	12.08
chr1	188152251	188152626	376	265	134	897.69	30.58
chr1	188154081	188154682	602	427	75	218.77	11.76
chr1	188155544	188156045	502	155	97	427	25.2
chr1	188163852	188164143	292	108	26	83.12	10.52
chr1	188165603	188166632	1030	89	157	720.51	22.42
chr1	188171687	188171956	270	91	8	78.12	34.07
chr1	188177376	188178167	792	163	71	521.96	39.38
chr1	188182896	188183740	845	397	138	957.33	26.49
chr1	188189150	188189495	346	239	13	121.72	30.11
chr1	188195303	188195532	230	91	27	232.76	33.51
chr1	188196818	188197167	350	198	21	120.65	16.84
chr1	188205806	188205927	122	61	7	120.14	34.07
chr1	188213724	188213840	117	58	8	149.82	38.94
chr1	188221917	188222074	158	79	7	91.97	34.07
chr1	188229252	188229856	605	272	51	425.49	56.93
chr1	188256125	188256877	753	106	245	1794.8	28.97
chr1	188264393	188265106	714	361	124	886.02	57.6
chr1	188292573	188293155	583	210	43	300.45	43.33
chr1	188293207	188293646	440	356	23	137.5	16.05
chr1	188301832	188302203	372	91	49	401.25	51.32
chr1	188302230	188302542	313	105	24	153.38	20.77
chr1	188314873	188315324	452	364	14	51.41	9.29
chr1	188316466	188316980	515	379	36	209.31	17.3
chr1	188323845	188324149	305	89	42	354.82	40.32
chr1	188383669	188384049	381	102	22	121.21	17.92
chr1	188384056	188384196	141	70	7	51.91	8.86
chr1	188914470	188915189	720	502	32	60.06	8.7
chr1	188926596	188927117	522	228	37	111.01	9.67
chr1	188927831	188928196	366	151	51	268.12	21.62
chr1	188935645	188935931	287	204	16	181.75	73.01
chr1	188942851	188943071	221	90	62	544.14	34.49
chr1	188944722	188945442	721	485	65	277.17	28.4
chr1	188952775	188952982	208	120	17	220.75	77.88
chr1	188959371	188960183	813	725	36	107.45	14.46
chr1	188960389	188960915	527	340	58	357.74	19.88
chr1	188966604	188967122	519	386	15	117.89	24.81
chr1	188967217	188967479	263	194	11	109.35	24.81
chr1	188974817	188974976	160	80	7	91.97	34.07
chr1	188981123	188981379	257	165	25	71.09	7.49
chr1	188981737	188982046	310	88	24	51.46	6.37
chr1	188984193	188985607	1415	302	146	372.66	10.12
chr1	189011161	189011367	207	151	17	129.1	21.22
chr1	189029495	189030007	513	278	17	152.94	34.07
chr1	189035137	189035576	440	183	17	164.28	38.94
chr1	189742387	189742600	214	87	9	56.15	11.4
chr1	189742793	189742926	134	67	7	61.51	11.4
chr1	189743050	189743204	155	77	8	62.11	13.23
chr1	190258819	190259120	302	132	8	62.98	17.92
chr1	192114995	192115298	304	146	8	59.38	16.29
chr1	194459234	194459821	588	165	16	90.39	13.11
chr1	195174706	195175027	322	168	8	53.12	15.36
chr1	196600333	196600816	484	89	14	83.19	10.24
chr1	196800126	196800369	244	155	6	52.2	19.91
chr1	197348626	197348882	257	169	6	56.38	19.47
chr1	197693362	197693736	375	163	10	56.79	14.03
chr1	197778924	197779200	277	196	9	58.45	11.2
chr1	197846014	197846234	221	88	6	52.97	18.54
chr1	198017153	198017536	384	194	9	58.04	15.36
chr1	198059141	198059382	242	75	6	55.74	22.4
chr1	198273276	198273554	279	177	7	65.24	19.47
chr1	201907276	201907582	307	225	23	125.12	12.71
chr1	201908383	201909394	1012	662	61	253.61	14.66
chr1	201915710	201916150	441	227	13	112.64	28.05
chr1	201963824	201965547	1724	780	185	582.29	10.01
chr1	201965672	201965926	255	92	38	171.81	9.59
chr1	201979774	201980132	359	274	19	184.66	44.49
chr1	202020407	202020705	299	171	17	167.81	34.69
chr1	202861502	202861821	320	129	8	51.79	11.03
chr1	203870415	203870648	234	83	6	59.04	14.6
chr1	204083114	204083401	288	96	8	65.89	18.54
chr1	205646834	205647122	289	200	8	72.6	22.4
chr1	207084890	207085267	378	237	10	67.88	15.36
chr1	207461394	207461619	226	138	6	60.03	19.47
chr1	208853502	208853709	208	88	6	54.67	18.54
chr1	211416098	211416245	148	74	12	161.98	34.87
chr1	212824902	212825170	269	191	6	53.96	18.7
chr1	214952825	214953102	278	168	7	60.11	20.68
chr1	216672882	216673141	260	83	8	53.25	11.69
chr1	216673157	216673476	320	87	12	80.94	18.3
chr1	217100640	217100844	205	81	6	52.32	16.8
chr1	218656009	218656303	295	203	9	56.05	13.44
chr1	218722372	218722512	141	70	6	68.47	21.51
chr1	219509089	219509592	504	394	14	75.78	11.69
chr1	219612930	219613155	226	90	6	52.35	18.54
chr1	221120238	221120477	240	59	7	57.2	13.03
chr1	221532346	221532934	589	180	16	52.35	8.38
chr1	222533621	222533901	281	88	7	51.31	12.65
chr1	223611753	223612074	322	153	7	55.45	20.68
chr1	223949226	223949496	271	82	6	50.33	16.54
chr1	224055981	224056251	271	202	6	52.56	17.92
chr1	224065481	224065824	344	176	7	53.37	20.68
chr1	224828238	224828435	198	81	9	85.43	25.3
chr1	225239499	225239748	250	86	9	71.56	16.98
chr1	226310313	226310560	248	91	6	52.8	16.54
chr1	228302533	228302807	275	86	7	60.46	16.54
chr1	229283864	229284243	380	158	11	77.25	18.43
chr1	229733341	229733692	352	123	11	78.24	14.53
chr1	229762938	229763078	141	70	6	66.37	20.16
chr1	230853627	230853839	213	122	7	55.69	16.54
chr1	231953411	231953728	318	203	11	70.86	13.44
chr1	232294218	232294495	278	77	7	54.53	13.87
chr1	232900857	232901107	251	166	6	51.41	19.91
chr1	233518413	233518647	235	162	6	51.26	18.54
chr1	235459469	235460070	602	349	29	180.04	21.12
chr1	235640838	235641210	373	194	10	52.81	8.43
chr1	236163401	236163710	310	150	12	67.99	11.95
chr1	238666102	238666349	248	158	6	52.8	16.54
chr1	239928387	239928704	318	136	8	62.35	14.83
chr1	242134619	242134794	176	88	6	55.95	20.81
chr1	243575680	243575952	273	54	7	56.14	21.51
chr1	244646375	244646692	318	192	8	52	16.54
chr1	246229292	246229524	233	84	6	55.66	21.51
chr1	248302944	248303313	370	85	11	75.9	14.53
chr1	248714976	248715269	294	85	9	80.27	20.68
chr1	249446025	249446688	664	196	18	102.99	13.79
chr1	249950496	249950893	398	237	10	66.92	18.98
chr1	250664414	250664648	235	169	7	60.91	14.34
chr1	251214342	251214634	293	80	8	56.66	14.53
chr1	251709858	251710198	341	232	9	51.4	11.44
chr1	252742944	252743237	294	234	8	58.48	12.29
chr1	254954461	254954756	296	90	7	51.58	16.8
chr1	255055010	255055277	268	189	7	65.24	23.38
chr1	255669488	255669747	260	89	6	56.06	19.47
chr1	256719307	256719606	300	150	9	58.72	14.66
chr1	257003310	257003567	258	88	6	52.79	17.2
chr1	257829820	257829984	165	82	8	72.41	17.2
chr1	258498633	258498885	253	87	7	51.94	11.62
chr1	260029554	260029820	267	82	6	55.31	19.47
chr1	260180707	260180974	268	125	7	52.79	12.65
chr1	261067122	261067412	291	217	7	51.15	13.03
chr1	261293324	261293851	528	70	12	73.59	16.29
chr1	262305474	262305871	398	161	11	57.14	10.34
chr1	264225686	264226045	360	161	10	71.21	15.81
chr1	265576900	265577119	220	71	6	57.28	21.51
chr1	266461678	266461965	288	205	8	75.75	24.34
chr1	268789772	268790054	283	148	10	81.67	18.98
chr1	270071006	270071266	261	78	7	67.41	24.34
chr1	270208849	270209139	291	161	7	59.91	17.2
chr1	271143943	271144134	192	52	6	55.05	17.34
chr1	271453489	271453764	276	91	6	52.05	13.44
chr1	272540237	272540616	380	156	9	65.71	18.54
chr1	273960871	273961073	203	121	6	53.48	13.87
chr1	277446692	277446927	236	161	6	58.8	19.47
chr1	278260684	278261074	391	200	9	50.5	12.8
chr1	281269091	281269408	318	231	9	53.22	13.44
chr1	282038126	282038335	210	119	7	59.58	18.43
chr1	282857020	282857261	242	83	6	58.09	19.47
chr1	283303196	283303468	273	183	6	52.36	22.4
chr1	283906517	283906679	163	81	6	65.62	29.21
chr1	286153517	286153761	245	181	6	57.74	19.47
chr1	289877960	289878322	363	202	9	60.19	12.29
chr10	4022340	4022596	257	173	9	71.52	17.44
chr10	7176428	7176669	242	160	6	58.09	24.34
chr10	8724997	8725403	407	233	11	89.97	25.81
chr10	9299972	9300228	257	173	7	52.31	11.95
chr10	9396984	9397459	476	226	15	90.37	14.66
chr10	10883591	10883812	222	139	8	54.47	14.47
chr10	10977596	10977965	370	161	11	77.18	17.92
chr10	11036597	11036899	303	84	8	55.49	11.62
chr10	11130067	11130298	232	141	8	83.72	29.21
chr10	11153124	11153496	373	247	13	58.12	8.6
chr10	11412759	11413034	276	138	7	56.87	14.83
chr10	12414553	12414833	281	191	8	51.34	11.95
chr10	13429737	13429957	221	144	6	50.23	13.44
chr10	15705487	15706000	514	255	113	938.3	70.61
chr10	16602703	16602888	186	88	6	55.95	17.34
chr10	21996149	21996487	339	184	7	58.98	19.47
chr10	27342142	27342423	282	76	8	64.26	13.87
chr10	29129454	29129790	337	176	8	61.54	15.36
chr10	34802710	34802819	110	55	10	198.42	39.82
chr10	35090441	35090707	267	180	7	56.84	14.34
chr10	35105495	35105750	256	164	7	59.26	14.83
chr10	36896587	36896702	116	58	14	295.01	55.75
chr10	38564823	38565185	363	179	10	62.91	13.11
chr10	40643752	40644414	663	482	21	122.22	17.5
chr10	40752061	40752353	293	174	7	50.01	12.65
chr10	43243624	43243917	294	154	7	63.55	24.34
chr10	43509695	43509936	242	154	6	58.09	19.47
chr10	43760363	43760542	180	90	6	51.75	17.92
chr10	44584065	44584341	277	152	30	323.67	64
chr10	44600414	44600628	215	66	6	53.74	18.54
chr10	44926902	44927360	459	230	16	104.93	17.92
chr10	45036808	45037016	209	117	6	57.62	20.68
chr10	51236113	51236397	285	184	10	80.09	21.51
chr10	52079140	52079456	317	95	8	58.98	16.8
chr10	53823192	53823524	333	200	9	76.84	21.51
chr10	56022384	56022672	289	169	12	101.37	24.58
chr10	56797127	56797431	305	71	9	73.06	21.51
chr10	57359320	57359571	252	89	6	53.45	17.2
chr10	57398528	57398895	368	173	10	63.37	16.13
chr10	58541240	58541410	171	85	7	73.16	28.95
chr10	58911301	58911557	257	55	7	52.31	14.93
chr10	59074184	59074437	254	87	6	54.38	17.92
chr10	60443262	60443589	328	90	8	51.83	11.32
chr10	66762142	66762477	336	251	9	74.9	24.81
chr10	67052258	67052437	180	90	6	64.46	28.05
chr10	70471061	70471405	345	149	12	62.83	13.65
chr10	77366251	77366517	267	197	7	55.81	13.87
chr10	77498647	77499037	391	122	10	65.26	11.95
chr10	82344788	82345068	281	80	8	64.38	17.34
chr10	83703575	83703851	277	87	6	51.95	13.44
chr10	85437142	85437402	261	84	6	53.61	13.44
chr10	87031268	87031541	274	77	6	52.25	17.92
chr10	88020496	88020711	216	124	6	56.69	16.54
chr10	92364524	92364735	212	124	7	62.15	20.16
chr10	92439479	92439735	257	80	6	56.38	19.47
chr10	92467529	92467766	238	120	6	56.21	17.92
chr10	101175016	101175319	304	203	7	50.75	13.44
chr10	102970577	102971122	546	347	14	73.8	14.66
chr10	106608791	106609088	298	215	8	68.59	24.81
chr10	107085390	107085613	224	68	6	55.66	16.54
chr10	109015596	109015952	357	227	9	57.68	14.15
chr10	110443572	110443786	215	145	7	60.71	19.55
chr10	111950899	111951159	261	173	7	56.52	17.34
chr11	371796	372100	305	170	7	57.16	16.54
chr11	755053	755326	274	89	7	51.19	12.29
chr11	1876342	1876711	370	172	9	74.25	17.92
chr11	2914967	2915211	245	119	6	57.74	19.47
chr11	3732352	3732623	272	86	6	54.78	24.34
chr11	12774642	12774941	300	139	7	54.24	18.54
chr11	13276426	13276610	185	108	6	55.05	16.8
chr11	14256396	14256601	206	130	7	56.75	16.54
chr11	16785544	16785818	275	76	9	57.94	13.17
chr11	21433446	21433635	190	83	9	79.51	20.98
chr11	23901802	23902022	221	88	6	52.97	14.83
chr11	28811911	28812196	286	78	9	54.2	10.34
chr11	31357820	31358121	302	211	8	57.54	18.43
chr11	33579684	33579891	208	131	6	62.41	24.34
chr11	33982463	33982695	233	85	6	54.55	16.54
chr11	34623735	34623891	157	78	9	103.16	30.24
chr11	38779084	38779330	247	89	6	50.85	15.36
chr11	38945013	38945172	160	80	7	91.97	34.07
chr11	39339039	39339154	116	58	6	95.98	23.04
chr11	40383588	40383842	255	54	6	54.27	17.92
chr11	40996650	40996954	305	199	7	57.16	16.54
chr11	41699853	41700179	327	250	8	51.94	11.32
chr11	42095622	42096113	492	374	16	65.76	10.31
chr11	42121581	42122039	459	82	12	66.36	12.22
chr11	42216179	42216499	321	88	8	53.49	17.44
chr11	42235521	42235675	155	77	6	52.78	13.17
chr11	42316656	42317162	507	294	16	55.21	8.86
chr11	42994888	42995127	240	159	6	50.67	14.83
chr11	45369385	45369830	446	197	11	59.49	12.22
chr11	46998965	46999262	298	78	8	50.88	12.5
chr11	47182114	47182398	285	199	7	59.32	16.54
chr11	48655056	48655302	247	157	6	54.02	12.9
chr11	49194790	49195037	248	88	6	57.39	19.47
chr11	53371437	53371723	287	200	12	75.01	18.22
chr11	56895320	56895623	304	99	11	95.25	21.51
chr11	57565928	57566225	298	172	11	88.78	18.43
chr11	60754940	60755212	273	87	6	50.13	20.68
chr11	60846162	60846343	182	91	6	55.95	20.81
chr11	60882275	60882624	350	218	10	84.13	20.68
chr11	62230433	62230894	462	90	15	68.75	11.32
chr11	72027378	72027603	226	118	7	57.24	15.36
chr11	77621795	77622063	269	160	6	55.1	14.6
chr11	80848906	80849147	242	154	6	54.59	17.2
chr11	81168933	81169160	228	156	6	50.25	13.87
chr11	82670326	82670662	337	100	10	70.41	14.53
chr11	83201575	83201829	255	168	6	56.6	19.47
chr11	84845582	84845930	349	207	8	65.79	17.92
chr11	85755284	85755498	215	90	8	74.05	24.28
chr11	86280108	86280311	204	88	8	88.51	34.07
chr11	86304775	86304976	202	67	13	157.89	56.1
chr11	87294708	87295046	339	165	10	61.88	19.12
chr11	87954211	87954513	303	138	7	56.17	11.95
chr11	88148109	88148286	178	89	6	50.25	16.98
chr11	89418425	89418660	236	67	6	51.14	14.83
chr11	91469519	91469828	310	119	7	50.14	10.08
chr11	92998182	92998450	269	87	6	55.1	19.47
chr11	93013569	93013862	294	116	9	58.64	9.56
chr11	93046409	93046632	224	141	6	53.58	19.2
chr12	10600	10877	278	90	7	65.36	19.47
chr12	19412	19734	323	161	12	107.26	23.04
chr12	101546	101930	385	225	20	51.17	8.03
chr12	144733	145054	322	183	8	60.63	24.34
chr12	212807	213138	332	166	14	86.39	17.56
chr12	221756	222138	383	291	14	52.26	9.15
chr12	239322	239539	218	75	7	73.3	24.34
chr12	249817	250038	222	139	10	60.52	12.12
chr12	252009	252526	518	364	18	93.65	11.32
chr12	261319	262096	778	532	29	102.26	11
chr12	272470	272722	253	177	7	68.42	24.34
chr12	310534	310806	273	140	6	50.13	12.41
chr12	310824	311104	281	197	7	59.77	16.54
chr12	312117	312454	338	197	7	53.92	20.68
chr12	334724	335004	281	86	18	125.28	22.14
chr12	380370	380604	235	148	6	58.92	19.47
chr12	405358	405590	233	128	9	57.83	12.98
chr12	414234	414683	450	222	22	190.8	61.91
chr12	419583	419694	112	56	6	76.62	14.34
chr12	453103	453704	602	330	97	729.19	48.39
chr12	466892	467536	645	475	50	267.03	23.55
chr12	467616	467732	117	58	8	66.62	7.96
chr12	1234432	1234656	225	140	6	59.01	23.38
chr12	1483516	1483736	221	152	14	108.17	21.51
chr12	1488224	1490643	2420	1889	419	1126.85	9.8
chr12	3865655	3866157	503	162	54	427.02	35.37
chr12	3949488	3949694	207	126	6	51.19	16.29
chr12	4272245	4272525	281	74	9	58.7	11.44
chr12	4332622	4332907	286	133	7	58	19.91
chr12	4779248	4779954	707	389	26	157.95	16.73
chr12	5165814	5166139	326	73	9	60.16	13.79
chr12	5258757	5259092	336	248	9	65.47	16.29
chr12	5426970	5427237	268	176	11	57.85	12.73
chr12	5484526	5485694	1169	887	118	302.75	16.4
chr12	5488833	5489146	314	227	29	58.69	8.85
chr12	5494583	5498071	3489	832	570	310.51	8.73
chr12	5525310	5525657	348	238	13	67.33	11.23
chr12	5553144	5553405	262	172	8	68.07	17.92
chr12	5761020	5761437	418	227	32	283.79	32.73
chr12	5768905	5769145	241	82	19	167.88	36.52
chr12	5769841	5770054	214	83	20	190.3	36.52
chr12	5770143	5770320	178	89	9	70.1	18.26
chr12	5783969	5784264	296	63	8	56.3	20.34
chr12	5792059	5792459	401	233	45	383.14	46.08
chr12	6363793	6364017	225	137	7	63.4	22.25
chr12	6844308	6844665	358	88	13	119.77	38.71
chr12	7618072	7618358	287	185	10	69.87	12.22
chr12	7662476	7662948	473	337	79	546.78	26.51
chr12	7663631	7663875	245	177	15	60.7	7.57
chr12	7663977	7664154	178	89	15	76.88	11.44
chr12	7944818	7945334	517	325	44	352.71	60.93
chr12	8081342	8081685	344	159	7	51.06	15.36
chr12	8442531	8442897	367	189	9	69.89	15.93
chr12	10830400	10830641	242	90	7	63.35	19.91
chr12	11648841	11649149	309	231	13	98.8	28.16
chr12	12939647	12939878	232	164	6	56.93	17.92
chr12	16398668	16398791	124	62	6	85.65	17.92
chr12	19368134	19368423	290	82	7	53.21	17.34
chr12	19674619	19674844	226	137	7	62.16	17.92
chr12	21393318	21393687	370	182	8	58.24	19.2
chr12	21486870	21487230	361	163	10	69.85	18.43
chr12	21630597	21630822	226	141	8	66.83	11.95
chr12	21837853	21838048	196	124	7	66.77	17.92
chr12	24155841	24156333	493	289	15	91.06	17.92
chr12	24245360	24245609	250	166	7	54.06	12.29
chr12	24516998	24517190	193	108	6	64.56	24.34
chr12	24517224	24517467	244	158	6	57.85	24.34
chr12	24517650	24517860	211	123	6	62	19.47
chr12	24548766	24549047	282	91	7	59.66	16.54
chr12	27507844	27508097	254	163	6	52.14	20.68
chr12	36325346	36325611	266	139	7	64.1	22.4
chr12	36550248	36550430	183	91	6	54.18	19.55
chr12	39464478	39464731	254	181	7	63.01	16.54
chr12	43365455	43365661	207	73	6	56.83	19.91
chr12	45707999	45708251	253	192	7	56.5	13.44
chr12	46776893	46777168	276	74	6	52.05	17.92
chr12	48295013	48295400	388	158	10	64.43	17.44
chr12	51096437	51096669	233	137	6	58.02	18.7
chr12	51677694	51677936	243	159	6	54.47	17.2
chr12	52801242	52801538	297	124	8	52.63	10.49
chr12	52945761	52945987	227	105	6	56.39	12.9
chr12	53494696	53494934	239	78	6	52.78	15.93
chr12	54332955	54333251	297	88	9	71.55	16.8
chr12	54383103	54383301	199	111	6	61.3	22.4
chr13	184859	185110	252	59	7	57.64	13.87
chr13	883985	884340	356	198	10	75.68	20.81
chr13	1033311	1033511	201	117	6	63.39	24.34
chr13	3800778	3801045	268	194	8	58.85	14.15
chr13	5170645	5170844	200	125	6	61.16	22.4
chr13	14190057	14190294	238	151	6	58.56	24.34
chr13	14235750	14235987	238	157	6	50.91	18.54
chr13	24022490	24022668	179	89	6	65.62	29.21
chr13	26820867	26821165	299	112	9	76.61	23.04
chr13	29715767	29715970	204	130	7	65.47	17.92
chr13	34176318	34176513	196	64	7	69.01	23.04
chr13	34401117	34401404	288	84	7	51.47	13.03
chr13	35907378	35907568	191	90	9	93.44	29.66
chr13	37796311	37796506	196	120	7	53.12	14.03
chr13	37922938	37923265	328	174	8	50.08	10.75
chr13	37925276	37925603	328	118	8	51.83	16.98
chr13	38457867	38458165	299	238	17	165.45	53.76
chr13	38469969	38470084	116	58	9	168.08	35.84
chr13	38487628	38487743	116	58	9	153.59	28.46
chr13	38497545	38497792	248	89	6	57.39	24.34
chr13	38561884	38562123	240	179	20	213.99	56.75
chr13	38573930	38574047	118	59	12	245.94	58.41
chr13	38583713	38583973	261	187	7	67.41	29.21
chr13	38607822	38608114	293	89	17	56.81	10.14
chr13	38608612	38609210	599	399	35	79.43	10.37
chr13	38609762	38610241	480	115	61	263.35	20.34
chr13	38613932	38614248	317	68	24	52.41	7.76
chr13	38614536	38615421	886	563	72	210.35	13.89
chr13	38615754	38616128	375	88	29	66.23	6.06
chr13	38620281	38620838	558	328	59	93.2	8.5
chr13	38622343	38624504	2162	266	290	669.04	13.03
chr13	38630964	38631239	276	152	38	459.47	73.57
chr13	38638423	38641433	3011	358	1272	2741.9	9.93
chr13	38651664	38652265	602	510	88	732.32	59.74
chr13	38660131	38660596	466	79	35	346.11	67.59
chr13	38666904	38668543	1640	936	179	777.9	25.23
chr13	38673863	38674355	493	420	36	338.43	31.13
chr13	38679591	38679917	327	73	14	122.46	33.6
chr13	38680449	38680596	148	74	6	66.37	20.16
chr13	38709360	38711085	1726	459	192	786.45	22.61
chr13	38718616	38719045	430	232	19	88.93	18.36
chr13	38719095	38719238	144	72	13	108.64	14.26
chr13	38723182	38724051	870	331	60	126.19	8.31
chr13	38724551	38724997	447	88	52	195	13.39
chr13	38731247	38731798	552	444	62	136.15	8.2
chr13	38731879	38732489	611	310	100	338.45	15.83
chr13	38732734	38733117	384	248	38	87.45	10.19
chr13	38733526	38733851	326	236	31	84.42	6.1
chr13	38756569	38756709	141	70	14	122.95	14.2
chr13	38758684	38758900	217	62	28	213.11	25.12
chr13	38759712	38759822	111	55	6	51	6.03
chr13	38760250	38760399	150	75	28	303.93	28.14
chr13	38768434	38768651	218	112	12	78.79	13.44
chr13	38768838	38769723	886	284	60	373.38	20.91
chr13	38806759	38806931	173	86	14	155.15	36.72
chr13	38807037	38807529	493	88	22	162.23	26.23
chr13	38813907	38814154	248	112	8	81.25	29.21
chr13	38832141	38832972	832	611	106	409.11	14.98
chr13	38833031	38834549	1519	520	85	113.13	7.93
chr13	38845419	38845706	288	82	11	112.92	29.21
chr13	38859226	38859700	475	259	61	567.6	63.46
chr13	38865532	38866787	1256	773	274	906.93	18.6
chr13	38868170	38868503	334	266	54	125.58	7.35
chr13	38868596	38869435	840	748	80	66.43	5.82
chr13	38883002	38883282	281	91	11	51.44	11.52
chr13	38885555	38885815	261	172	50	489.93	50.67
chr13	38890607	38890971	365	157	13	121	35.84
chr13	38902019	38902684	666	212	27	61.6	8.39
chr13	38903671	38904006	336	187	28	128.98	16.82
chr13	38904116	38904746	631	74	31	80.84	11.39
chr13	38955404	38956101	698	607	80	517.76	28.8
chr13	38961774	38962061	288	116	22	199.51	45.76
chr13	39028567	39028786	220	91	6	55.11	19.91
chr13	39364500	39364800	301	91	8	55.72	17.44
chr13	41557909	41558177	269	180	6	55.1	19.47
chr13	42862520	42862795	276	75	8	55.16	15.74
chr13	45441202	45441355	154	77	7	50.34	10.75
chr13	49560507	49560718	212	139	6	55.13	15.36
chr13	60901316	60901479	164	82	6	53.35	18.98
chr13	61563758	61564184	427	185	10	75.42	24.81
chr13	63713972	63714308	337	247	16	98.61	23.89
chr13	66053225	66053459	235	86	6	56.57	17.92
chr13	67766466	67766704	239	82	6	57.3	23.38
chr13	68956100	68956435	336	170	8	62.94	19.91
chr13	71201685	71201946	262	129	6	50.22	15.93
chr13	72576572	72576912	341	162	10	69.91	20.34
chr13	73018795	73019108	314	163	8	58.24	13.03
chr13	73088103	73088369	267	163	6	55.31	14.6
chr13	74109704	74109918	215	128	8	79.12	23.89
chr13	76750433	76750676	244	86	6	50.21	14.83
chr13	80327701	80327917	217	58	6	56.56	16.54
chr13	83619445	83619809	365	141	8	55.17	13.87
chr13	84694698	84695024	327	189	9	73.03	19.2
chr13	85646933	85647188	256	146	6	56.49	19.47
chr13	86271541	86271774	234	143	6	53.37	15.93
chr13	87382568	87382834	267	90	6	52.98	17.92
chr13	87572170	87572398	229	152	7	61.74	21.51
chr13	92780174	92780428	255	172	6	56.6	24.34
chr13	92983246	92983360	115	57	15	298.25	44.8
chr13	94073491	94074388	898	675	36	102.82	9.6
chr13	95280902	95281226	325	157	8	53.06	14.53
chr13	95649906	95650192	287	198	7	53.53	13.87
chr13	95680387	95680522	136	68	8	62.4	10.62
chr13	95681144	95681442	299	174	14	66.02	16.13
chr13	95722006	95722592	587	523	22	61.92	5.66
chr13	95724245	95724693	449	87	19	68.56	8.19
chr13	100029342	100029651	310	91	8	62.05	14.34
chr13	100461997	100462190	194	103	8	88.88	32.73
chr13	101240178	101240437	260	176	6	56.06	19.47
chr13	103488306	103488584	279	78	10	81.02	15.36
chr13	106787838	106788015	178	89	7	50.93	14.47
chr13	108245071	108245312	242	165	6	50.44	14.83
chr13	109893691	109894163	473	299	12	62.78	11.69
chr13	111199880	111200139	260	90	6	52.58	17.2
chr13	113453079	113453439	361	251	9	61.52	15.81
chr13	114224437	114224694	258	76	7	56.89	13.87
chr13	115559919	115560189	271	90	6	51.42	21.51
chr13	116275825	116276100	276	196	6	50.91	17.2
chr13	116901449	116901782	334	121	9	58.26	18.82
chr13	117922527	117922797	271	90	8	58.46	16.98
chr14	5087	5240	154	77	7	71.91	19.81
chr14	1464234	1464809	576	290	20	92.14	11.58
chr14	1550977	1551215	239	84	6	58.44	24.34
chr14	2024922	2025353	432	200	12	63.13	15.05
chr14	2064847	2065112	266	122	7	53.02	15.81
chr14	2898133	2898373	241	167	6	50.56	11.12
chr14	4928726	4928877	152	76	6	78.54	29.21
chr14	4944792	4945147	356	86	13	115.7	27.88
chr14	4945212	4945526	315	90	11	98.64	27.88
chr14	4964438	4964726	289	129	10	65.87	15.68
chr14	4965203	4965315	113	56	6	74.03	13.44
chr14	4966139	4966318	180	90	7	51.53	14.76
chr14	5491251	5491525	275	190	6	54.48	19.47
chr14	6392202	6392778	577	264	19	124.72	19.81
chr14	7497773	7497967	195	67	6	64.26	24.34
chr14	7498078	7498230	153	76	11	165.15	53.54
chr14	7522023	7522166	144	72	6	78.54	29.21
chr14	11199813	11200174	362	209	8	55.45	17.34
chr14	11265685	11266164	480	178	12	67.62	10.49
chr14	15352663	15352948	286	108	7	53.64	17.34
chr14	20814132	20814371	240	122	6	58.32	19.47
chr14	21065471	21065742	272	193	7	52.32	12.65
chr14	23515075	23515397	323	116	9	69.48	13.87
chr14	23870832	23871138	307	80	7	62.16	24.34
chr14	24284486	24284989	504	264	13	67.63	14.03
chr14	28262413	28262645	233	118	56	658.92	79.06
chr14	31612305	31612566	262	170	8	56.98	13.11
chr14	34003347	34003620	274	85	6	53.44	18.7
chr14	35830471	35830784	314	124	9	59.68	15.74
chr14	37039713	37039984	272	81	6	54.78	24.34
chr14	38156151	38156368	218	146	7	73.3	24.34
chr14	40049002	40049273	272	63	6	50.23	16.54
chr14	40932392	40932821	430	234	11	80.28	14.83
chr14	40957500	40957702	203	65	8	88.69	34.07
chr14	44835606	44835872	267	80	6	55.31	19.47
chr14	45446205	45446557	353	273	12	90.97	18.43
chr14	45552222	45552491	270	72	6	53.86	18.7
chr14	46507353	46508015	663	177	94	705.85	31.45
chr14	46693828	46694652	825	385	69	272.82	10.08
chr14	46697922	46699897	1976	240	147	69.74	3.87
chr14	46700881	46702432	1552	804	144	72.99	3.35
chr14	46742025	46743191	1167	1075	80	199.39	8.6
chr14	46743271	46743846	576	174	53	189.46	11.29
chr14	46757042	46758656	1615	429	128	507.94	15.47
chr14	46765333	46766192	860	658	65	151.06	6.38
chr14	46767267	46767771	505	88	38	61.4	4.1
chr14	46789749	46791288	1540	1448	87	69.9	5.57
chr14	46799746	46801304	1559	890	74	78.04	6.43
chr14	46820860	46825418	4559	1968	406	52.82	5.75
chr14	46833699	46835243	1545	833	159	103.9	4.38
chr14	46845910	46846538	629	547	51	191.54	8.32
chr14	46847354	46848803	1450	736	67	136.89	6.12
chr14	46854057	46859602	5546	4293	422	73.27	3.52
chr14	46862302	46863120	819	457	62	74.17	4.94
chr14	48129554	48130008	455	191	25	208.71	46.87
chr14	48159064	48159329	266	79	25	131.06	17.29
chr14	48160719	48162109	1391	282	90	329.94	13.85
chr14	48175189	48175411	223	79	19	243.97	84.15
chr14	48188807	48189590	784	68	43	326.32	45.01
chr14	48195451	48196009	559	104	59	510.12	52.03
chr14	48274502	48274669	168	84	19	289.42	85.13
chr14	48305563	48305760	198	82	38	359.03	40.6
chr14	48326072	48326272	201	143	9	88.6	27.75
chr14	48594579	48594922	344	209	15	121.64	31.97
chr14	48595089	48595204	116	58	8	121.81	23.25
chr14	48792885	48793122	238	152	7	56.52	12.65
chr14	52568164	52568423	260	91	8	57.24	13.11
chr14	52773685	52774046	362	165	10	59.15	11.95
chr14	53552659	53552973	315	132	7	53.81	15.36
chr14	55180447	55180719	273	89	8	62.12	22.14
chr14	55292596	55292863	268	150	6	55.2	14.6
chr14	59705302	59705653	352	239	13	71.6	12.34
chr14	59705782	59706208	427	239	13	62.53	8.96
chr14	60190557	60190830	274	153	6	50.03	12.41
chr14	60621663	60621877	215	79	6	55.75	15.93
chr14	64459592	64459822	231	150	8	62.28	16.13
chr14	64459882	64460117	236	148	8	61.52	16.13
chr14	65402135	65402267	133	66	11	191.07	49.28
chr14	65855856	65855969	114	57	9	180.78	43.81
chr14	66301294	66301596	303	89	8	64.07	14.83
chr14	66312610	66312825	216	59	6	60.17	18.7
chr14	66803709	66803971	263	187	6	50.12	11.95
chr14	67481553	67481949	397	207	14	100.5	31.13
chr14	69196265	69196537	273	91	6	54.68	14.6
chr14	71378515	71378767	253	117	6	52.25	16.54
chr14	72037232	72037474	243	104	7	55.86	15.81
chr14	73345259	73345671	413	231	11	80.58	25.09
chr14	77157109	77157382	274	190	7	54.99	13.87
chr14	77928787	77928984	198	114	7	50.2	12.9
chr14	78981846	78982132	287	209	8	67.27	15.36
chr14	80339822	80340136	315	172	7	56.14	12.41
chr14	82504653	82504875	223	91	6	53.7	19.2
chr14	82673247	82673511	265	190	7	61.65	16.54
chr14	84250225	84250489	265	79	6	55.52	19.47
chr14	86484663	86485143	481	207	23	133.53	15.12
chr14	86485156	86485532	377	264	18	114.04	25.51
chr14	89720150	89720336	187	78	6	50.1	14.15
chr14	90529401	90529709	309	179	7	57.99	21.51
chr14	94047269	94047785	517	227	19	100.84	11.12
chr14	94071721	94072235	515	366	34	180.81	13.73
chr14	94079550	94079732	183	91	9	68.63	17.6
chr14	94100579	94100715	137	68	8	96.6	23.25
chr14	94105769	94106790	1022	790	37	131.7	14.42
chr14	94115497	94115888	392	174	10	61.79	13.79
chr14	94120755	94120981	227	74	10	66.65	10.75
chr14	94121039	94121448	410	79	16	94.69	13.69
chr14	94143513	94144056	544	170	20	55.04	7.42
chr14	94157726	94158542	817	504	33	51.28	6.72
chr14	94267150	94267502	353	224	10	82.09	23.89
chr14	94328786	94329210	425	142	17	58.81	7.1
chr14	94329334	94330253	920	814	33	96.76	7.6
chr14	94347572	94349350	1779	1557	75	67.11	4.82
chr14	94349435	94350431	997	533	61	125.2	5.63
chr14	94364105	94364341	237	148	7	70.55	24.34
chr14	94385473	94385811	339	195	13	76.23	14.83
chr14	94386112	94386519	408	260	39	320.91	38.05
chr14	94394738	94395508	771	245	28	65.71	7.87
chr14	94401918	94402287	370	178	10	54.76	10.97
chr14	94417135	94418557	1423	826	94	167.61	6.66
chr14	94420529	94420897	369	270	36	114.69	6.09
chr14	94437850	94438539	690	538	41	115.13	6.48
chr14	94438655	94439107	453	87	27	76.65	8.03
chr14	94443643	94444400	758	103	34	72.37	8.12
chr14	94572467	94572767	301	159	41	367.98	51.67
chr14	94759040	94759243	204	103	65	740.2	67.62
chr14	94940199	94940430	232	91	62	699.68	80.3
chr14	95035222	95035552	331	221	9	68.51	17.34
chr14	95368677	95368936	260	176	7	51.95	14.93
chr14	95479306	95479577	272	181	12	66.52	15.98
chr14	95482864	95483362	499	411	23	81.04	11.42
chr14	95485837	95486444	608	421	38	229.44	20.62
chr14	96690570	96690720	151	75	9	114.7	29.33
chr14	97564907	97565213	307	149	8	60.11	13.44
chr14	97592173	97592468	296	87	7	52.57	13.87
chr14	98174114	98174384	271	199	6	54.89	24.34
chr14	98774850	98775061	212	125	7	66.46	23.04
chr14	99150195	99150429	235	71	7	60.91	14.34
chr14	101699019	101699290	272	84	8	63.31	16.29
chr14	101744339	101744621	283	93	9	61.85	17.5
chr14	101744632	101744869	238	165	9	62.72	12.9
chr14	103218287	103218559	273	90	8	65.42	20.81
chr14	104949216	104949463	248	88	6	55.05	17.92
chr14	105109788	105110115	328	245	9	59.93	13.79
chr14	108238381	108238795	415	223	10	61.6	14.53
chr14	112035579	112035955	377	107	18	114.04	23.69
chr15	26523	26845	323	134	10	59.51	12.9
chr15	2757039	2757312	274	79	6	54.58	19.47
chr15	2967375	2967603	229	141	6	52.96	15.36
chr15	9026192	9026538	347	195	10	52.68	11.73
chr15	9131701	9132054	354	151	13	108.19	24.28
chr15	9412060	9412451	392	189	10	54.11	11.44
chr15	9421868	9422071	204	127	8	63.31	17.11
chr15	9503898	9504702	805	550	30	64.04	6.42
chr15	9504870	9505373	504	135	20	52.1	5.75
chr15	9547456	9548815	1360	312	51	57.23	4.65
chr15	9570229	9571270	1042	210	54	56.4	4.91
chr15	9588428	9589249	822	164	39	58.89	4.18
chr15	9623890	9624352	463	230	21	103.81	11.17
chr15	9719425	9719772	348	116	11	56.75	8.96
chr15	9746114	9746577	464	374	14	121.26	23.38
chr15	9877057	9877322	266	200	7	66.79	19.47
chr15	9887708	9888219	512	231	19	64.39	9.87
chr15	9900342	9900772	431	234	10	60.03	14.53
chr15	9910593	9911531	939	841	42	51.69	4.5
chr15	10014197	10014587	391	303	12	87.21	18.98
chr15	10033682	10034008	327	156	10	55.09	9.78
chr15	12034377	12034639	263	67	6	51.16	16.54
chr15	22756608	22756817	210	119	6	57.49	20.68
chr15	22841079	22841362	284	62	8	59.7	12.29
chr15	22892750	22893104	355	225	11	74.2	13.44
chr15	23192791	23193072	282	202	9	57.76	13.44
chr15	23573971	23574163	193	78	6	58.81	19.91
chr15	25185797	25186167	371	184	8	66.57	24.34
chr15	26152158	26153704	1547	382	78	124.27	5.38
chr15	26154199	26155693	1495	1209	69	85.21	4.56
chr15	26273680	26273897	218	128	6	61.06	24.34
chr15	26338116	26338473	358	175	22	162.98	23.04
chr15	31664503	31664840	338	182	8	60.19	14.83
chr15	31688299	31688673	375	188	9	61.2	16.29
chr15	32119944	32120127	184	99	6	55.05	16.8
chr15	32976844	32977111	268	184	8	69.74	19.2
chr15	33369595	33369854	260	199	7	55.64	13.44
chr15	33521687	33521930	244	170	6	53.26	20.68
chr15	34438547	34438918	372	172	8	51.33	15.81
chr15	35066398	35066653	256	65	8	57.79	13.11
chr15	35572281	35572673	393	214	10	54	13.73
chr15	35693799	35694043	245	78	7	69.47	19.47
chr15	36183369	36183631	263	81	6	50.12	15.93
chr15	37051127	37051482	356	172	9	75.79	17.92
chr15	37442296	37442589	294	203	9	83.52	22.4
chr15	39405993	39406216	224	156	6	52.6	14.83
chr15	40912041	40912286	246	115	6	54.13	17.2
chr15	41005717	41005945	229	92	6	51.04	14.34
chr15	42313513	42313784	272	192	6	54.78	19.47
chr15	43503068	43503311	244	165	6	57.85	19.47
chr15	47185536	47185862	327	190	11	76.66	26.07
chr15	48420034	48420267	234	86	6	57.9	23.38
chr15	49934364	49934633	270	155	6	52.67	13.44
chr15	50161357	50161598	242	171	6	51.42	11.52
chr15	50298609	50298858	250	161	6	51.53	15.93
chr15	51550436	51550697	262	125	6	55.84	14.6
chr15	52754135	52754389	255	121	6	55.46	18.7
chr15	53046080	53046410	331	190	9	50.96	10.97
chr15	53123479	53123870	392	164	10	50.82	8.43
chr15	53501746	53501912	167	83	6	59.86	23.89
chr15	53516690	53517049	360	163	17	133.69	39.34
chr15	53650427	53650715	289	199	8	51.93	12.5
chr15	53800913	53801122	210	51	9	88.14	28.67
chr15	53819499	53819653	155	77	6	78.54	29.21
chr15	53824938	53825194	257	55	6	56.38	19.47
chr15	56439950	56440196	247	128	8	52.84	8.78
chr15	60404512	60404703	192	84	78	913.08	73.27
chr15	63266969	63267450	482	72	13	67.73	8.96
chr15	63267464	63267736	273	96	8	50.84	11.44
chr15	65536633	65536921	289	146	7	55.41	14.83
chr15	68422045	68422329	285	102	8	54.05	15.74
chr15	68808082	68808270	189	101	6	50.54	14.53
chr15	68928245	68928483	239	154	9	70.33	13.11
chr15	70065636	70065936	301	157	7	50.1	13.03
chr15	71968694	71968917	224	157	6	53.58	15.36
chr15	74277807	74278031	225	137	7	54.78	16.98
chr15	77503574	77503807	234	90	7	53.55	16.98
chr15	77573615	77573935	321	81	8	52.57	14.15
chr15	83491479	83491705	227	150	6	52.22	14.83
chr15	91548487	91548597	111	55	10	212.86	48.68
chr15	92024986	92025386	401	179	12	75.27	20.48
chr15	93929927	93930237	311	147	8	72.95	24.34
chr15	94072391	94072663	273	187	6	52.36	17.92
chr15	94195216	94195477	262	129	6	50.22	11.95
chr15	96117270	96117556	287	208	7	53.53	17.34
chr15	96794052	96794249	198	71	6	57.06	15.36
chr15	97754791	97755055	265	176	6	55.52	19.47
chr15	101646245	101646519	275	189	6	52.15	17.92
chr15	104207908	104208182	275	191	6	53.34	18.7
chr15	106578952	106579308	357	130	12	112.38	28.05
chr15	107609876	107610125	250	172	6	57.16	19.47
chr15	108358549	108358763	215	78	6	51.88	17.34
chr15	110499681	110499978	298	91	9	57.28	16.36
chr15	110564470	110564694	225	138	7	63.4	22.25
chr15	113815433	113815746	314	82	11	67.77	14.47
chr15	113815790	113816125	336	253	12	74.42	16.87
chr15	114096731	114096904	174	87	18	214.74	49.63
chr16	45916	46597	682	456	29	77.37	7.05
chr16	153482	153705	224	153	7	59.4	19.55
chr16	383654	383927	274	173	10	102.4	38.94
chr16	691078	691336	259	170	6	56.16	24.34
chr16	708430	708586	157	78	8	94.53	29.66
chr16	2257099	2257363	265	76	6	52.05	17.2
chr16	2728873	2729143	271	189	6	54.89	19.47
chr16	2787507	2787791	285	193	8	63.88	13.87
chr16	11444279	11444555	277	158	8	55.04	10.49
chr16	13004612	13005067	456	207	13	64.54	7.96
chr16	13604824	13605046	223	69	6	51.77	14.34
chr16	14964179	14964455	277	109	6	53.14	18.7
chr16	15001839	15002435	597	212	22	72.66	7.76
chr16	15009097	15010369	1273	603	57	116.46	6.94
chr16	15525215	15525548	334	197	8	52.12	11.62
chr16	19235234	19235514	281	157	7	56.3	14.83
chr16	19417085	19417351	267	86	12	121.34	33.09
chr16	20343748	20343989	242	90	7	50.14	13.11
chr16	20497237	20497492	256	165	7	62.76	20.68
chr16	20811712	20812119	408	166	12	85.04	18.98
chr16	21331084	21331357	274	91	8	59.97	17.92
chr16	21352502	21352936	435	281	15	98.77	15.36
chr16	21588004	21588802	799	401	42	74.81	5.25
chr16	21589349	21590173	825	426	37	67.31	5.53
chr16	21603729	21603938	210	120	6	62.13	24.34
chr16	21636248	21636813	566	204	29	62.91	5.29
chr16	21644590	21646924	2335	478	136	64.42	3.77
chr16	21652903	21653953	1051	839	41	70.45	5.51
chr16	21682811	21685370	2560	725	147	83.63	4.36
chr16	21707986	21709362	1377	681	65	57.78	4.25
chr16	21714278	21715735	1458	810	74	103.88	6.44
chr16	21720144	21720785	642	325	37	69.14	5.84
chr16	21721196	21722753	1558	1060	67	114.75	6.52
chr16	21731084	21731880	797	377	58	138.93	7.2
chr16	21733033	21733856	824	677	48	69.74	5.1
chr16	21754569	21755047	479	289	19	61.16	6.84
chr16	21755621	21756002	382	86	15	57.8	10.08
chr16	21756204	21757242	1039	247	42	140.5	10.08
chr16	21766739	21767541	803	308	38	81.95	6.56
chr16	21771428	21772157	730	619	52	221.69	10.92
chr16	21849518	21850031	514	71	19	64.81	7.76
chr16	21858717	21859417	701	91	40	82.46	6.36
chr16	21867100	21867415	316	195	15	50.88	6.52
chr16	21889790	21890275	486	101	22	186.48	26.88
chr16	21909945	21910453	509	379	36	228.45	20.95
chr16	21920281	21921750	1470	656	98	67.67	3.65
chr16	21926388	21927291	904	362	57	58.11	5.34
chr16	21932734	21935196	2463	1085	117	76.93	4.3
chr16	21963231	21964415	1185	346	46	63.58	4.33
chr16	21970461	21970901	441	80	18	113.22	14.76
chr16	21978149	21981939	3791	2304	215	101.73	5.15
chr16	21996721	22000424	3704	2978	161	73.23	3.87
chr16	22010568	22011150	583	84	38	59.12	4.62
chr16	22024535	22025967	1433	526	95	91.48	4.49
chr16	22031914	22032305	392	197	18	65.08	9.35
chr16	22039307	22039970	664	351	28	68.05	7.39
chr16	22060586	22060861	276	202	6	50.91	17.2
chr16	22074559	22075074	516	88	19	173.89	37.4
chr16	22180985	22181204	220	90	6	50.36	13.44
chr16	26349790	26350074	285	88	7	52.76	20.16
chr16	26738031	26738372	342	183	8	59.78	18.54
chr16	29388537	29388755	219	161	6	60.93	19.47
chr16	31706183	31706361	179	89	6	62.06	25.81
chr16	31988357	31988623	267	154	6	55.31	19.47
chr16	31997975	31998205	231	85	6	55.9	21.51
chr16	32274956	32275149	194	70	8	66.78	17.92
chr16	32662622	32662862	241	79	6	50.56	18.54
chr16	35889262	35889620	359	122	9	57.47	11.32
chr16	37195180	37195464	285	89	7	54.78	17.92
chr16	37290178	37290455	278	156	9	53.84	13.94
chr16	37552904	37553469	566	110	20	127.94	25.6
chr16	38963966	38964340	375	185	12	97.58	29.66
chr16	38965573	38965755	183	91	8	81.83	29.66
chr16	38966062	38966285	224	142	6	52.6	18.54
chr16	38975013	38975211	199	108	6	50.65	15.36
chr16	39407500	39407713	214	130	6	61.59	24.34
chr16	40109748	40110062	315	208	10	90.55	25.81
chr16	40620582	40620857	276	198	6	54.37	14.6
chr16	40867543	40867810	268	132	8	54.53	15
chr16	43017479	43017885	407	122	21	164.29	32.51
chr16	43533512	43533837	326	84	8	55.88	12.65
chr16	45551694	45551879	186	77	6	63.23	22.4
chr16	50403721	50403989	269	77	7	63.74	17.92
chr16	50560983	50561248	266	87	6	50.85	16.54
chr16	53711921	53712359	439	293	11	69.26	11.95
chr16	54128604	54129435	832	344	30	126.99	14.89
chr16	54212200	54212426	227	145	6	50.37	17.34
chr16	54789406	54789768	363	207	10	67.24	17.44
chr16	62345957	62346229	273	71	6	51.22	17.2
chr16	63261570	63261811	242	153	6	54.59	17.2
chr16	64386455	64386672	218	129	7	66.73	23.89
chr16	65305870	65306102	233	151	9	82.57	24.28
chr16	65369574	65369819	246	164	7	61.66	15.36
chr16	65890256	65890715	460	177	16	103.24	20.01
chr16	65890948	65891268	321	197	10	70.24	22.06
chr16	65933813	65934271	459	200	26	65.33	8.18
chr16	65934285	65935374	1090	117	48	72.59	7.48
chr16	65936193	65936450	258	90	21	80.09	8.05
chr16	65936570	65937048	479	227	27	65.56	5.75
chr16	65949612	65949935	324	144	14	126.97	28.67
chr16	65950106	65950283	178	89	11	113.22	34.79
chr16	65964592	65964923	332	143	15	76.13	9.41
chr16	65965397	65966275	879	421	27	87.01	12.1
chr16	65984181	65984954	774	483	39	55.58	6.19
chr16	65984979	65985703	725	87	46	97.62	7.4
chr16	66002214	66002933	720	633	19	51.62	7.59
chr16	66003637	66004091	455	178	19	79.05	8.46
chr16	66468667	66468900	234	99	6	55.54	17.2
chr16	67921631	67921778	148	74	8	104.61	27.75
chr16	70376581	70376783	203	60	6	50.1	12.29
chr16	71458580	71458933	354	202	8	53.03	15.81
chr16	74412338	74412619	282	195	9	83.55	25.81
chr16	74632642	74632891	250	76	8	56.15	14.66
chr16	74899542	74899806	265	80	6	55.52	19.47
chr16	76333746	76334046	301	88	8	74.14	19.47
chr16	77482308	77482531	224	89	6	52.6	18.54
chr16	77694045	77694318	274	74	7	51.19	12.29
chr16	78299166	78299383	218	133	8	70.19	18.98
chr16	78616622	78616907	286	203	7	58	19.91
chr16	79298852	79299269	418	330	13	92.18	18.43
chr16	79413781	79414270	490	167	13	83.53	12.29
chr16	82751436	82751734	299	200	8	57.89	15.36
chr16	83461019	83461196	178	89	6	52.54	18.43
chr16	85449085	85449361	277	87	6	53.14	18.7
chr16	85855841	85856101	261	86	10	81.51	17.44
chr16	86212220	86212416	197	85	6	57.2	19.2
chr16	86218355	86218618	264	176	7	58.28	22.25
chr16	88527261	88527535	275	204	8	50.59	11.44
chr17	113775	114037	263	91	6	51.16	12.41
chr17	558727	559036	310	133	7	53.21	18.54
chr17	1747312	1747588	277	190	6	53.14	18.7
chr17	1786696	1786935	240	149	6	54.82	17.2
chr17	5089721	5089963	243	85	6	51.3	15.36
chr17	5231832	5232202	371	109	12	112.48	29.21
chr17	10554451	10554720	270	189	8	58.59	14.15
chr17	12589116	12589367	252	136	6	50.29	11.52
chr17	13661833	13662056	224	120	7	60.38	13.44
chr17	13868427	13868697	271	147	6	54.89	14.6
chr17	13891186	13891871	686	89	32	53.66	4.96
chr17	13909718	13910245	528	381	21	56.34	7.62
chr17	14796394	14796644	251	77	6	57.05	19.47
chr17	16446886	16447238	353	174	7	51.38	19.91
chr17	18465252	18465503	252	76	9	78.12	23.52
chr17	19041558	19041830	273	187	6	53.55	18.7
chr17	30976837	30977092	256	174	8	80.08	34.07
chr17	32615382	32615630	249	160	8	68.94	24.34
chr17	38323076	38323265	190	99	6	65.01	24.34
chr17	38521691	38521816	126	63	19	362.79	56.75
chr17	39657795	39658107	313	234	8	56.29	12.29
chr17	43472054	43472286	233	150	6	51.5	14.83
chr17	45237086	45237534	449	173	13	81.05	13.44
chr17	46111445	46111591	147	73	8	88.83	19.55
chr17	46215893	46216287	395	164	13	86.63	23.6
chr17	46244625	46244756	132	66	8	134.8	38.94
chr17	48046443	48046794	352	84	10	70.93	15.36
chr17	48642148	48642412	265	142	7	55.04	16.8
chr17	49255450	49255752	303	217	9	72.01	20.81
chr17	50697363	50697683	321	75	10	55.11	9.6
chr17	51464347	51464729	383	176	9	55.01	16.98
chr17	51649514	51649972	459	338	17	125.59	20.91
chr17	55825365	55825627	263	179	7	57.32	14.34
chr17	56955096	56955321	226	136	6	56.52	17.2
chr17	58213863	58214114	252	116	6	50.29	15.36
chr17	58279456	58279853	398	197	9	74.65	19.47
chr17	58730703	58730983	281	152	7	52.24	16.29
chr17	59003101	59003432	332	102	17	136.1	27.51
chr17	59062015	59062477	463	234	13	86.6	18.43
chr17	59073326	59074161	836	375	31	69.59	7.56
chr17	59075603	59075940	338	97	19	78.94	8.96
chr17	59076068	59076226	159	79	10	53.85	8.96
chr17	59076468	59077054	587	362	29	93.04	17.03
chr17	59082188	59082703	516	208	56	304.3	27.26
chr17	59084387	59085177	791	82	44	132.56	11.12
chr17	59152248	59152715	468	223	17	124.2	17.92
chr17	59167857	59168304	448	195	19	99.66	22.14
chr17	59169327	59169423	97	48	6	79.61	9.49
chr17	59206069	59206393	325	134	9	71.88	14.83
chr17	59223787	59223988	202	71	7	73.08	22.4
chr17	59224100	59224478	379	170	12	106.95	26.88
chr17	59229228	59229825	598	115	38	256.83	26.01
chr17	59242629	59243139	511	256	22	58.68	6.28
chr17	59246035	59247143	1109	117	51	115.8	7.22
chr17	59250336	59250443	108	54	6	51	6.03
chr17	59256511	59256763	253	166	11	68.87	10.24
chr17	59263730	59264197	468	276	20	147.64	29.57
chr17	59269510	59269621	112	56	8	165.15	38.94
chr17	59285462	59286047	586	189	15	120.55	29.21
chr17	59306477	59306753	277	196	6	54.27	14.6
chr17	59666859	59667158	300	151	7	51.16	13.44
chr17	59742622	59742923	302	124	8	56.56	14.93
chr17	65492266	65492535	270	217	6	54.99	24.34
chr17	66151493	66151914	422	170	11	78.03	20.81
chr17	66806520	66806967	448	360	15	118.14	21.51
chr17	67215628	67215887	260	168	6	51.48	16.54
chr17	68041405	68041687	283	130	10	81.67	25.3
chr17	69455984	69456308	325	161	10	52.49	9.11
chr17	69634055	69634291	237	91	6	52	11.52
chr17	70632388	70632595	208	77	6	53.72	17.92
chr17	71078986	71079341	356	187	9	71.1	15.93
chr17	71363791	71364065	275	88	8	62.92	19.55
chr17	73555363	73555688	326	172	7	52.73	19.2
chr17	88541969	88542583	615	193	15	52.32	6.52
chr17	89837404	89837621	218	151	6	61.06	19.47
chr17	90314174	90314437	264	211	6	52.15	17.2
chr17	90438014	90438183	170	85	6	57.83	22.25
chr17	90660859	90661101	243	88	6	54.47	21.51
chr17	91067603	91069692	2090	1174	140	88.99	3.59
chr17	91074059	91075890	1832	1072	135	75.93	4.1
chr17	91079371	91080291	921	710	50	73.14	5.97
chr17	91080484	91081186	703	338	33	65.14	6.72
chr17	91090403	91091354	952	201	29	77.11	8.09
chr17	91096117	91096978	862	190	35	90.25	8.67
chr17	91103642	91104314	673	343	39	76.44	5.53
chr17	91110262	91110764	503	391	27	54.41	7.38
chr17	91112949	91113487	539	331	38	117.74	8.86
chr17	91123185	91124710	1526	666	108	50.82	3.06
chr17	91135585	91135947	363	172	12	59.66	10.08
chr17	91227050	91227281	232	89	8	61.25	18.36
chr17	92320484	92320764	281	133	8	56.28	13.79
chr17	92416071	92416292	222	105	6	57.02	17.2
chr18	458564	458827	264	186	6	50.01	15.93
chr18	1085283	1085531	249	161	6	57.28	24.34
chr18	1185248	1185570	323	149	12	91.31	19.81
chr18	2973974	2974228	255	85	11	93.61	23.25
chr18	4125136	4125650	515	394	13	80.86	15.36
chr18	8414267	8414580	314	225	9	56.13	14.34
chr18	9070616	9070864	249	160	7	68.94	24.34
chr18	9237227	9237570	344	174	7	58.52	19.47
chr18	9301924	9302098	175	87	6	56.87	21.51
chr18	9891950	9892185	236	145	7	65.38	24.81
chr18	11486381	11486677	297	218	7	50.52	16.29
chr18	11592938	11593223	286	126	8	68.71	15.93
chr18	12075847	12076418	572	422	14	92.95	14.34
chr18	12875239	12875455	217	147	7	72.12	18.7
chr18	13328677	13328975	299	137	9	58.85	14.66
chr18	15231536	15231763	228	88	6	55.16	12.41
chr18	16303156	16303454	299	218	8	63.34	17.92
chr18	16411107	16411453	347	203	9	63.05	15.81
chr18	17489129	17489488	360	187	9	51	11.95
chr18	17523581	17523892	312	149	12	93.1	19.81
chr18	18417083	18417434	352	206	9	70.1	19.2
chr18	19548910	19549316	407	186	10	67.24	19.55
chr18	20103475	20103692	218	136	6	61.06	19.47
chr18	20445774	20446011	238	81	6	57.42	18.7
chr18	21342917	21343119	203	127	8	82.63	24.81
chr18	22103277	22103553	277	75	6	54.27	14.6
chr18	22927148	22927371	224	155	6	50.74	17.34
chr18	23972096	23972359	264	143	6	55.62	19.47
chr18	23988018	23988302	285	83	9	78.54	30.72
chr18	24137034	24137353	320	181	10	63.37	11.69
chr18	24676004	24676250	247	176	6	57.51	19.47
chr18	28238675	28238941	267	179	7	51.12	14.93
chr18	29351195	29351443	249	87	6	50.63	15.36
chr18	36176720	36176961	242	56	7	55.99	15.81
chr18	36244276	36244493	218	146	6	56.43	20.68
chr18	36396856	36397052	197	79	8	52.96	16.36
chr18	36397350	36397809	460	53	13	73.52	9.56
chr18	37011641	37011870	230	82	6	53.86	19.91
chr18	38070249	38070612	364	142	69	208.21	14.04
chr18	38070757	38071650	894	400	106	161.16	13.36
chr18	38071903	38073388	1486	977	150	158.71	6.06
chr18	38154494	38155022	529	277	78	669.24	47.51
chr18	38160638	38160753	116	58	9	136.16	21.51
chr18	38162107	38162383	277	57	10	70.43	21.51
chr18	38694390	38694571	182	91	7	78.54	34.07
chr18	39652471	39652721	251	166	8	57.63	17.92
chr18	40766924	40767206	283	90	9	56.84	13.17
chr18	41334131	41334377	247	74	6	52.92	16.54
chr18	41537645	41538176	532	151	15	90.94	16.54
chr18	41538210	41538492	283	122	8	56.03	13.79
chr18	42177700	42177982	283	157	8	71.88	21.51
chr18	46254236	46254398	163	81	28	341.43	49.36
chr18	46404904	46405160	257	178	6	51.81	16.54
chr18	50009664	50009997	334	206	9	52.17	11.44
chr18	50074473	50074731	259	168	6	50.54	15.93
chr18	50846518	50846785	268	166	6	50.64	12.41
chr18	51192577	51192780	204	86	8	72.6	18.98
chr18	52670016	52670251	236	90	6	54.19	20.68
chr18	52859186	52859438	253	177	7	65.72	22.4
chr18	52859515	52859780	266	89	6	55.41	19.47
chr18	54261755	54261977	223	56	6	51.77	14.34
chr18	54448134	54448345	212	85	6	61.86	24.34
chr18	54502186	54502451	266	84	6	50.85	16.54
chr18	55080219	55080415	197	109	6	58.23	19.91
chr18	55793458	55793709	252	85	6	52.36	20.68
chr18	58040256	58040519	264	180	8	64.38	13.03
chr18	60901837	60902127	291	72	10	89.03	19.2
chr18	61233426	61233689	264	186	6	55.62	19.47
chr18	63867628	63867871	244	72	6	52.2	11.95
chr18	65603689	65604001	313	154	9	50.83	10.34
chr18	65852990	65853254	265	157	8	67.66	17.92
chr18	67313892	67314197	306	87	8	63.72	18.54
chr18	67771583	67772147	565	198	13	55.7	12.41
chr18	68620045	68620271	227	159	8	79.95	21.51
chr18	69335049	69335420	372	170	9	50.62	14.66
chr18	71828291	71828784	494	277	15	100.45	17.92
chr18	73276005	73276399	395	211	10	68.52	13.03
chr18	75846093	75846360	268	176	6	55.2	14.6
chr18	76950790	76951061	272	130	6	54.78	19.47
chr18	78870646	78871032	387	189	10	63.41	16.98
chr18	80231384	80231672	289	201	14	126.3	41.11
chr18	80738929	80739220	292	187	9	67.56	17.92
chr18	80846723	80846963	241	151	8	61.68	16.54
chr18	82258506	82258732	227	157	6	59.91	19.47
chr18	82445996	82446271	276	162	6	54.37	14.6
chr18	84592631	84592891	261	86	7	59.76	19.2
chr18	86612642	86612962	321	169	8	59.66	17.34
chr18	86781193	86781397	205	105	95	1118.66	72.26
chr18	87112989	87113259	271	202	8	50.37	13.44
chr18	87147666	87147854	189	81	6	52.9	15.81
chr19	156761	157444	684	169	23	56.77	6.66
chr19	192611	193274	664	206	27	107.98	12.65
chr19	199787	200023	237	82	9	62.88	12.9
chr19	211550	211865	316	166	14	53.13	8.64
chr19	225340	225579	240	112	14	70.64	11.16
chr19	225714	226499	786	309	30	88.61	8.12
chr19	238143	238634	492	87	24	61.5	6.12
chr19	374689	375277	589	227	23	52.14	5.38
chr19	412729	413053	325	156	8	64.12	15.93
chr19	415173	415325	153	76	6	73.16	24.81
chr19	432970	433285	316	240	10	50.99	10.24
chr19	892033	892147	115	57	6	105.85	29.21
chr19	1894827	1895063	237	149	6	58.68	24.34
chr19	3974290	3974734	445	264	11	82.04	19.91
chr19	5810387	5811660	1274	745	64	63.06	4.17
chr19	5825723	5827222	1500	1183	128	324.28	8.96
chr19	9226938	9227273	336	185	7	56.63	22.4
chr19	9246946	9247199	254	164	6	56.72	19.47
chr19	9653013	9653352	340	161	8	62.51	19.91
chr19	11360381	11360613	233	86	6	59.16	24.34
chr19	11425566	11425893	328	149	8	58.9	13.87
chr19	24003665	24003865	201	113	11	126.73	44.8
chr19	24055464	24055813	350	100	11	71.51	15
chr19	25504987	25505508	522	346	18	110.05	16.73
chr19	26040985	26041218	234	154	7	61.05	21.51
chr19	26137215	26137472	258	187	7	52.19	11.95
chr19	26152820	26153014	195	112	27	162.35	16.35
chr19	26153119	26153875	757	286	36	71.9	9.83
chr19	26154221	26154710	490	374	29	80.12	9.22
chr19	26154937	26155586	650	222	47	146.97	13.07
chr19	26243867	26244138	272	200	6	53.65	18.7
chr19	29133691	29133886	196	119	6	58.37	19.91
chr19	30356852	30357436	585	393	18	95.74	15.36
chr19	30928298	30928648	351	151	9	63.77	16.29
chr19	31113849	31114160	312	128	7	50.93	13.87
chr19	31422367	31422705	339	152	9	67.57	13.87
chr19	35634236	35634475	240	178	9	56.05	9.11
chr19	36055702	36055922	221	78	7	67.52	24.81
chr19	36705068	36705292	225	85	6	60.16	19.47
chr19	36937220	36937489	270	182	7	57.56	18.54
chr19	37234646	37234910	265	181	7	56.04	20.81
chr19	37234956	37235230	275	87	7	56.98	14.83
chr19	37254843	37255371	529	319	22	62.78	7.74
chr19	37282360	37282685	326	180	15	52.54	7.8
chr19	37310914	37311102	189	86	8	56.88	13.21
chr19	37363982	37364404	423	336	15	141.73	29.21
chr19	37449727	37450554	828	207	33	68.73	7.47
chr19	37492656	37493142	487	305	18	53.2	7.68
chr19	37493371	37493912	542	356	22	76.21	8.43
chr19	37498804	37499197	394	259	18	72.56	8.43
chr19	37516301	37516563	263	83	16	59.49	7.07
chr19	37897442	37897606	165	82	9	53.72	9.68
chr19	38213202	38213657	456	274	13	50.33	7.47
chr19	38254983	38255207	225	147	11	59.09	12.22
chr19	38609634	38609858	225	90	6	50.61	10.41
chr19	38621131	38621388	258	177	8	76.75	22.4
chr19	38782875	38783344	470	397	19	97.2	17.65
chr19	38788289	38788619	331	229	13	76.59	12.76
chr19	38815802	38817269	1468	397	56	69.23	6.04
chr19	38829043	38829572	530	326	17	69.86	10.6
chr19	38829761	38830176	416	183	16	71.85	9.65
chr19	38891748	38892364	617	373	21	63.61	9.56
chr19	38956792	38957382	591	380	16	57.53	12.29
chr19	39001256	39001552	297	83	11	90.33	25.3
chr19	39056309	39056463	155	77	8	72.41	17.2
chr19	39090796	39091205	410	169	13	52.21	9.78
chr19	39099914	39100296	383	135	11	55.58	13.44
chr19	39231028	39231159	132	66	6	91.97	29.21
chr19	39412340	39412571	232	180	6	59.29	19.47
chr19	39596207	39597580	1374	603	41	58.51	4.85
chr19	39778116	39778306	191	102	9	92.04	28.67
chr19	39786294	39786919	626	99	18	82.97	11.73
chr19	39843806	39844050	245	128	9	52.8	11.95
chr19	39851804	39852512	709	544	21	50.63	6.26
chr19	39875146	39875649	504	85	22	70.64	7.29
chr19	40050881	40051130	250	163	10	63.29	12.76
chr19	40051487	40051841	355	211	11	53.76	8.53
chr19	40057916	40058051	136	68	7	50.2	8.46
chr19	40064234	40064587	354	157	14	52.62	7.45
chr19	40122282	40122565	284	200	10	61.66	15.93
chr19	40152364	40152815	452	101	14	58.19	6.06
chr19	40162283	40162538	256	165	9	52.99	12.54
chr19	40181380	40181752	373	167	16	57.48	7.75
chr19	40193003	40194064	1062	828	57	161.83	8.21
chr19	40215374	40215596	223	87	9	52.38	12.29
chr19	40266958	40267249	292	214	10	80.3	15.81
chr19	40854601	40854929	329	208	10	57.13	12.41
chr19	42845462	42845856	395	186	10	59.39	18.36
chr19	44914247	44914517	271	187	7	57.45	22.25
chr19	44923016	44923326	311	155	8	60.78	17.34
chr19	45637210	45637660	451	182	10	65.54	17.34
chr19	47008435	47008783	349	178	12	72.54	12.65
chr19	47052653	47052839	187	85	7	50.84	17.44
chr19	47054130	47054550	421	173	12	74.05	15.74
chr19	47877997	47878355	359	197	9	69.33	23.04
chr19	48002427	48002632	206	117	6	61.53	23.38
chr19	49191243	49191453	211	83	6	54.27	18.54
chr19	52115505	52115790	286	228	7	51.69	13.03
chr19	52261837	52262109	273	90	7	54.11	20.16
chr19	52891852	52892085	234	90	6	51.38	14.83
chr19	53760243	53760515	273	82	6	54.68	14.6
chr19	55799937	55800151	215	127	6	51.88	17.34
chr19	56762967	56763392	426	254	12	59.26	11.73
chr19	60170928	60171097	170	85	6	55.05	20.16
chr19	67045548	67045743	196	85	19	71.31	8.38
chr19	67047815	67048968	1154	437	202	1055.68	15.23
chr19	72722815	72723074	260	173	6	52.58	17.2
chr19	72774700	72774839	140	70	6	64.41	18.98
chr2	110231	110546	316	224	19	58.77	7.46
chr2	111869	112958	1090	443	46	53.33	5.19
chr2	126959	127289	331	114	11	78.65	24.81
chr2	140219	140925	707	365	25	59.21	8
chr2	161292	162096	805	563	22	51.07	8.87
chr2	191963	192218	256	171	10	50.36	8.17
chr2	394841	395073	233	170	9	76.53	14.93
chr2	399551	399938	388	180	10	52.84	17.56
chr2	483302	483519	218	145	9	59.07	12.54
chr2	495810	496131	322	91	11	72.24	18.7
chr2	496241	496652	412	203	11	63.03	21.99
chr2	496750	496935	186	70	7	58.4	15.74
chr2	577715	577828	114	57	13	166.28	15.19
chr2	644837	645233	397	251	13	50.73	7.87
chr2	701917	702605	689	213	21	50.63	7.1
chr2	741988	742266	279	91	8	56.53	13.79
chr2	888086	888331	246	163	6	57.62	14.6
chr2	901887	902108	222	91	6	51.9	17.92
chr2	911763	912194	432	278	12	56.12	9.27
chr2	920498	920855	358	267	11	76.2	16.98
chr2	974936	975150	215	128	6	53.74	18.54
chr2	1004868	1005138	271	171	6	54.89	19.47
chr2	1098353	1098643	291	232	21	114.11	21.06
chr2	1099527	1099734	208	63	15	81.33	14.9
chr2	1197642	1198274	633	423	22	62.41	6.14
chr2	1198508	1199166	659	356	22	51.36	6.38
chr2	1351975	1352135	161	80	13	137	25.89
chr2	2550257	2550499	243	158	6	52.32	15.93
chr2	3397948	3398235	288	150	7	55.52	18.54
chr2	4176163	4176457	295	86	17	138.21	20.59
chr2	4793383	4793757	375	192	10	50.31	11.95
chr2	5024704	5024889	186	104	7	71.92	23.89
chr2	5834242	5834570	329	83	13	67.97	9.22
chr2	7174503	7174761	259	177	6	55.03	14.03
chr2	8046854	8047083	230	151	6	56.02	17.2
chr2	8941155	8941472	318	88	9	62.12	16.98
chr2	11105958	11106231	274	78	6	53.44	23.38
chr2	13196689	13197219	531	301	16	80.61	12.17
chr2	13321759	13321894	136	68	6	63.5	13.44
chr2	13379850	13380145	296	156	19	206.63	55.75
chr2	14065258	14065512	255	66	7	50.87	14.15
chr2	15086093	15086352	260	89	6	56.06	14.6
chr2	15888569	15888744	176	88	6	58.83	23.04
chr2	20663303	20663534	232	134	6	53.61	15.93
chr2	41453120	41453394	275	195	8	64.02	16.8
chr2	43410924	43411199	276	209	7	51.87	12.65
chr2	43443156	43443442	287	90	8	57.38	14.53
chr2	45646620	45646722	103	51	7	107.94	15.68
chr2	45675303	45675427	125	62	6	58.69	11.73
chr2	47928121	47928503	383	249	9	54.03	13.79
chr2	47939903	47940141	239	102	10	51.62	9.18
chr2	47941438	47941808	371	99	12	51.92	7.27
chr2	55609480	55609810	331	243	8	66.22	17.2
chr2	58340400	58340662	263	87	7	67.16	24.34
chr2	60399913	60400156	244	88	7	61.92	19.2
chr2	61491315	61491516	202	84	7	59.04	17.44
chr2	63704261	63704518	258	84	6	55.14	18.7
chr2	63905742	63905978	237	152	6	58.68	14.6
chr2	64696916	64697145	230	148	6	50.91	14.34
chr2	66208198	66208394	197	107	6	55.25	14.34
chr2	67669080	67669631	552	386	53	392.39	30.72
chr2	67670358	67670498	141	70	10	95.54	14.53
chr2	67708804	67709275	472	384	16	125.63	25.09
chr2	67725720	67726630	911	535	94	189.26	6.47
chr2	67727185	67728181	997	758	92	106.29	7.5
chr2	67729691	67730356	666	115	69	68.31	5.09
chr2	67736500	67737079	580	170	51	66.67	4.81
chr2	67737162	67738129	968	282	79	78.23	5.74
chr2	67742172	67742747	576	92	64	301.35	17.3
chr2	67763201	67763559	359	203	12	87.25	17.44
chr2	70263234	70263569	336	197	8	59.21	17.92
chr2	70560529	70560755	227	90	6	57.55	13.44
chr2	70721446	70721604	159	79	8	80.37	20.98
chr2	70790761	70791108	348	148	10	60.79	11.95
chr2	71352044	71352301	258	89	6	56.27	14.6
chr2	71364307	71364631	325	237	10	55.34	9.78
chr2	71597324	71597556	233	57	7	50.56	10.24
chr2	72892306	72892537	232	81	8	63.03	16.54
chr2	73987293	73987508	216	78	6	51.75	17.34
chr2	82452855	82453150	296	86	7	55.76	19.2
chr2	82980440	82980586	147	73	29	456.69	66.35
chr2	83818948	83819129	182	91	6	55.95	20.81
chr2	83886108	83886335	228	128	8	82.87	18.7
chr2	88671974	88672241	268	156	6	50.64	16.54
chr2	89261120	89261715	596	112	18	130.26	21.51
chr2	89834175	89834374	200	64	6	52.15	13.03
chr2	90160015	90160257	243	156	7	50.01	15.74
chr2	92491171	92491319	149	74	6	71.92	23.89
chr2	100100342	100100778	437	234	13	115.45	29.21
chr2	100493224	100493465	242	157	7	63.35	23.89
chr2	101519390	101519791	402	205	9	54.19	17.44
chr2	101594950	101595224	275	88	7	54.87	17.34
chr2	102098380	102098562	183	91	6	53.35	18.98
chr2	104013022	104013281	260	193	6	51.48	20.68
chr2	106252361	106252581	221	79	6	52.97	18.54
chr2	108146169	108146523	355	220	11	56.62	14.58
chr2	108620962	108621137	176	88	7	68.47	25.09
chr2	111177844	111178103	260	82	6	56.06	19.47
chr2	111992978	111993218	241	55	6	58.2	24.34
chr2	112004977	112005087	111	55	9	171.69	30.24
chr2	114860265	114860783	519	356	15	100.93	18.98
chr2	115975152	115975499	348	204	10	52.57	9.78
chr2	116510721	116510972	252	83	9	89.82	26.88
chr2	118095138	118095381	244	77	8	60.34	16.13
chr2	118297505	118297761	257	183	6	56.38	24.34
chr2	118624763	118624988	226	160	6	60.03	19.47
chr2	119095053	119095355	303	115	7	58.62	17.2
chr2	119931968	119932120	153	76	6	77.2	28.05
chr2	120074861	120075119	259	71	7	55.76	16.8
chr2	121603820	121604006	187	91	6	50.1	14.15
chr2	123701490	123701763	274	196	7	54.99	13.87
chr2	123728502	123728766	265	182	7	54.07	13.03
chr2	123916798	123917270	473	285	13	81.01	16.98
chr2	128396232	128396431	200	115	8	69.28	19.81
chr2	128610624	128610858	235	80	9	68.21	14.66
chr2	130007503	130007746	244	78	6	57.85	19.47
chr2	130024365	130024558	194	116	43	488.91	63.61
chr2	133909136	133909523	388	194	9	54.52	14.15
chr2	135974189	135974410	222	81	6	50.99	13.87
chr2	136475131	136475381	251	174	6	50.4	19.2
chr2	136821109	136821545	437	215	12	99.47	22.4
chr2	139135939	139136250	312	120	7	54.11	15.36
chr2	142888820	142889071	252	85	6	55.8	18.7
chr2	143170078	143170338	261	175	6	52.47	17.2
chr2	143757702	143757936	235	81	6	58.92	24.34
chr2	144162473	144162802	330	185	8	64.92	16.54
chr2	144776839	144777106	268	187	7	54.69	16.8
chr2	147603771	147604072	302	212	8	52.06	13.11
chr2	148493975	148494141	167	83	8	88.86	35.84
chr2	150723817	150724060	244	86	7	69.6	24.34
chr2	152399228	152399470	243	155	7	55.86	15.81
chr2	152415603	152415786	184	80	6	57.83	18.54
chr2	158372183	158372445	263	177	7	60.68	19.91
chr2	162639500	162639740	241	150	6	58.2	24.34
chr2	163377991	163378182	192	77	6	62.32	22.4
chr2	163401857	163402129	273	187	6	52.36	17.92
chr2	164656039	164656286	248	87	6	57.39	24.34
chr2	165326166	165326311	146	73	10	140.91	41.36
chr2	167468877	167469146	270	75	10	65.36	16.54
chr2	168309824	168310047	224	80	6	53.58	15.36
chr2	169885296	169885567	272	122	8	71.89	20.68
chr2	170853505	170853850	346	189	9	53.32	14.66
chr2	171820260	171820469	210	115	6	62.13	19.47
chr2	174510928	174511221	294	215	7	63.55	19.47
chr2	175521136	175521588	453	214	12	64.85	11.69
chr2	175840398	175840733	336	116	11	54.79	8.27
chr2	176165408	176165927	520	344	22	97.95	10.62
chr2	176179105	176179592	488	228	15	112.69	21.51
chr2	176186290	176187646	1357	151	61	202.41	11.37
chr2	176230640	176232226	1587	707	72	209.7	9.19
chr2	176246802	176246977	176	88	6	50.99	17.44
chr2	176303458	176303715	258	170	8	60.19	11.32
chr2	176316306	176316656	351	181	13	81.23	16.87
chr2	176326975	176327373	399	316	16	58.46	7.38
chr2	176374926	176375240	315	86	10	59.73	10.54
chr2	176512381	176512682	302	179	16	136.51	21.51
chr2	176595059	176595249	191	101	6	58.08	19.2
chr2	176616927	176617047	121	60	6	105.85	29.21
chr2	177619619	177619923	305	139	7	54.82	15.36
chr2	177951762	177951974	213	123	6	53.06	17.92
chr2	178199293	178199515	223	89	12	81.28	17.65
chr2	178200993	178201229	237	70	10	62.78	13.65
chr2	178207783	178208574	792	569	64	146.11	6.72
chr2	178210745	178212317	1573	289	140	331.43	6.54
chr2	178212386	178212857	472	330	34	69	5.29
chr2	178379495	178380261	767	220	44	193.52	13.84
chr2	178386197	178386687	491	166	24	51.14	5.91
chr2	178394581	178395369	789	220	33	66.89	8.38
chr2	178449694	178450075	382	249	13	53.18	9.29
chr2	178450129	178450630	502	131	25	123.45	20.98
chr2	180005945	180006193	249	88	10	77	15
chr2	180039978	180041146	1169	798	62	121.17	6.29
chr2	180045295	180049143	3849	2579	308	335.75	6.45
chr2	180237361	180239613	2253	2100	164	194.94	6.27
chr2	180243175	180244240	1066	851	57	120.25	10.69
chr2	180244251	180244454	204	106	30	195.12	17.69
chr2	180286956	180287779	824	112	35	193.67	16.98
chr2	180294743	180295029	287	197	7	63.03	28.05
chr2	180370736	180371137	402	213	14	51.46	11.82
chr2	180371181	180371968	788	205	29	96.48	14.03
chr2	180843835	180844086	252	155	6	51.3	11.95
chr2	180851137	180851411	275	187	6	54.48	14.6
chr2	180882596	180882847	252	168	10	60.88	15.61
chr2	180909415	180909667	253	154	11	69.6	13.87
chr2	180925773	180928343	2571	2352	134	118.88	4.41
chr2	180928475	180929569	1095	727	60	65	5.55
chr2	180943944	180944277	334	225	8	65.9	17.2
chr2	180961883	180962114	232	86	10	53.31	10.62
chr2	180976481	180976749	269	193	9	56.51	10.34
chr2	181031801	181032076	276	185	9	63.74	17.92
chr2	181046120	181046521	402	181	11	57.56	12.65
chr2	181132487	181132884	398	163	14	91.77	14.66
chr2	181329037	181329283	247	187	6	50.85	15.36
chr2	181995100	181995408	309	198	7	61.95	19.47
chr2	182545254	182545518	265	80	6	50.95	12.41
chr2	183019286	183019673	388	84	13	61.79	8.02
chr2	185003087	185003280	194	91	6	63.25	18.7
chr2	190790229	190790490	262	76	7	59.64	19.2
chr2	192404854	192405393	540	367	13	83.13	16.8
chr2	193614061	193614274	214	99	6	52.93	14.34
chr2	193749305	193749658	354	176	9	60.07	17.92
chr2	193875209	193875503	295	217	8	52.86	15.74
chr2	195182244	195182474	231	74	7	71.39	24.34
chr2	195367814	195368092	279	190	7	50.63	18.43
chr2	195749505	195749779	275	60	6	54.48	14.6
chr2	197724941	197725465	525	377	17	126.67	20.81
chr2	198134632	198134824	193	118	6	62.17	22.4
chr2	198752473	198752688	216	91	8	61.28	14.66
chr2	198893216	198893379	164	82	7	75.8	31.36
chr2	200994961	200995203	243	153	6	57.97	24.34
chr2	201123871	201124058	188	62	7	78.19	29.21
chr2	201220720	201220988	269	183	6	53.96	18.7
chr2	201591858	201592068	211	82	6	53.32	17.92
chr2	202246999	202247449	451	216	11	53.4	8.6
chr2	202268247	202268523	277	145	6	50.81	12.9
chr2	205729164	205729422	259	201	6	51.59	16.54
chr2	209412542	209412865	324	165	8	52.25	16.98
chr2	209770496	209770702	207	89	9	55.18	10.75
chr2	209777439	209777690	252	184	6	54.6	17.92
chr2	209784018	209784503	486	173	14	88.69	14.15
chr2	209894505	209894801	297	221	10	65.61	16.01
chr2	210250316	210250908	593	261	18	53.19	8.18
chr2	210366222	210366497	276	87	6	54.37	19.47
chr2	211291963	211293233	1271	585	64	294.93	14.6
chr2	214534665	214534799	135	67	7	94.53	25.95
chr2	214752426	214752804	379	186	9	60.8	16.29
chr2	214775213	214775450	238	115	6	58.56	19.47
chr2	214966330	214966930	601	211	15	64.59	7.96
chr2	214966980	214967250	271	87	10	62.09	13.44
chr2	215034536	215034846	311	83	7	51.03	13.87
chr2	216092352	216092560	209	69	6	58.74	21.51
chr2	216576123	216576414	292	86	29	77.48	8.9
chr2	216576607	216577069	463	291	74	285.97	18.27
chr2	216577150	216577669	520	406	45	85.66	6.36
chr2	216580658	216581204	547	323	49	102.53	10.79
chr2	216607681	216607947	267	87	7	50.27	11.62
chr2	216618166	216618474	309	107	12	59.15	16.8
chr2	216637725	216638531	807	345	33	103.71	10.14
chr2	216685228	216685491	264	199	6	53.29	17.92
chr2	216691964	216692227	264	173	13	62.55	7.76
chr2	216712216	216713115	900	689	26	50.65	5.71
chr2	216822231	216823647	1417	623	81	263.9	14.66
chr2	216834756	216835201	446	242	23	54.84	6.04
chr2	216836026	216837714	1689	920	125	385.54	9.78
chr2	216899883	216900120	238	168	8	68.1	19.55
chr2	216968670	216968946	277	195	6	54.27	19.47
chr2	219692693	219692932	240	155	7	56.26	15.81
chr2	219970633	219970983	351	214	10	76.29	13.87
chr2	220115268	220115513	246	89	6	50.96	19.2
chr2	220682265	220682539	275	184	6	54.48	24.34
chr2	220694153	220694413	261	151	6	55.95	19.47
chr2	224737082	224737309	228	49	7	71.82	29.21
chr2	226419494	226419763	270	91	7	66.3	24.34
chr2	226758531	226758769	239	150	6	50.79	14.83
chr2	228018627	228018960	334	144	8	56.08	13.03
chr2	228179327	228179620	294	91	9	69.55	22.14
chr2	228899863	228900241	379	88	15	126.8	24.28
chr2	229115101	229115302	202	139	6	62.09	18.7
chr2	229557602	229558051	450	243	17	111.21	14.34
chr2	229743434	229743665	232	164	6	54.67	16.54
chr2	231129222	231129477	256	89	6	51.92	20.68
chr2	232265030	232265306	277	88	6	54.27	24.34
chr2	233037912	233038192	281	223	8	56.28	11.03
chr2	233471238	233471491	254	80	6	52.14	16.54
chr2	234499315	234499487	173	86	6	55.05	20.16
chr2	235697467	235697695	229	170	6	50.12	13.87
chr2	241015474	241015720	247	90	6	54.02	21.51
chr2	242937439	242937688	250	69	6	57.16	24.34
chr2	245912560	245912788	229	69	7	71.68	19.47
chr2	251064282	251064572	291	90	7	52.11	20.16
chr2	253290921	253291306	386	242	17	106.67	21.12
chr2	254383122	254383351	230	171	6	54.92	16.54
chr2	255150318	255150579	262	159	8	71.88	19.91
chr2	257397774	257398014	241	151	6	51.53	19.2
chr2	257553117	257553526	410	234	10	72.46	18.54
chr2	258698759	258698969	211	120	7	54.41	10.49
chr2	262355270	262355473	204	77	6	53.35	17.34
chr2	263200180	263200428	249	87	6	52.69	16.54
chr2	265241643	265241934	292	103	8	52.39	10.24
chr2	275947578	275947821	244	89	6	52.2	19.91
chr2	277082152	277082446	295	121	7	63.44	19.47
chr2	278177284	278177601	318	212	8	54.76	11.95
chr2	278419301	278419594	294	179	7	55.98	15.36
chr2	281801543	281801771	229	70	6	50.12	13.87
chr2	282404193	282404399	207	144	6	62.54	19.47
chr2	283007321	283007577	257	80	7	58.05	17.92
chr2	283174574	283174847	274	130	7	57.1	18.54
chr2	283821925	283822145	221	153	6	51.11	13.87
chr2	284194311	284194678	368	151	10	52.58	10.34
chr20	42756	43023	268	79	7	66.55	24.34
chr20	162419	162657	239	82	6	51.77	19.2
chr20	163435	163696	262	176	6	54.7	18.7
chr20	211908	212213	306	140	7	51.49	19.47
chr20	768647	768930	284	73	8	55.91	16.54
chr20	4080302	4080567	266	139	6	55.41	19.47
chr20	5070080	5070721	642	401	18	80.03	9.6
chr20	5079940	5080453	514	88	19	61.49	6.33
chr20	5441880	5442162	283	205	8	60.85	15.81
chr20	6768573	6768857	285	81	8	58.59	17.92
chr20	6799527	6799723	197	116	6	63.97	24.34
chr20	7015792	7016009	218	120	6	61.06	19.47
chr20	7228614	7228930	317	123	9	72.87	18.54
chr20	7475683	7475913	231	141	7	54.79	11.62
chr20	7625653	7625926	274	186	7	60.58	16.54
chr20	11424847	11425054	208	78	6	62.41	19.47
chr20	13696113	13696338	226	66	6	60.03	24.34
chr20	14931338	14931573	236	71	6	57.65	23.38
chr20	16669014	16669386	373	139	10	72.29	16.8
chr20	22440677	22440995	319	246	13	115.95	25.09
chr20	25551683	25552048	366	197	10	74.48	20.81
chr20	27514983	27515159	177	88	6	65.62	29.21
chr20	28129758	28130061	304	91	9	74.54	25.95
chr20	28571314	28571671	358	198	11	82.84	19.55
chr20	29291510	29294478	2969	487	327	719.28	6.08
chr20	29302352	29305280	2929	1655	375	848.34	6.51
chr20	29379906	29380197	292	147	9	76.15	18.54
chr20	31756462	31756721	260	82	6	56.06	19.47
chr20	33647830	33648098	269	189	6	55.1	19.47
chr20	35101475	35101719	245	128	7	62.96	19.91
chr20	35299368	35299639	272	191	6	50.23	20.68
chr20	36270993	36271256	264	87	6	51.06	20.68
chr20	38374257	38374703	447	197	12	60.56	14.76
chr20	41337047	41337312	266	180	6	50.85	16.54
chr20	42560245	42563403	3159	1968	160	159.8	5.25
chr20	42594812	42596092	1281	897	65	82.41	4.65
chr20	42598478	42599785	1308	393	87	128.28	5.1
chr20	42605241	42605440	200	78	14	63.54	9.64
chr20	42608371	42608619	249	158	30	110.39	7.54
chr20	42610955	42611509	555	91	81	300.38	11.99
chr20	42612688	42613332	645	147	51	88.78	6.3
chr20	42614851	42615353	503	255	38	82.31	11.12
chr20	42630862	42631301	440	194	23	232.57	43.01
chr20	42645463	42645874	412	252	23	126.19	15.93
chr20	42645904	42646339	436	348	30	184.11	25.22
chr20	42647603	42648198	596	330	24	101.06	10.62
chr20	42829799	42830063	265	79	6	53.19	22.4
chr20	43862145	43862517	373	154	9	50.52	12.22
chr20	47201213	47201543	331	219	10	78.85	17.34
chr20	49176060	49176335	276	130	6	52.05	17.92
chr20	49402514	49402762	249	166	6	57.28	24.34
chr20	51833772	51834045	274	171	6	52.25	17.92
chr20	52149169	52149403	235	84	6	54.31	20.68
chr20	52308248	52308616	369	197	12	87.25	14.93
chr20	53881117	53881316	200	141	7	53.17	11.95
chr20	54303941	54304220	280	74	7	62.45	22.4
chr20	55318609	55318797	189	68	6	60.48	16.54
chr20	57778027	57778661	635	166	19	87.04	9.43
chr3	43097	43604	508	383	259	2272.34	27.58
chr3	1291892	1292124	233	134	6	56.81	17.92
chr3	8640987	8641202	216	129	6	57.8	21.51
chr3	9252133	9252400	268	180	8	59.78	14.53
chr3	9415522	9415775	254	89	6	52.14	20.68
chr3	10187054	10187321	268	188	8	54.53	17.5
chr3	10936730	10936969	240	150	7	61.32	22.25
chr3	12443008	12443300	293	79	7	50.94	16.29
chr3	14042348	14042648	301	174	7	52.04	17.34
chr3	14557470	14557730	261	129	8	69.43	22.25
chr3	19157318	19157586	269	54	7	53.6	13.03
chr3	21337832	21337972	141	70	6	56.16	14.66
chr3	21866094	21866351	258	176	6	55.14	23.38
chr3	22303693	22304020	328	167	7	52.54	19.2
chr3	24324127	24324386	260	86	6	53.72	13.44
chr3	24836676	24836976	301	198	10	75.28	14.53
chr3	26031200	26031456	257	117	6	56.38	14.6
chr3	26746335	26746904	570	363	20	62.51	7.6
chr3	29703309	29703554	246	167	6	57.62	19.47
chr3	29921755	29921882	128	64	6	63.5	13.44
chr3	33755450	33755634	185	94	7	57.64	15.36
chr3	35799773	35800034	262	72	7	59.64	15.36
chr3	36501724	36502099	376	289	11	88.33	19.2
chr3	36773986	36774241	256	79	7	60.38	19.2
chr3	38430788	38431056	269	189	6	55.1	14.6
chr3	46351816	46352087	272	160	6	54.78	19.47
chr3	46845313	46845561	249	85	7	55.09	15.81
chr3	47639473	47639728	256	86	6	51.92	16.54
chr3	47721536	47721825	290	168	11	64.88	12.54
chr3	52959103	52959352	250	87	6	56.02	23.38
chr3	53619500	53619878	379	184	10	60.11	10.24
chr3	53898966	53899197	232	86	6	51.62	14.83
chr3	54577763	54578012	250	89	6	57.16	24.34
chr3	58693127	58693864	738	651	32	66.22	7.49
chr3	58698446	58698945	500	415	20	63.03	6.72
chr3	58711362	58711987	626	371	30	55.93	6.83
chr3	58720976	58721671	696	318	22	51.8	7.75
chr3	62249666	62249913	248	179	6	55.05	17.92
chr3	66161638	66161910	273	108	6	54.68	14.6
chr3	67961996	67962218	223	137	6	54.73	19.91
chr3	70081188	70081569	382	83	12	78.9	15.74
chr3	71329819	71330193	375	177	9	66.23	22.25
chr3	71422952	71423096	145	72	8	64.53	11.17
chr3	77519921	77520191	271	197	7	56.37	14.34
chr3	78045001	78045186	186	77	6	51.75	14.93
chr3	78558511	78558780	270	91	7	57.56	18.54
chr3	78747294	78747511	218	78	8	77.27	23.04
chr3	78968899	78969126	228	139	9	65.18	15.36
chr3	80502319	80502522	204	116	8	78.42	25.95
chr3	82654730	82654943	214	123	7	61.59	24.34
chr3	82723249	82723550	302	212	9	65.17	17.44
chr3	83896493	83896767	275	60	7	53.88	13.44
chr3	84315232	84315413	182	91	6	57.83	22.25
chr3	86206404	86206620	217	86	6	61.19	24.34
chr3	86623114	86623366	253	120	6	52.25	12.41
chr3	88048215	88048494	280	114	8	66.9	18.54
chr3	89749456	89749763	308	224	9	76.88	23.89
chr3	89914117	89914326	210	88	7	58.68	17.92
chr3	90078253	90078519	267	81	6	51.84	21.51
chr3	92370259	92370529	271	185	6	51.42	12.9
chr3	95799721	95799887	167	83	8	79.37	27.75
chr3	100046317	100046553	237	58	6	56.33	17.92
chr3	100374700	100374928	229	150	6	55.04	20.68
chr3	100489955	100490193	239	87	6	50.79	14.83
chr3	100922744	100923184	441	316	16	114.25	16.98
chr3	100932499	100932672	174	87	6	65.62	29.21
chr3	101435124	101435312	189	89	6	52.09	15.36
chr3	105342030	105342525	496	77	15	64.1	9.78
chr3	105803821	105803973	153	76	6	70.73	23.04
chr3	109021476	109021749	274	113	7	57.1	14.83
chr3	111254891	111255273	383	179	9	65.4	18.54
chr3	112984614	112984855	242	80	6	56.94	18.7
chr3	115056270	115056630	361	136	11	77.05	20.34
chr3	115199099	115199595	497	289	13	87.62	13.44
chr3	115757115	115757384	270	90	8	51.95	14.03
chr3	118585938	118586153	216	87	6	61.33	19.47
chr3	119916563	119916844	282	86	7	58.45	19.91
chr3	120121209	120121537	329	184	9	57.9	13.11
chr3	122505219	122505452	234	86	6	56.69	17.92
chr3	127386463	127386720	258	137	6	56.27	19.47
chr3	128654617	128654888	272	89	6	51.32	17.2
chr3	131718431	131718779	349	152	8	55.62	16.8
chr3	133074416	133074691	276	180	6	54.37	19.47
chr3	133650435	133650681	247	174	7	50.27	10.75
chr3	133909477	133909877	401	182	11	67.45	15.74
chr3	133933116	133933629	514	79	13	67.75	11.95
chr3	136421534	136421682	149	74	6	77.2	28.05
chr3	136773340	136773519	180	90	6	50.25	16.98
chr3	136997957	136998244	288	119	8	63.5	17.34
chr3	137131019	137131295	277	185	8	62.67	16.29
chr3	137926780	137927010	231	140	6	55.9	17.2
chr3	138515449	138515659	211	65	6	51.52	16.8
chr3	138582399	138582670	272	207	8	60.23	17.92
chr3	139727333	139727543	211	86	7	61.31	16.29
chr3	139815943	139816180	238	76	6	58.56	24.34
chr3	140010711	140011262	552	377	34	183.39	17.5
chr3	140017630	140023627	5998	2070	598	283.78	4.05
chr3	140439025	140439179	155	77	6	65.37	19.55
chr3	140448945	140450297	1353	918	65	132.37	8.47
[truncated: 1,041 more rows]

## Sheet: rSC pro-Ctcf-ChIP-seq
# This file is generated by MACS version 1.4.2 20120305											FastQC results
# ARGUMENTS LIST:
# name = A019
# format = BAM
# ChIP-seq file = /home/lu/pro-ctcf.bam
# control file = None
# effective genome size = 2.70e+09
# band width = 300
# model fold = 10,30
# pvalue cutoff = 1.00e-05
# Large dataset will be scaled towards smaller dataset.
# Range for calculating regional lambda is: 10000 bps
# tag size is determined as 75 bps
# total tags in treatment: 5567648
# tags after filtering in treatment: 5455434
# maximum duplicate tags at the same position in treatment = 1
# Redundant rate in treatment: 0.02
# d = 129
chr	start	end	length	summit	tags	#NAME?	fold_enrichment
chr1	171730	172048	319	202	9	51.58	12.4
chr1	264048	264231	184	92	15	232.25	36.34
chr1	914653	915243	591	263	13	91.64	24.81
chr1	2819598	2819894	297	120	10	102.79	34.53
chr1	2825659	2826142	484	359	15	122.37	35.78
chr1	2890292	2890897	606	405	25	164.16	29.29
chr1	2927390	2927851	462	252	14	75.99	17.05
chr1	3333856	3334442	587	263	18	122.04	25.08
chr1	3352674	3353050	377	253	7	53.01	12.92
chr1	3412298	3412804	507	247	14	76.68	17.23
chr1	3480498	3480880	383	125	9	50.39	9.01
chr1	3556793	3557280	488	303	16	99.37	21.63
chr1	3591928	3592323	396	277	10	61.36	13.91
chr1	3618958	3619322	365	124	9	67.29	21.38
chr1	3674559	3675442	884	606	50	261.13	29.44
chr1	4011232	4011576	345	125	26	205.54	27.59
chr1	4057652	4058255	604	286	16	55.48	12.01
chr1	4059695	4060153	459	245	18	85.79	12.92
chr1	4130758	4131199	442	228	29	200.63	24.22
chr1	4313666	4314688	1023	719	40	129.97	8.07
chr1	4319899	4320543	645	311	23	129.29	23.26
chr1	4369535	4369921	387	201	9	61.18	12.11
chr1	4437049	4437906	858	649	46	213.53	15.86
chr1	4462629	4463598	970	347	42	161.81	18.29
chr1	4488600	4489240	641	344	28	127.7	14.91
chr1	4535219	4535928	710	285	33	135.06	16.01				##FastQC	0.11.2
chr1	4586673	4587300	628	326	18	72.56	9.69				>>Basic Statistics	pass
chr1	4737317	4737862	546	125	24	154.24	24.81				#Measure	Value
chr1	4813061	4813584	524	241	13	92.02	24.92				Filename	CTCF_pro_chipseq.fastq.gz
chr1	4831001	4831414	414	121	12	94.26	19.38				File type	Conventional base calls
chr1	4842605	4843050	446	141	10	55.42	15.5				Encoding	Sanger / Illumina 1.9
chr1	5437245	5437592	348	255	7	61	15.35				Total Sequences	5958595
chr1	5444349	5444682	334	118	19	164.22	27.13				Sequences flagged as poor quality	0
chr1	5516736	5517195	460	186	15	76.89	14.96				Sequence length	75
chr1	5528859	5529355	497	274	15	89.14	19.83				%GC	46
chr1	5603221	5603501	281	155	8	69.35	20.1				>>END_MODULE
chr1	5620618	5620989	372	122	8	60.66	17.89				>>Per base sequence quality	pass
chr1	5647748	5648112	365	241	8	57.49	16.04				#Base	Mean	Median	Lower Quartile	Upper Quartile	10th Percentile	90th Percentile
chr1	6088606	6089162	557	215	37	252.48	32.7				1	30.7703	31	31	34	27	34
chr1	6196538	6196898	361	124	9	65.11	17.5				2	30.9126	33	31	34	27	34
chr1	6228287	6228593	307	121	7	65.03	23.02				3	30.9517	33	31	34	27	34
chr1	6252629	6252986	358	124	8	55.84	12.5				4	34.2751	37	35	37	30	37
chr1	6314161	6314847	687	410	41	252.5	32.4				5	34.2438	37	35	37	30	37
chr1	7017339	7018245	907	350	39	207.83	24.55				6	34.2878	37	35	37	30	37
chr1	7080498	7080882	385	286	9	65.2	18.71				7	34.3014	37	35	37	30	37
chr1	7133547	7134279	733	417	19	108.38	12.57				8	34.2575	37	35	37	30	37
chr1	7213423	7213926	504	377	18	112.61	18.95				9	35.8014	39	37	39	30	39
chr1	8091702	8091993	292	164	7	57.35	17.23				10	35.8068	39	37	39	30	39
chr1	8380571	8381097	527	310	17	98.78	21.91				11	35.7902	39	37	39	30	39
chr1	8423907	8424432	526	156	28	185.75	27.69				12	35.7456	39	37	39	30	39
chr1	8553027	8553663	637	177	18	80.56	8.31				13	35.7242	39	37	39	30	39
chr1	8621731	8622320	590	258	11	54.81	10.48				14	36.958	40	37	41	30	41
chr1	8656246	8657424	1179	542	33	58.98	6.92				15	36.9241	40	37	41	30	41
chr1	8746943	8747652	710	401	16	53.12	6.15				16	36.9017	40	37	41	30	41
chr1	8777194	8777572	379	253	10	74.39	15.5				17	36.854	40	37	41	30	41
chr1	8803783	8804285	503	255	11	78.04	17.89				18	36.8465	40	37	41	30	41
chr1	8822892	8823459	568	283	23	152.85	26.43				19	36.8938	40	37	41	30	41
chr1	8838812	8839290	479	252	24	171.1	29.07				20	36.8572	40	37	41	30	41
chr1	9215515	9216058	544	240	18	96.67	17.89				21	36.8241	40	37	41	30	41
chr1	9276089	9276472	384	115	8	62.38	19.38				22	36.7824	40	37	41	30	41
chr1	9372699	9373258	560	374	18	137.53	24.06				23	36.7605	40	37	41	30	41
chr1	9596748	9597064	317	215	7	64	19.18				24	36.7426	40	37	41	30	41
chr1	9757711	9758122	412	287	14	70.42	8.75				25	36.7041	40	37	41	30	41
chr1	9847882	9848202	321	207	8	58.54	12.11				26	36.6324	40	37	41	30	41
chr1	10007645	10008441	797	281	21	115.03	17.89				27	36.5791	40	37	41	30	41
chr1	10120672	10121091	420	292	10	79.63	25.84				28	36.5651	40	37	41	30	41
chr1	10129526	10129845	320	202	8	58.65	16.96				29	36.5208	40	37	41	29	41
chr1	10201933	10202743	811	306	50	268.21	19.61				30	36.4659	40	37	41	29	41
chr1	10255840	10256453	614	494	16	66.26	10.69				31	36.4313	40	37	41	29	41
chr1	10488745	10489176	432	127	12	72.78	17.02				32	36.3779	40	37	41	29	41
chr1	10495032	10496082	1051	707	34	160.15	15.79				33	36.3092	40	37	41	29	41
chr1	10527125	10527577	453	241	9	63.12	17.89				34	36.2474	40	36	41	28	41
chr1	10892465	10892839	375	118	8	56.55	10.69				35	36.2054	40	36	41	28	41
chr1	11122103	11122581	479	121	11	70.66	21.8				36	36.1562	40	36	41	28	41
chr1	11543563	11543909	347	233	7	59.85	18.46				37	36.099	40	36	41	28	41
chr1	13508410	13510821	2412	1835	187	262.41	13.04				38	36.0556	40	36	41	27	41
chr1	13550239	13552048	1810	582	162	395.39	13.27				39	35.9542	40	36	41	27	41
chr1	14514556	14515587	1032	305	26	80.71	7.43				40	35.8843	40	36	41	27	41
chr1	14520628	14521079	452	226	13	61.37	13.37				41	35.812	40	35	41	27	41
chr1	14526038	14526683	646	415	20	129.73	17.23				42	35.748	40	35	41	27	41
chr1	14677621	14678349	729	400	42	252.33	28.93				43	35.6693	40	35	41	26	41
chr1	14869156	14869711	556	252	13	66.05	10.82				44	35.6133	40	35	41	26	41
chr1	14903207	14903539	333	229	10	77.2	19.38				45	35.5468	40	35	41	26	41
chr1	15055506	15056028	523	413	15	80.71	11.55				46	35.4837	40	35	41	26	41
chr1	15069600	15070188	589	298	19	119.14	25.19				47	35.4084	40	35	41	25	41
chr1	15083175	15083553	379	259	7	55.57	21.14				48	35.3201	39	35	41	25	41
chr1	15151170	15151415	246	123	9	66.37	16.61				49	35.2125	39	35	41	24	41
chr1	15160285	15160993	709	339	24	81.93	11.86				50	35.1493	39	35	41	24	41
chr1	15237912	15238447	536	256	21	88.18	16.27				51	35.032	39	35	41	24	41
chr1	15305462	15306845	1384	1006	42	148.98	15.96				52	34.949	39	35	41	24	41
chr1	15385570	15386016	447	155	14	73.54	12.92				53	34.8651	39	35	41	24	41
chr1	15403844	15404544	701	334	28	170.75	20.99				54	34.7447	39	34	41	23	41
chr1	15715901	15716225	325	205	9	82.98	21.14				55	34.6558	39	34	41	23	41
chr1	15842111	15842675	565	240	21	141.97	27.13				56	34.5427	39	34	41	23	41
chr1	15848773	15849330	558	276	12	72.38	19.38				57	34.4164	39	34	41	22	41
chr1	15861949	15862348	400	206	12	87.57	18.79				58	34.2983	38	34	41	22	41
chr1	15967126	15967819	694	405	52	303.51	27.87				59	34.1612	38	34	41	22	41
chr1	16173733	16174223	491	193	24	168.65	24.22				60	34.0249	38	34	40	21	41
chr1	16229953	16230533	581	246	16	96.06	16.32				61	33.8687	38	34	40	20	41
chr1	16482572	16483133	562	266	27	200.29	40.61				62	33.7297	38	34	40	20	41
chr1	16509894	16510351	458	251	16	108.31	21.32				63	33.5477	37	33	40	19	41
chr1	16701112	16701464	353	243	8	55.23	16.96				64	33.3702	37	33	40	18	41
chr1	16706426	16706929	504	327	26	159.83	21.26				65	33.2118	37	33	40	18	41
chr1	16706993	16707553	561	332	16	62.54	12.92				66	33.0061	37	33	40	14	41
chr1	16904423	16904778	356	233	7	51.12	17.23				67	32.8151	36	33	39	13	41
chr1	16922538	16923384	847	240	49	278.16	27.99				68	32.6128	36	33	39	8	41
chr1	17078005	17078380	376	193	16	148.55	31.58				69	32.361	36	32	39	7	41
chr1	17089610	17090022	413	99	13	85.55	13.57				70	32.1575	36	32	39	2	41
chr1	17145320	17145757	438	235	19	171.2	33.22				71	31.9116	35	32	39	2	40
chr1	17322968	17323290	323	106	8	68.57	19.38				72	31.6433	35	32	38	2	40
chr1	17386139	17386484	346	123	11	80.33	17.23				73	31.3856	35	32	38	2	40
chr1	17394664	17395183	520	282	10	58.27	14.53				74	31.1133	35	32	37	2	39
chr1	17444066	17444532	467	323	25	170.26	23.96				75	30.8213	35	32	37	2	39
chr1	17581817	17582348	532	297	15	78.45	11.3				>>END_MODULE
chr1	17741966	17742481	516	160	14	88.36	17.23
chr1	17847671	17848320	650	307	28	152.58	24.15
chr1	17879063	17879522	460	126	31	238.2	33.02
chr1	18066680	18067150	471	160	12	59.98	11.07
chr1	18091369	18091782	414	196	12	98.12	17.89
chr1	18271291	18271791	501	315	16	90.08	22.15
chr1	18352872	18353189	318	121	10	85.09	22.15
chr1	18701072	18701354	283	123	15	160.14	40.31
chr1	18825583	18825846	264	120	7	56.16	15
chr1	18919514	18919814	301	127	7	56.38	14.36
chr1	18927246	18927796	551	255	11	52.29	12.92
chr1	18948960	18949599	640	375	21	89.15	11.57
chr1	18972526	18972988	463	342	18	106.87	20.48
chr1	18987931	18988265	335	126	10	68.42	15.9
chr1	19839036	19839595	560	310	13	92.44	23.85
chr1	20477274	20477587	314	123	9	74.65	22.15
chr1	20728803	20729125	323	117	9	73.52	16.61
chr1	20759746	20760082	337	125	11	84.29	20.52
chr1	20879265	20879923	659	121	14	52.85	7.18
chr1	20900681	20901043	363	263	8	55.36	17.5
chr1	20937895	20938165	271	168	7	69.09	23.02
chr1	21039441	21039815	375	259	7	58.61	19.18
chr1	21356650	21357143	494	349	18	168.46	42.28
chr1	21488430	21488956	527	161	22	128.28	23.53
chr1	21767481	21767933	453	118	15	102.48	26.52
chr1	21818915	21819594	680	207	31	211.64	25.84
chr1	22203757	22204149	393	177	11	91.65	21.71
chr1	22385933	22386412	480	365	15	92.7	16.61
chr1	22547565	22548074	510	313	13	58.9	8.61
chr1	22548226	22548694	469	349	12	57.38	10.44
chr1	22612080	22612418	339	131	10	92.98	21.14
chr1	22642621	22643350	730	465	14	50.57	9.12
chr1	22656927	22657254	328	109	12	99.43	24.22
chr1	22669234	22669735	502	126	29	212.5	33.44
chr1	22691452	22692152	701	461	26	150.03	18.98
chr1	22975544	22975881	338	225	7	56.44	16.15
chr1	23067137	23067800	664	433	27	169.51	23.09
chr1	23136137	23136544	408	306	11	58.67	9.49
chr1	23143614	23144259	646	284	23	127.35	18.24
chr1	23307444	23307976	533	216	25	99.31	12.4
chr1	23311286	23311836	551	361	23	97.44	14.77
chr1	23338463	23339194	732	390	26	117.33	20.27
chr1	23599286	23599930	645	353	43	250.46	20.1
chr1	23609283	23609953	671	436	24	110.15	13.12
chr1	23718788	23719300	513	208	14	105.57	28.71
chr1	23739091	23739747	657	333	26	158.87	24.22
chr1	23761532	23762095	564	400	15	80.15	12.33
chr1	23778956	23779690	735	373	22	124.34	23.99
chr1	23797633	23798361	729	414	19	99.28	14.77
chr1	24015115	24015791	677	322	22	124.47	18.91
chr1	24081570	24082109	540	267	13	90.38	24.92
chr1	24120879	24121216	338	123	8	57.85	17.5
chr1	24192276	24192617	342	170	10	54.01	10.05
chr1	24195777	24196393	617	334	17	68.83	12.5
chr1	24247228	24247603	376	123	12	77.75	17.72
chr1	24406334	24406986	653	361	16	88.55	18.36
chr1	25008882	25009150	269	119	13	136.25	37.21
chr1	25068635	25069093	459	193	20	134.15	20.99
chr1	25099512	25100128	617	200	15	81.98	9.94
chr1	25104772	25105697	926	489	24	112.29	11.8
chr1	25209809	25210343	535	223	10	65.76	17.89
chr1	25422965	25423507	543	256	31	154.24	24.12
chr1	25456636	25457345	710	361	40	260.66	36.09
chr1	25519978	25520467	490	125	13	99.83	17.89
chr1	25537081	25537534	454	304	10	51.77	12.62
chr1	25572571	25572953	383	258	12	91	26.83
chr1	25638975	25639589	615	310	17	66.09	13.12
chr1	25656754	25657104	351	122	15	55	8.46
chr1	25661416	25661869	454	258	17	66.84	8.91
chr1	26060950	26061647	698	528	17	81.46	12.06
chr1	26197547	26198151	605	325	47	330.79	39.32
chr1	26248414	26248884	471	301	10	58.66	17.72
chr1	26248919	26249145	227	113	7	53.07	15.5
chr1	26297163	26297510	348	220	8	56.83	15
chr1	26377409	26377928	520	302	26	144.08	17.72
chr1	26385919	26386555	637	236	19	85.56	9.36
chr1	26412091	26412772	682	429	25	127.28	17.38
chr1	26435107	26436281	1175	829	39	75.2	6.51
chr1	26478751	26479565	815	305	57	265.61	26.99
chr1	26543485	26544019	535	217	15	102.82	29.07
chr1	26945591	26945912	322	113	7	55.45	14.91
chr1	28056953	28057363	411	231	109	1044.73	56.67
chr1	29585025	29585481	457	164	13	84.3	18.86
chr1	29650986	29651460	475	192	11	63.22	16.32
chr1	29876565	29877199	635	404	19	123.66	22.15
chr1	29910011	29910412	402	145	22	185.72	29.82
chr1	30065829	30066403	575	292	25	124.24	19.65
chr1	30066841	30067180	340	226	12	55.93	9.43
chr1	30270320	30270646	327	231	7	60.26	14.09
chr1	30650137	30650628	492	365	15	95.74	21.86
chr1	30657961	30658521	561	124	29	162.49	18.83
chr1	30740947	30741574	628	263	23	135.46	20.99
chr1	30923566	30923977	412	164	12	89.26	15
chr1	32118038	32118586	549	260	27	175.1	25.84
chr1	32208737	32209076	340	120	12	92.91	19.93
chr1	32350069	32350644	576	207	39	289.33	34.61
chr1	32415070	32415469	400	153	104	1023.64	38.05
chr1	32979393	32980037	645	343	22	131.71	26.43
chr1	32990761	32991115	355	123	10	77.23	18.09
chr1	33019453	33020280	828	468	43	237.88	26.22
chr1	33028958	33029627	670	404	26	168.34	27.04
chr1	33067452	33067920	469	249	18	113.15	24.22
chr1	33226038	33226763	726	411	22	141.53	24.36
chr1	33299993	33300951	959	588	31	81.2	8.61
chr1	33353326	33353946	621	240	28	165.1	21.76
chr1	33413475	33414062	588	432	31	176.62	22.47
chr1	33451188	33451749	562	454	17	88.81	15.5
chr1	33482498	33483300	803	185	42	171.27	19.19
chr1	33496623	33497364	742	369	31	130.19	15.31
chr1	33518986	33519326	341	214	9	55.62	11.07
chr1	33605490	33605783	294	173	8	53.83	13.57
chr1	33678517	33678988	472	142	12	85.72	21.38
chr1	33805345	33805796	452	197	32	251.78	33.02
chr1	33812711	33813198	488	342	15	83.6	16.15
chr1	34013390	34014219	830	411	31	166.81	23.4
chr1	34027716	34028306	591	265	12	58.44	20.52
chr1	34157266	34157920	655	228	56	381.24	24.53
chr1	34220157	34220399	243	121	8	69.85	21.38
chr1	34270387	34270975	589	260	29	200.69	24.22
chr1	34297202	34297601	400	155	14	125.23	34.11
chr1	34386999	34387376	378	279	7	50.43	17.89
chr1	35326804	35327315	512	270	13	89.51	20.67
chr1	35876295	35877014	720	385	34	207.64	23.96
chr1	36048923	36049447	525	351	27	210.63	34.03
chr1	36149049	36149416	368	119	7	51.26	11.93
chr1	36191146	36191732	587	225	25	162.98	32.99
chr1	36302874	36303243	370	220	11	82.73	16.96
chr1	36310883	36311230	348	109	8	72.1	23.02
chr1	36470180	36470617	438	172	13	79.77	12.92
chr1	36674527	36675153	627	428	25	142.47	20.1
chr1	36697869	36698220	352	182	10	72.17	18.24
chr1	36854778	36855211	434	263	8	64.14	23.02
chr1	37351595	37352119	525	254	13	75.46	14.28
chr1	37582014	37582614	601	201	18	101.48	17.62
chr1	37637285	37637714	430	210	20	150.65	27.69
chr1	37677938	37678595	658	299	23	112.68	17.08
chr1	37757891	37758466	576	383	95	736.79	42.77
chr1	37776697	37777278	582	455	16	66.45	10.17
chr1	37819131	37819707	577	319	13	62.99	14.09
chr1	37821411	37821636	226	113	7	51.33	14.67
chr1	37876528	37876987	460	314	13	83.94	23.05
chr1	37877522	37877965	444	166	12	73.9	15.9
chr1	38097532	38097850	319	194	11	101.79	27.91
chr1	39095877	39096477	601	366	23	147.57	22.9
chr1	39111136	39111652	517	295	14	88.25	15.07
chr1	39204550	39205061	512	214	18	103.81	18.6
chr1	39319184	39319630	447	185	9	53.38	13.68
chr1	39346719	39347023	305	154	9	57.24	12.06
chr1	39347047	39347548	502	225	21	143.95	17.62
chr1	40045974	40046274	301	196	9	68.62	13.68
chr1	40245751	40246019	269	174	7	68.07	22.15
chr1	40253169	40253601	433	322	21	110.33	14.28
chr1	40254820	40255416	597	278	18	58.35	12
chr1	40532280	40532495	216	108	8	55.97	11.28
chr1	40602441	40603445	1005	716	26	83.49	10.26
chr1	40648604	40649009	406	287	8	51.5	12.5
chr1	40731498	40731831	334	119	8	73.6	23.02
chr1	41067932	41068634	703	313	27	152.51	23.85
chr1	41121593	41121981	389	120	16	104.28	21.63
chr1	41160520	41160981	462	120	12	78.76	15.96
chr1	41425406	41425698	293	183	8	76.98	22.15
chr1	41453261	41453662	402	164	10	69.08	14.53
chr1	41480925	41481609	685	297	24	117.09	14.45
chr1	41636894	41637808	915	269	21	63.62	8.22
chr1	41637862	41638532	671	312	25	116.49	17.62
chr1	41853634	41853984	351	223	7	50.43	13.84
chr1	41876107	41877385	1279	195	47	167.54	20.1
chr1	41898015	41898568	554	330	25	137.93	15.75
chr1	41953762	41954203	442	180	10	54.78	11.34
chr1	42135100	42135452	353	182	11	84.97	19.38
chr1	42140638	42141232	595	332	13	98.32	21.14
chr1	42224333	42225155	823	380	40	141.23	15.5
chr1	42225398	42226048	651	314	29	95.02	13.72
chr1	42236509	42236980	472	241	43	282.06	25.28
chr1	42293553	42294225	673	358	33	166.9	22.74
chr1	42326179	42326678	500	325	12	60.14	15.17
chr1	42627759	42628212	454	312	11	82.88	20.87
chr1	43070122	43070569	448	178	21	134.56	22.55
chr1	43101956	43102597	642	278	14	67.47	12.92
chr1	43217437	43217819	383	171	20	158.4	25.24
chr1	43345995	43346513	519	180	17	129.84	36.18
chr1	43375816	43376207	392	173	12	84.17	15.07
chr1	43437414	43437782	369	225	8	62.34	18.6
chr1	43778320	43778701	382	160	10	56.03	13.48
chr1	43792521	43792844	324	148	13	85.54	16.72
chr1	43797910	43798305	396	283	9	50.03	9.23
chr1	43839418	43839956	539	255	32	258.68	48.67
chr1	44016970	44017599	630	298	26	161.1	30.06
chr1	44703378	44703911	534	231	18	108.39	13.78
chr1	44891413	44891974	562	282	15	83.14	14.77
chr1	45007123	45007507	385	120	14	74.16	11.25
chr1	45011918	45012379	462	238	19	105.48	19.06
chr1	45078274	45078737	464	207	11	75.12	15.5
chr1	45085725	45086297	573	325	13	58.97	12.92
chr1	45111806	45112450	645	383	19	78.81	11.07
chr1	45117513	45117976	464	143	14	59.85	9.26
chr1	45126437	45126923	487	258	14	78.94	15.5
chr1	45326313	45326891	579	352	22	108.66	16.96
chr1	45343266	45344165	900	370	44	158.96	13.04
chr1	45347769	45348616	848	528	40	130.93	10.79
chr1	45472513	45473219	707	359	26	81.37	14.09
chr1	45477253	45478036	784	401	47	233.6	21.53
chr1	45515289	45515819	531	429	20	123.99	21.44
chr1	45528358	45528769	412	258	9	63.93	19.38
chr1	45694835	45695620	786	499	28	84.52	8.7
chr1	45697134	45697648	515	165	19	66.07	9.79
chr1	45743981	45744218	238	119	7	57.93	18.09
chr1	45754926	45755669	744	490	27	115.94	14.4
chr1	45804254	45805445	1192	891	24	67.99	7.75
chr1	45809979	45810602	624	277	25	137.62	24.48
chr1	45817231	45817707	477	247	22	169.85	21.86
chr1	46218926	46219426	501	225	11	88.36	25.84
chr1	47117161	47117570	410	288	10	58.87	13.57
chr1	47396058	47396483	426	308	9	50.07	9.94
chr1	47412116	47412615	500	350	16	90.68	14.53
chr1	47455726	47456224	499	363	26	151.28	23.94
chr1	47602099	47602786	688	276	34	154.83	20.73
chr1	47606922	47607472	551	416	28	96	10.63
chr1	47607641	47608353	713	356	41	186.44	17.4
[truncated: 25,313 more rows]

## Sheet: rSC diff-Ctcf-ChIP-seq
# This file is generated by MACS version 1.4.2 20120305											FastQC results
[truncated: 42,971 more rows]

[truncated: 2 more sheets: rSC Control-H3K27ac-ChIP-seq, rSC siCtcf-H3K27ac-ChIP-seq]
