# Supplementary material for: CTCF-mediated chromatin looping in EGR2 regulation and SUZ12 recruitment critical for peripheral myelination and repair
Source: Nat Commun. 2020 Aug 17;11:4133. doi: 10.1038/s41467-020-17955-2 (PMC7431862; doi:10.1038/s41467-020-17955-2)
Supplement: Supplementary file 8 — Source Data [file 41467_2020_17955_MOESM8_ESM.xlsx]

## Sheet: Figure 1
	Figure 1a
	Western blotting		Rat Schwann cell
	Figure 1b
	qRT-PCR		Rat Schwann cell
		Pro			Diff
	Genes	Rep 1	Rep 2	Rep 3	Rep 1	Rep 2	Rep 3
	Ctcf	0.901791	1.07376	1.02445	2.94332	3.00775	2.57881
	Mbp	1.02143	1.05418	0.924382	9.29718	8.24178	9.40022
	Mpz	0.957058	1.01719	1.02575	6.43326	6.44382	6.82007
	Egr2	0.980861	1.054	0.965138	2.72928	2.48469	2.71098
	Figure 1d
	Quantification		Mouse sciatic nerves
	CTCF+/SOX10+(%)
	P7	94.5783	94.3662	92.3077
	P14	78.4314	78.8321	84.507
	P62	61.7978	63.1579	66.6667
	Figure 1e
	qRT-PCR		Mouse sciatic nerves
	Ctcf gene
	P0.5	1.02488	0.9269	1.04822
	P7	1.93174	2.0176	1.87678
	P10	2.07135	1.91412	2.0935
	P21	1.07929	1.34212	1.29107
	P60	0.724179	0.62795	0.661598

## Sheet: Figure 2
	Figure 2a
	qRT-PCR		Rat Schwann cell
	Genes	siControl			siCtcf
	Ctcf	0.944117	1.01838	1.0375	0.398539	0.394502	0.40341
	Sox10	0.867662	1.09999	1.03235	0.773276	0.835618	0.734154
	Egr2	0.94335	0.988161	1.06849	0.444706	0.437594	0.432978
	Mpz	0.910034	1.01408	1.07589	0.382142	0.387514	0.430424
	Figure 2d
	Quantification（%）		Rat Schwann cell
		siControl			siCtcf
	EGR2	40.9091	32.4324	30.2326	4.16667	3.22581	3.33333
	OCT6	77.2727	81.0811	79.0698	83.3333	77.4193	76.6667
	Figure 2e
	Western blotting		Rat Schwann cell
	Figure 2g
	Quantification		MBP+ segments per mm2
	siControl				siCtcf
	137.877	215.921	113.597	202.914	74.5751	67.6379	68.9386	40.3226
	Figure 2h
	Western blotting		Rat Schwann cell
	Figure 2i
	qRT-PCR		Rat Schwann cell
	Genes	pCIG			Ctcf
	Egr2	1.26511	0.872727	0.862157	7.13742	5.05065	6.03704
	Cnp	1.02169	0.983732	0.994574	2.88575	2.3064	2.59234
	Mbp	1.08422	0.825244	1.09053	2.91816	1.85103	2.61586
	Mpz	0.995817	0.895666	1.10852	3.80587	3.53492	3.45537
	Pmp22	1.00378	0.974563	1.02166	2.85935	3.03467	2.66443
	Sox2	0.991185	1.04474	0.964074	0.427595	0.509649	0.542612
	Hes1	1.08006	1.0586	0.86134	0.557022	0.799595	0.541653
	Mki67	1.08624	0.946564	0.967197	0.411779	0.456823	0.441171

## Sheet: Figure 3
	Figure 3c
	Quantification（%）		Mouse sciatic nerves
	Control			Ctcf cKO
	96.6667	92.0635	84	0.938967	1.12782	1.51515
	Figure 3g
	qRT-PCR		Mouse sciatic nerves
		Control						Ctcf cKO
	Prx	0.992419	0.805913	1.20406	0.931446	0.992419	1.07375	0.130981	0.144934	0.12734	0.0906721	0.100345	0.0977636
	Mbp	1.00935	0.79654	1.21271	0.899425	1.00935	1.07263	0.078829	0.0827071	0.0777595	0.0509492	0.053958	0.0496195
	Mpz	1.00304	0.814088	1.22756	0.927921	1.02435	1.00304	0.0381693	0.0469644	0.0377978	0.0324871	0.0303837	0.0293997
	Figure 3m
	Quantification		Mouse sciatic nerves
	Control				Ctcf iKO
	291.748	335.163	343.195	371.979	234.804	211.865	216.495	196.814

## Sheet: Figure 4
	Figure 4a
	qRT-PCR		Mouse sciatic nerves		P7
		Control						Ctcf cKO
	Sox10	0.976208	0.976552	1.07441	0.976552	1.06191	0.934369	0.708126	0.721679	0.671328	0.697205	0.709804	0.738573
	Egr2	1.00484	1.02394	0.849029	1.00484	1.13425	0.983099	0.177239	0.21676	0.150138	0.267005	0.283733	0.270341
	Oct6	0.873271	1.00458	1.06883	1.00458	1.1305	0.918226	0.745862	0.687935	0.684911	0.872432	0.967227	0.884033
	Figure 4b
	qRT-PCR		Mouse sciatic nerves		P21
		Control			Ctcf cko
	Sox10	1.1727	0.864908	0.962392	0.858656	0.890194	0.750941
	Egr2	0.982488	1.05604	0.961469	0.0363366	0.0303882	0.014617
	Oct6	0.9851	0.971832	1.04307	2.04024	1.61017	1.46836
	Figure 4d
	Egr2	Quantification（%）		Mouse sciatic nerves
	Age	Control			Ctcf cKO
	P2	36.5994	35.0148	39.2157	14.9425	13.4328	12.8205
	P4	40.5093	38.7755	50.9485	20.6208	16.7131	15.102
	P7	60.5769	50.3086	55.205	14.433	10.8202	17.1779
	P14	30.3226	34.7418	32.5243	0.455581	0.207469	6.42202
	P28	21.0317	20.7373	29.4931	0.277008	0.877193	0
	Figure 4e
	Sox10	Quantification（%）		Mouse sciatic nerves
		Control				Ctcf cKO
	P2	39.1176	37.4663	46.8085		34.4948	33.2143	28.6765
	P7	74.0069	60	57	65	51.7949	65.1111	53.6279	57.8125
	Figure 4f
	Oct6	Quantification（%）		Mouse sciatic nerves
		Control			Ctcf cKO
	P2	42.0749	46.2908	43.4174	35.249	38.806	35.4701
	P4	44.4444	43	46.0705	47.6718	39.8329	46.0251
	P7	62.1795	49.6914	50.7886	43.9862	42.5829	52.1472
	P14	24.8387	27.6995	31.068	31.6629	29.0456	54.1284
	P28	1.98413	0.921659	1.38249	19.9446	35.0877	14.1618
	Figure 4h
	Quantification（%）		Mouse sciatic nerves
		Control				Ctcf cKO
	Brdu/sox10	9.66767	7.77027	7.89474	4.87805	16.8766	12.9167	9.89761	15.2397
	Figure 4j
	Quantification（%）		Mouse sciatic nerves
		Control			Ctcf cKO
	Ki67 Dapi	19.737	10.0548	15.6552	29.4401	25.2177	23.4618
	Figure 4l
	Quantification		Mouse sciatic nerves
		Control			Ctcf cKO
	cc3/dapi	0.154321	0.07716	0	0.154321	0.198413	0.154321
	Figure 4m
	qRT-PCR		Mouse sciatic nerves
		Control			Ctcf cKO
	Sox2	1.15203	0.802361	1.0456	3.12448	2.79803	2.7122
	Figure 4o
	Sox2/Sox10+	Quantification（%）		Mouse sciatic nerves
		Control			Ctcf cko
	P7	21.7391	20.0704	17.7536	49.2	59.4142	54.7368
	P14	9.83607	6.75676	1.26582	56.5385	41.0646	55.9524

## Sheet: Figure 5
	Figure5d
	Quantification		Mouse sciatic nerves
	CTCF/SOX10(%)	Control			Ctcf iKO
		51.2195	81.25	51.8518	12.5	15.625	5.55556
	Figure 5f
	Quantification		Mouse sciatic nerves
	ki67/SOX10(%)	Control			Ctcf iKO
		26.5625	36.1111	32.1429	25.3571	39.6	16.6667
	Figure 5h
	Quantification(%)		Mouse sciatic nerves
	EGR2/SOX10+	Control			Ctcf iKO
		76.1905	68.421	54.5455	33.3333	26.087	26.9231
	Sox10+	Control			Ctcf iKO
		27.6923	34.0909	37.5959	23.5714	27.9688	30.939
	Figure 5j
	Quantification(%)		Mouse sciatic nerves
		Control			Ctcf iKO
		69.375	65.9524	76.1201	2.94118	3.57143	8.11688

## Sheet: Figure 6
	Figure 6e
	qRT-PCR		Mouse sciatic nerves
		WT			Ctcf cKO
	Prx	0.932188	0.99321	1.0746	0.0907444	0.100425	0.0978415
	Mbp	0.905037	1.01564	1.07932	0.0512671	0.0542947	0.0499291
	Mpz	0.941953	1.03984	1.0182	0.0329784	0.0308431	0.0298443
	Hmgcr	0.939257	0.830426	1.23032	0.053404	0.075741	0.06908
	Egr2	0.965515	1.08986	0.944625	0.256556	0.272629	0.259761
	Itgb1	0.776435	1.31817	0.905399	0.232956	0.167107	0.180062
	Itgb3bp	0.979394	0.958247	1.06236	0.527685	0.569324	0.507376
	Itgb5	0.94144	0.893458	1.1651	0.429225	0.397587	0.372983
	Itgb8	1.05329	1.05985	0.886856	0.187979	0.224799	0.222286
	Ccnd1	1.04993	0.877147	1.07292	3.90752	3.4266	3.8414
	Ccng1	1.03435	0.94323	1.02242	3.01627	3.02044	2.71844
	Ccno	0.794372	0.685756	1.51987	9.68286	7.93028	7.68402
	Cdc7	1.02779	0.941703	1.0305	13.6736	13.5962	11.5798
	Cdk5r2	0.937154	0.782062	1.28078	6.48219	6.73238	6.16091
	Ccnb1	0.960676	0.933508	1.10582	3.34311	3.09202	3.05985
	Notch1	0.987891	0.833233	1.17888	1.99641	1.85792	1.91309
	Hes5	1.05527	0.737984	1.20675	1.44306	1.44332	1.5829
	Id2	0.97808	0.91623	1.10569	1.23572	1.24892	2.91264
	Id4	1.00601	0.910272	1.08372	3.84032	3.44111	3.58346

## Sheet: Figure 7
	Figure 7e
	ATAC-seq	Fold change
		siControl-1	siControl-2	siCtcf-1	siCtcf-2
	Egr2	1	1	0.432381	0.330018
	Pllp	1	1	0.396241	0.328791
	Itga4	1	1	0.267413	0.165715
	Mtor	1	1	0.700305	0.630578
	Sox5	1	1	2.10031	2.75092
	Bmp5	1	1	1.63682	1.63568
	Cenpw	1	1	1.45434	1.40383
	Tgfb2	1	1	1.79594	2.46518

## Sheet: Figure 8
	Figure 8e					Figure 8f					Figure 8g
	Western blotting		Rat Schwann cell			Western blotting		Rat Schwann cell			Western blotting		Rat Schwann cell
											protein levels
												siControl			siCtcf
											H3K36me3	1	1	1	0.864865	0.962308	0.793339
											H3K4me1	1	1	1	0.961354	0.886777	0.954609
	Figure 8h					Figure 8i					Figure 8j
	Western blotting		HEK293T			Western blotting		HEK293T			Western blotting		Rat Schwann cell
	Figure 8k
	qRT-PCR		Rat Schwann cell
		siControl			siSuz12
	Suz12	0.997024	0.955615	1.04736	0.382961	0.342401	0.316764
	Egr2	1.01473	0.973518	1.01175	0.399935	0.465925	0.474085
	Msn	1.11067	0.883629	1.0057	0.605039	0.628515	0.536317
	Lss	1.01246	0.876886	1.11065	0.520556	0.562877	0.580866
	Prx	1.01059	1.00544	0.983965	0.384139	0.379238	0.347479
	Fasn	0.909898	0.990086	1.10002	0.585431	0.565664	0.487896
	Hdac1	1.05689	0.971065	0.972051	0.679076	0.709618	0.623072
	Sdc4	1.00012	0.968113	1.03177	0.699011	0.684315	0.783239
	Srebf2	1.01814	1.00475	0.977114	0.697444	0.656835	0.794412
	Mal	0.909922	1.03545	1.05463	0.696264	0.538993	0.712216
	Pllp	0.857565	0.96221	1.18023	0.653041	0.510163	0.626243
	Mag	1.0428	1.19375	0.763446	0.372699	0.525348	0.508486
	Notch3	0.748992	1.22532	1.02569	2.27874	1.67576	1.9325
	Hes1	0.953176	1.12272	0.9241	1.42276	1.207	1.38255

## Sheet: Figure 9
	Figure 9c
	Western blotting		Rat Schwann cell
	Figure 9m
	Rat Schwann cell
	Genes	siControl			siCtcf
	Hes1	0.568383	2.01969	0.411927	2.84589	2.12761	1.71129
	Ccnd2	1.57882	1.0637	0.357478	2.14956	21.2621	25.6993
	Rspo2	2.36536	0.356095	0.278543	27.2685	24.6735	30.1379
	Shh	1.81768	0.782843	0.399481	6.75556	3.57557	2.54078
	Calca	1.66412	0.518381	0.817498	124.815	42.7463	35.3063
	Figure 9n
	qRT-PCR		Rat Schwann cell
	Genes	siControl			siSuz12
	Rspo2	0.985774	0.968007	1.04622	2.26033	1.73363	1.75543
	Shh	0.934426	0.983607	1.08197	1.43855	1.97052	1.96438
	Calca	0.893871	1.04506	1.06107	1.311	1.76616	1.51583
	Figure 9o
	ChIP		Rat Schwann cell
	Genes	siControl_IgG			siCtcf_IgG			siControl_H3K27me3			siCtcf_H3K27me3
	Rspo2	1.00892	0.943475	1.0476	1.04464	0.819565	1.1358	4.36703	5.10915	5.7683	3.91496	3.908	3.69935
	Shh	1.0252	0.988397	0.986406	0.990339	1.01759	0.99207	2.36516	1.98429	2.47661	1.5137	1.65561	1.36565
	Calca	1.01254	1.0102	0.977256	1.00337	0.969737	1.0269	8.06659	8.97502	7.81098	6.15735	5.48316	4.3779
	Sox2	1.19552	0.815385	0.9891	1.27855	1.10723	0.614222	3.02368	1.87353	2.51679	1.48236	1.43368	1.49357

## Sheet: Figure 10
	Figure 10d
		siControl-1			siControl-2			siControl-3			siCtcf-1			siCtcf-2			siCtcf-3
	P1	8.23561	5.92943	6.44453	7.26861	6.38063	5.69149	7.26756	5.20996	7.19986	0.838821	1.56627	2.74588	1.87045	1.22139	2.97442	1.9358	0.684671	1.67529
	P2	13.5769	10.5758	7.15134	11.6722	10.1439	17.031	9.52965	8.30994	15.1676	0.531228	0.370595	0.212976	0.573659	0.829215	1.04445	0.47218	1.38262	0.192777
	P3	2.60642	2.90478	2.80301	2.04428	2.90284	2.31321	1.94529	3.04441	2.42828	0.037145	0.034841	0.067808	0.262229	0.141267	0.81635	1.06925	0.0349052	0.061579
	P4	3.20513	3.05114	2.68912	2.59058	3.14477	2.11387	1.33558	3.40851	3.78866	0.564329	0.49081	0.428183	1.10299	0.628215	0.510469	0.727494	0.378284	0.277883
	P5	2.54212	2.38692	3.82212	3.60796	3.0287	2.83095	4.02908	2.13703	1.80244	0.276911	0.481517	1.17118	0.230864	0.278969	0.0479828	0.21183	0.139303	0.190398
	P6	5.13151	6.26152	5.72132	7.87881	6.93552	6.43209	7.84869	6.0063	5.2558	5.36722	4.79496	7.25239	5.50399	6.66839	7.98404	4.95337	4.7353	5.88217
	P7	8.6899	6.31951	5.81072	9.80945	9.51958	8.15685	8.67582	6.53831	6.1086	2.93651	1.37206	1.07221	1.62637	1.1976	1.20058	3.2693	1.38434	1.66904
	P8	1.88973	1.10404	4.23855	1.78651	3.31912	2.41547	1.14038	4.72895	1.36383	1.54015	2.80977	1.56211	2.67704	2.1191	2.17243	2.2555	3.68773	1.23741
	Figure 10e
		siControl-1		siControl-2		siControl-3		siCtcf-1		siCtcf-2		siCtcf-3
	P1	5.52291	7.12401	3.68718	5.51592	5.49298	4.5428	6.71444	5.83394	4.59389	4.23708	6.40667	6.1505
	P2	1.07543	1.47295	3.76079	1.0729	2.6723	1.4487	1.0353	2.22078	2.22078	1.16407	1.92955	2.3885
	P3	5.15366	5.14152	3.75322	4.82412	4.81275	6.13055	4.65018	4.04037	5.4346	5.64864	4.96269	2.56894
	P4	1.04574	1.33057	1.75102	1.97987	1.35074	2.11801	1.6876	1.51586	1.73537	1.7103	1.53857	1.68634
	P5	1.66023	3.01944	1.26588	2.83665	2.84807	1.38756	1.26609	1.7268	1.64861	2.84807	1.56263	1.71282
	P6	9.61807	8.73234	9.12117	8.08345	9.7392	11.6903	11.1373	8.95626	10.2532	10.7583	9.27924	10.1711

[truncated: 3 more sheets: Supplementary figure 1, Supplementary figure 4, Supplementary figure 5]
